# Supplementary material for: Ligand-based and structure-based studies to develop predictive models for SARS-CoV-2 main protease inhibitors through the 3d-qsar.com portal
Source: J Comput Aided Mol Des. 2022 Jun 18;36(7):483–505. doi: 10.1007/s10822-022-00460-7 (PMC9206107; doi:10.1007/s10822-022-00460-7)
Supplement: Supplementary file 2 — Supplementary file2 (XLSX 491 kb) [file 10822_2022_460_MOESM2_ESM.xlsx]

## Sheet: FullLB_models
Column1	Column2	Column3	Column4	Column5	Column6	Column7	Column8	Column9	Column10	Column11	Column12	Column13	Column14	Column15	Column16	Column17	Column18	Column19	Column20	Column21	Column22	Column23	Column24	Column25	Column26	Column27	Column28	Column29	Column30	Column31
	Model ID	Dataset	Status		Maps	nTrMols	External Pred	r&sup2; STE(PC)	q&sup2; STE(PC)	r&sup2; ELE(PC)	q&sup2; ELE(PC)	r&sup2; BOTH(PC)	q&sup2; BOTH(PC)	Probe	Probe Charge	Min Sigma	Scaling	Max N Components	Grid Spacing	Grid Extension	Diel Const	CutOff	CV Type	CV Groups	CV Iters	CV Random	Min SDEP Increment	Y-Scrambling	Y-S Iterations	nTsMols
2079	262066	66592.BEST_DatasetPerPubblicazione_ApproccioLigandBased_o3a_longest	completed	Results	Available	21	False	0.993 (4)	0.464 (4)	0.944 (3)	0.645 (3)	1.000 (8)	0.744 (8)	O.2	1.0	0.8	True	8	2.3	6.0	3.0	21.0	LOO	5	10	True	0.0	False	10	0
2623	263198	68166.DatasetPerPubblicazione_ApproccioLigandBased_heaviest	completed	Results	Missing	21	True	0.993 (4)	0.464 (4)	0.944 (3)	0.645 (3)	1.000 (8)	0.744 (8)	O.2	1.0	0.8	True	8	2.3	6.0	3.0	21.0	LOO	5	10	True	0.0	False	10	41
2637	264886	66592.BEST_DatasetPerPubblicazione_ApproccioLigandBased_o3a_longest	completed	Results	Missing	21	False	0.993 (4)	0.464 (4)	0.944 (3)	0.645 (3)	1.000 (8)	0.744 (8)	O.2	1.0	0.8	True	8	2.3	6.0	3.0	21.0	LOO	5	10	True	0.0	False	10	0
2646	264895	66592.BEST_DatasetPerPubblicazione_ApproccioLigandBased_o3a_longest	completed	Results	Missing	21	False	0.993 (4)	0.464 (4)	0.944 (3)	0.645 (3)	1.000 (8)	0.744 (8)	O.2	1.0	0.8	True	8	2.3	6.0	3.0	21.0	LOO	5	10	True	0.0	False	10	0
2084	262071	66592.BEST_DatasetPerPubblicazione_ApproccioLigandBased_o3a_longest	completed	Results	Missing	21	False	0.995 (4)	0.446 (4)	0.897 (3)	0.647 (3)	1.000 (8)	0.742 (8)	N.am	1.0	0.6	True	8	2.3	6.0	16.0	10.0	LOO	5	10	True	0.0	False	10	0
2086	262073	66592.BEST_DatasetPerPubblicazione_ApproccioLigandBased_o3a_longest	completed	Results	Missing	21	False	0.998 (5)	0.552 (5)	0.650 (2)	0.131 (2)	1.000 (8)	0.734 (8)	O.2	1.0	0.8	True	8	3.3	9.0	20.0	13.0	LOO	5	10	True	0.0	False	10	0
2290	262277	66592.BEST_DatasetPerPubblicazione_ApproccioLigandBased_o3a_longest	completed	Results	Missing	21	False	0.985 (4)	0.527 (4)	0.546 (1)	0.337 (1)	0.999 (6)	0.729 (6)	C.3.H3	1.0	0.9	True	8	2.604	7.0	20.0	16.0	LOO	5	10	True	0.0	False	10	0
2624	263201	68166.DatasetPerPubblicazione_ApproccioLigandBased_heaviest	completed	Results	Missing	21	True	0.985 (4)	0.527 (4)	0.546 (1)	0.337 (1)	0.999 (6)	0.729 (6)	C.3.H3	1.0	0.9	True	8	2.6	7.0	20.0	16.0	LOO	5	10	True	0.0	False	10	41
2034	262021	66592.BEST_DatasetPerPubblicazione_ApproccioLigandBased_o3a_longest	completed	Results	Missing	21	False	0.993 (4)	0.373 (4)	0.721 (2)	0.338 (2)	1.000 (8)	0.727 (8)	H.P	1.0	0.6	True	8	2.2	8.0	69.0	15.0	LOO	5	10	True	0.0	False	10	0
2314	262301	66592.BEST_DatasetPerPubblicazione_ApproccioLigandBased_o3a_longest	completed	Results	Missing	21	False	0.995 (6)	0.516 (6)	0.000 (1)	-0.103 (1)	0.999 (7)	0.724 (7)	N.am	1.0	1.0	True	8	3.2	10.0	80.0	15.0	LOO	5	10	True	0.0	False	10	0
2148	262135	66592.BEST_DatasetPerPubblicazione_ApproccioLigandBased_o3a_longest	completed	Results	Missing	21	False	0.988 (4)	0.417 (4)	0.883 (3)	0.566 (3)	1.000 (8)	0.723 (8)	O.2	1.0	0.2	True	8	2.503	8.0	56.0	7.0	LOO	5	10	True	0.0	False	10	0
2232	262219	66592.BEST_DatasetPerPubblicazione_ApproccioLigandBased_o3a_longest	completed	Results	Missing	21	False	0.991 (4)	0.443 (4)	0.639 (2)	0.388 (2)	1.000 (6)	0.723 (6)	N.am	1.0	0.7	True	8	3.1	4.0	28.0	21.0	LOO	5	10	True	0.0	False	10	0
2183	262170	66592.BEST_DatasetPerPubblicazione_ApproccioLigandBased_o3a_longest	completed	Results	Missing	21	False	0.991 (4)	0.445 (4)	0.376 (1)	0.288 (1)	1.000 (6)	0.720 (6)	O.2	1.0	1.0	True	8	3.1	4.0	4.0	18.0	LOO	5	10	True	0.0	False	10	0
2454	262441	66592.BEST_DatasetPerPubblicazione_ApproccioLigandBased_o3a_longest	completed	Results	Missing	21	False	0.990 (4)	0.420 (4)	0.745 (2)	0.388 (2)	1.000 (8)	0.719 (8)	O.2	1.0	0.7	True	8	3.1	4.0	17.0	29.0	LOO	5	10	True	0.0	False	10	0
2701	264950	66592.BEST_DatasetPerPubblicazione_ApproccioLigandBased_o3a_longest	completed	Results	Missing	21	False	0.999 (6)	0.516 (6)	1.000 (8)	0.647 (8)	1.000 (7)	0.714 (7)	O.2	1.0	0.8	True	8	2.3	7.0	1.0	21.0	LOO	5	10	True	0.0	False	10	0
2269	262256	66592.BEST_DatasetPerPubblicazione_ApproccioLigandBased_o3a_longest	completed	Results	Missing	21	False	0.996 (6)	0.503 (6)	0.553 (2)	0.294 (2)	1.000 (8)	0.712 (8)	N.am	1.0	0.7	True	8	3.2	10.0	27.0	23.0	LOO	5	10	True	0.0	False	10	0
2317	262304	66592.BEST_DatasetPerPubblicazione_ApproccioLigandBased_o3a_longest	completed	Results	Missing	21	False	0.998 (5)	0.455 (5)	0.425 (1)	0.142 (1)	1.000 (8)	0.712 (8)	N.am	1.0	0.9	True	8	2.2	9.0	74.0	12.0	LOO	5	10	True	0.0	False	10	0
2783	265033	66592.BEST_DatasetPerPubblicazione_ApproccioLigandBased_o3a_longest	completed	Results	Missing	21	False	0.993 (4)	0.430 (4)	1.000 (8)	0.732 (8)	1.000 (8)	0.710 (8)	O.2	1.0	0.8	True	8	2.3	7.0	3.0	5.0	LOO	5	10	True	0.0	False	10	0
2643	264892	66592.BEST_DatasetPerPubblicazione_ApproccioLigandBased_o3a_longest	completed	Results	Missing	21	False	0.991 (4)	0.327 (4)	0.824 (2)	0.644 (2)	1.000 (8)	0.707 (8)	O.2	1.0	0.8	True	8	2.3	5.0	3.0	21.0	LOO	5	10	True	0.0	False	10	0
2249	262236	66592.BEST_DatasetPerPubblicazione_ApproccioLigandBased_o3a_longest	completed	Results	Missing	21	False	0.983 (4)	0.327 (4)	0.898 (3)	0.564 (3)	1.000 (8)	0.706 (8)	C.3.H3	1.0	0.3	True	8	2.503	3.0	38.0	6.0	LOO	5	10	True	0.0	False	10	0
2106	262093	66592.BEST_DatasetPerPubblicazione_ApproccioLigandBased_o3a_longest	completed	Results	Missing	21	False	0.990 (4)	0.419 (4)	0.295 (1)	0.144 (1)	0.999 (6)	0.705 (6)	H.P	1.0	0.5	True	8	2.402	10.0	76.0	8.0	LOO	5	10	True	0.0	False	10	0
2513	262500	66592.BEST_DatasetPerPubblicazione_ApproccioLigandBased_o3a_longest	completed	Results	Missing	21	False	0.991 (4)	0.405 (4)	0.878 (3)	0.588 (3)	1.000 (8)	0.704 (8)	O.2	1.0	0.1	True	8	2.503	3.0	29.0	22.0	LOO	5	10	True	0.0	False	10	0
2746	264996	66592.BEST_DatasetPerPubblicazione_ApproccioLigandBased_o3a_longest	completed	Results	Missing	21	False	0.994 (4)	0.502 (4)	0.822 (2)	0.570 (2)	1.000 (8)	0.704 (8)	O.2	1.0	0.8	True	8	2.3	7.0	3.0	16.0	LOO	5	10	True	0.0	False	10	0
2755	265005	66592.BEST_DatasetPerPubblicazione_ApproccioLigandBased_o3a_longest	completed	Results	Missing	21	False	0.994 (4)	0.494 (4)	0.819 (2)	0.557 (2)	1.000 (8)	0.704 (8)	O.2	1.0	0.8	True	8	2.3	7.0	3.0	13.0	LOO	5	10	True	0.0	False	10	0
2766	265016	66592.BEST_DatasetPerPubblicazione_ApproccioLigandBased_o3a_longest	completed	Results	Missing	21	False	0.994 (4)	0.501 (4)	0.822 (2)	0.569 (2)	1.000 (8)	0.704 (8)	O.2	1.0	0.8	True	8	2.3	7.0	3.0	15.0	LOO	5	10	True	0.0	False	10	0
2767	265017	66592.BEST_DatasetPerPubblicazione_ApproccioLigandBased_o3a_longest	completed	Results	Missing	21	False	0.994 (4)	0.498 (4)	0.821 (2)	0.564 (2)	1.000 (8)	0.704 (8)	O.2	1.0	0.8	True	8	2.3	7.0	3.0	14.0	LOO	5	10	True	0.0	False	10	0
2772	265022	66592.BEST_DatasetPerPubblicazione_ApproccioLigandBased_o3a_longest	completed	Results	Missing	21	False	1.000 (6)	0.517 (6)	0.821 (2)	0.570 (2)	1.000 (8)	0.704 (8)	O.2	1.0	0.8	True	8	2.3	7.0	3.0	18.0	LOO	5	10	True	0.0	False	10	0
2782	265032	66592.BEST_DatasetPerPubblicazione_ApproccioLigandBased_o3a_longest	completed	Results	Missing	21	False	0.994 (4)	0.502 (4)	0.822 (2)	0.570 (2)	1.000 (8)	0.704 (8)	O.2	1.0	0.8	True	8	2.3	7.0	3.0	17.0	LOO	5	10	True	0.0	False	10	0
2764	265014	66592.BEST_DatasetPerPubblicazione_ApproccioLigandBased_o3a_longest	completed	Results	Missing	21	False	0.993 (4)	0.440 (4)	1.000 (8)	0.691 (8)	1.000 (8)	0.703 (8)	O.2	1.0	0.8	True	8	2.3	7.0	3.0	6.0	LOO	5	10	True	0.0	False	10	0
2778	265028	66592.BEST_DatasetPerPubblicazione_ApproccioLigandBased_o3a_longest	completed	Results	Missing	21	False	0.993 (4)	0.489 (4)	0.815 (2)	0.549 (2)	1.000 (8)	0.703 (8)	O.2	1.0	0.8	True	8	2.3	7.0	3.0	12.0	LOO	5	10	True	0.0	False	10	0
2483	262470	66592.BEST_DatasetPerPubblicazione_ApproccioLigandBased_o3a_longest	completed	Results	Missing	21	False	0.989 (4)	0.415 (4)	0.794 (2)	0.618 (2)	1.000 (8)	0.702 (8)	C.3.H3	1.0	0.3	True	8	2.402	10.0	18.0	6.0	LOO	5	10	True	0.0	False	10	0
2762	265012	66592.BEST_DatasetPerPubblicazione_ApproccioLigandBased_o3a_longest	completed	Results	Missing	21	False	0.993 (4)	0.479 (4)	0.811 (2)	0.541 (2)	1.000 (8)	0.702 (8)	O.2	1.0	0.8	True	8	2.3	7.0	3.0	11.0	LOO	5	10	True	0.0	False	10	0
2786	265036	66592.BEST_DatasetPerPubblicazione_ApproccioLigandBased_o3a_longest	completed	Results	Missing	21	False	1.000 (6)	0.517 (6)	0.820 (2)	0.568 (2)	1.000 (8)	0.702 (8)	O.2	1.0	0.8	True	8	2.3	7.0	3.0	19.0	LOO	5	10	True	0.0	False	10	0
2277	262264	66592.BEST_DatasetPerPubblicazione_ApproccioLigandBased_o3a_longest	completed	Results	Available	21	False	0.528 (1)	0.137 (1)	0.000 (1)	-0.103 (1)	0.875 (4)	0.702 (4)	N.am	1.0	1.0	True	8	2	10.0	68.0	2.0	LOO	5	10	True	0.0	False	10	0
2751	265001	66592.BEST_DatasetPerPubblicazione_ApproccioLigandBased_o3a_longest	completed	Results	Missing	21	False	0.993 (4)	0.471 (4)	0.805 (2)	0.533 (2)	1.000 (8)	0.701 (8)	O.2	1.0	0.8	True	8	2.3	7.0	3.0	10.0	LOO	5	10	True	0.0	False	10	0
2768	265018	66592.BEST_DatasetPerPubblicazione_ApproccioLigandBased_o3a_longest	completed	Results	Missing	21	False	0.993 (4)	0.446 (4)	1.000 (8)	0.620 (8)	1.000 (8)	0.700 (8)	O.2	1.0	0.8	True	8	2.3	7.0	3.0	7.0	LOO	5	10	True	0.0	False	10	0
2774	265024	66592.BEST_DatasetPerPubblicazione_ApproccioLigandBased_o3a_longest	completed	Results	Missing	21	False	1.000 (6)	0.516 (6)	0.818 (2)	0.566 (2)	1.000 (8)	0.700 (8)	O.2	1.0	0.8	True	8	2.3	7.0	3.0	20.0	LOO	5	10	True	0.0	False	10	0
2753	265003	66592.BEST_DatasetPerPubblicazione_ApproccioLigandBased_o3a_longest	completed	Results	Missing	21	False	0.993 (4)	0.462 (4)	0.800 (2)	0.527 (2)	1.000 (8)	0.699 (8)	O.2	1.0	0.8	True	8	2.3	7.0	3.0	9.0	LOO	5	10	True	0.0	False	10	0
2785	265035	66592.BEST_DatasetPerPubblicazione_ApproccioLigandBased_o3a_longest	completed	Results	Missing	21	False	0.993 (4)	0.453 (4)	0.799 (2)	0.532 (2)	1.000 (8)	0.699 (8)	O.2	1.0	0.8	True	8	2.3	7.0	3.0	8.0	LOO	5	10	True	0.0	False	10	0
2413	262400	66592.BEST_DatasetPerPubblicazione_ApproccioLigandBased_o3a_longest	completed	Results	Missing	21	False	0.999 (6)	0.354 (6)	0.600 (1)	0.407 (1)	1.000 (6)	0.699 (6)	H.P	1.0	0.8	True	8	2.503	8.0	37.0	26.0	LOO	5	10	True	0.0	False	10	0
2184	262171	66592.BEST_DatasetPerPubblicazione_ApproccioLigandBased_o3a_longest	completed	Results	Missing	21	False	0.994 (4)	0.502 (4)	0.985 (5)	0.638 (5)	0.992 (4)	0.698 (4)	N.am	1.0	0.1	True	8	2.3	7.0	10.0	16.0	LOO	5	10	True	0.0	False	10	0
2718	264967	66592.BEST_DatasetPerPubblicazione_ApproccioLigandBased_o3a_longest	completed	Results	Missing	21	False	0.999 (6)	0.516 (6)	0.821 (2)	0.569 (2)	1.000 (8)	0.696 (8)	O.2	1.0	0.8	True	8	2.3	7.0	2.0	21.0	LOO	5	10	True	0.0	False	10	0
2031	262018	66592.BEST_DatasetPerPubblicazione_ApproccioLigandBased_o3a_longest	completed	Results	Missing	21	False	0.987 (4)	0.358 (4)	0.205 (1)	-0.044 (1)	1.000 (8)	0.694 (8)	N.am	1.0	0.8	True	8	2.402	10.0	48.0	25.0	LOO	5	10	True	0.0	False	10	0
2387	262374	66592.BEST_DatasetPerPubblicazione_ApproccioLigandBased_o3a_longest	completed	Results	Missing	21	False	0.997 (5)	0.479 (5)	0.857 (2)	0.551 (2)	1.000 (8)	0.694 (8)	O.2	1.0	1.0	True	8	2.2	9.0	6.0	6.0	LOO	5	10	True	0.0	False	10	0
2642	264891	66592.BEST_DatasetPerPubblicazione_ApproccioLigandBased_o3a_longest	completed	Results	Available	21	False	0.999 (6)	0.516 (6)	0.816 (2)	0.563 (2)	0.992 (4)	0.693 (4)	O.2	1.0	0.8	True	8	2.3	7.0	3.0	21.0	LOO	5	10	True	0.0	False	10	0
2659	264908	66592.BEST_DatasetPerPubblicazione_ApproccioLigandBased_o3a_longest	completed	Results	Missing	21	False	0.999 (6)	0.516 (6)	0.816 (2)	0.563 (2)	0.992 (4)	0.693 (4)	O.2	1.0	0.8	True	8	2.3	7.0	3.0	21.0	LOO	5	10	True	0.0	False	10	0
2693	264942	66592.BEST_DatasetPerPubblicazione_ApproccioLigandBased_o3a_longest	completed	Results	Missing	21	False	0.999 (6)	0.516 (6)	0.816 (2)	0.563 (2)	0.992 (4)	0.693 (4)	O.2	1.0	0.8	True	8	2.3	7.0	3.0	21.0	LOO	5	10	True	0.0	False	10	0
2759	265009	66592.BEST_DatasetPerPubblicazione_ApproccioLigandBased_o3a_longest	completed	Results	Missing	21	False	0.999 (6)	0.516 (6)	0.816 (2)	0.563 (2)	0.992 (4)	0.693 (4)	O.2	1.0	0.8	True	8	2.3	7.0	3.0	21.0	LOO	5	10	True	0.0	False	10	0
2788	265039	66592.BEST_DatasetPerPubblicazione_ApproccioLigandBased_o3a_longest	completed	Results	Missing	21	False	0.999 (6)	0.516 (6)	0.816 (2)	0.540 (2)	0.992 (4)	0.693 (4)	O.2	1.0	1.0	True	8	2.3	7.0	3.0	21.0	LOO	5	10	True	0.0	False	10	0
2792	265043	66592.BEST_DatasetPerPubblicazione_ApproccioLigandBased_o3a_longest	completed	Results	Missing	21	False	0.999 (6)	0.516 (6)	0.816 (2)	0.563 (2)	0.992 (4)	0.693 (4)	O.2	1.0	0.8	True	8	2.3	7.0	3.0	21.0	LOO	5	10	True	0.0	False	10	0
2797	265048	66592.BEST_DatasetPerPubblicazione_ApproccioLigandBased_o3a_longest	completed	Results	Missing	21	False	0.999 (6)	0.516 (6)	0.816 (2)	0.553 (2)	0.992 (4)	0.693 (4)	O.2	1.0	0.9	True	8	2.3	7.0	3.0	21.0	LOO	5	10	True	0.0	False	10	0
2799	265165	68548.DatasetPerPubblicazione_ApproccioLigandBased_longest	completed	Results	Missing	21	False	0.999 (6)	0.516 (6)	0.816 (2)	0.563 (2)	0.992 (4)	0.693 (4)	O.2	1.0	0.8	True	8	2.3	7.0	3.0	21.0	LOO	5	10	True	0.0	False	10	41
2800	265188	68548.DatasetPerPubblicazione_ApproccioLigandBased_longest	completed	Results	Missing	21	True	0.999 (6)	0.516 (6)	0.816 (2)	0.563 (2)	0.992 (4)	0.693 (4)	O.2	1.0	0.8	True	8	2.3	7.0	3.0	21.0	LOO	5	10	True	0.0	False	10	41
2062	262049	66592.BEST_DatasetPerPubblicazione_ApproccioLigandBased_o3a_longest	completed	Results	Missing	21	False	0.984 (3)	0.409 (3)	0.965 (4)	0.633 (4)	0.999 (6)	0.692 (6)	H.P	1.0	0.7	True	8	2.503	4.0	10.0	29.0	LOO	5	10	True	0.0	False	10	0
2675	264924	66592.BEST_DatasetPerPubblicazione_ApproccioLigandBased_o3a_longest	completed	Results	Missing	21	False	0.999 (6)	0.516 (6)	0.810 (2)	0.521 (2)	0.992 (4)	0.692 (4)	O.2	1.0	0.8	True	8	2.3	7.0	4.0	21.0	LOO	5	10	True	0.0	False	10	0
2789	265040	66592.BEST_DatasetPerPubblicazione_ApproccioLigandBased_o3a_longest	completed	Results	Missing	21	False	0.999 (6)	0.516 (6)	0.816 (2)	0.567 (2)	0.992 (4)	0.692 (4)	O.2	1.0	0.3	True	8	2.3	7.0	3.0	21.0	LOO	5	10	True	0.0	False	10	0
2790	265041	66592.BEST_DatasetPerPubblicazione_ApproccioLigandBased_o3a_longest	completed	Results	Missing	21	False	0.999 (6)	0.516 (6)	0.816 (2)	0.567 (2)	0.992 (4)	0.692 (4)	O.2	1.0	0.5	True	8	2.3	7.0	3.0	21.0	LOO	5	10	True	0.0	False	10	0
2791	265042	66592.BEST_DatasetPerPubblicazione_ApproccioLigandBased_o3a_longest	completed	Results	Missing	21	False	0.999 (6)	0.516 (6)	0.816 (2)	0.567 (2)	0.992 (4)	0.692 (4)	O.2	1.0	0.1	True	8	2.3	7.0	3.0	21.0	LOO	5	10	True	0.0	False	10	0
2793	265044	66592.BEST_DatasetPerPubblicazione_ApproccioLigandBased_o3a_longest	completed	Results	Missing	21	False	0.999 (6)	0.516 (6)	0.816 (2)	0.567 (2)	0.992 (4)	0.692 (4)	O.2	1.0	0.6	True	8	2.3	7.0	3.0	21.0	LOO	5	10	True	0.0	False	10	0
2794	265045	66592.BEST_DatasetPerPubblicazione_ApproccioLigandBased_o3a_longest	completed	Results	Missing	21	False	0.999 (6)	0.516 (6)	0.816 (2)	0.567 (2)	0.992 (4)	0.692 (4)	O.2	1.0	0.7	True	8	2.3	7.0	3.0	21.0	LOO	5	10	True	0.0	False	10	0
2795	265046	66592.BEST_DatasetPerPubblicazione_ApproccioLigandBased_o3a_longest	completed	Results	Missing	21	False	0.999 (6)	0.516 (6)	0.816 (2)	0.567 (2)	0.992 (4)	0.692 (4)	O.2	1.0	0.2	True	8	2.3	7.0	3.0	21.0	LOO	5	10	True	0.0	False	10	0
2796	265047	66592.BEST_DatasetPerPubblicazione_ApproccioLigandBased_o3a_longest	completed	Results	Missing	21	False	0.999 (6)	0.516 (6)	0.816 (2)	0.567 (2)	0.992 (4)	0.692 (4)	O.2	1.0	0.4	True	8	2.3	7.0	3.0	21.0	LOO	5	10	True	0.0	False	10	0
2668	264917	66592.BEST_DatasetPerPubblicazione_ApproccioLigandBased_o3a_longest	completed	Results	Missing	21	False	0.999 (6)	0.516 (6)	0.809 (2)	0.500 (2)	0.992 (4)	0.691 (4)	O.2	1.0	0.8	True	8	2.3	7.0	5.0	21.0	LOO	5	10	True	0.0	False	10	0
2698	264947	66592.BEST_DatasetPerPubblicazione_ApproccioLigandBased_o3a_longest	completed	Results	Missing	21	False	0.999 (6)	0.516 (6)	0.807 (2)	0.529 (2)	0.992 (4)	0.691 (4)	O.2	1.0	0.8	True	8	2.3	7.0	6.0	21.0	LOO	5	10	True	0.0	False	10	0
2738	264987	66592.BEST_DatasetPerPubblicazione_ApproccioLigandBased_o3a_longest	completed	Results	Missing	21	False	0.999 (6)	0.516 (6)	0.970 (4)	0.587 (4)	0.992 (4)	0.691 (4)	O.2	1.0	0.8	True	8	2.3	7.0	7.0	21.0	LOO	5	10	True	0.0	False	10	0
2760	265010	66592.BEST_DatasetPerPubblicazione_ApproccioLigandBased_o3a_longest	completed	Results	Missing	21	False	0.999 (6)	0.515 (6)	0.814 (2)	0.562 (2)	0.992 (4)	0.691 (4)	O.2	1.0	0.8	True	8	2.3	7.0	3.0	22.0	LOO	5	10	True	0.0	False	10	0
2676	264925	66592.BEST_DatasetPerPubblicazione_ApproccioLigandBased_o3a_longest	completed	Results	Missing	21	False	0.999 (6)	0.516 (6)	0.984 (5)	0.623 (5)	0.992 (4)	0.690 (4)	O.2	1.0	0.8	True	8	2.3	7.0	8.0	21.0	LOO	5	10	True	0.0	False	10	0
2714	264963	66592.BEST_DatasetPerPubblicazione_ApproccioLigandBased_o3a_longest	completed	Results	Missing	21	False	0.999 (6)	0.516 (6)	0.970 (4)	0.630 (4)	0.992 (4)	0.690 (4)	O.2	1.0	0.8	True	8	2.3	7.0	9.0	21.0	LOO	5	10	True	0.0	False	10	0
2663	264912	66592.BEST_DatasetPerPubblicazione_ApproccioLigandBased_o3a_longest	completed	Results	Missing	21	False	0.999 (6)	0.516 (6)	0.938 (4)	0.623 (4)	0.992 (4)	0.689 (4)	O.2	1.0	0.8	True	8	2.3	7.0	22.0	21.0	LOO	5	10	True	0.0	False	10	0
2664	264913	66592.BEST_DatasetPerPubblicazione_ApproccioLigandBased_o3a_longest	completed	Results	Missing	21	False	0.999 (6)	0.516 (6)	0.822 (3)	0.351 (3)	0.992 (4)	0.689 (4)	O.2	1.0	0.8	True	8	2.3	7.0	39.0	21.0	LOO	5	10	True	0.0	False	10	0
2665	264914	66592.BEST_DatasetPerPubblicazione_ApproccioLigandBased_o3a_longest	completed	Results	Missing	21	False	0.999 (6)	0.516 (6)	0.305 (1)	-0.200 (1)	0.992 (4)	0.689 (4)	O.2	1.0	0.8	True	8	2.3	7.0	65.0	21.0	LOO	5	10	True	0.0	False	10	0
2666	264915	66592.BEST_DatasetPerPubblicazione_ApproccioLigandBased_o3a_longest	completed	Results	Missing	21	False	0.999 (6)	0.516 (6)	0.996 (8)	0.654 (8)	0.992 (4)	0.689 (4)	O.2	1.0	0.8	True	8	2.3	7.0	14.0	21.0	LOO	5	10	True	0.0	False	10	0
2667	264916	66592.BEST_DatasetPerPubblicazione_ApproccioLigandBased_o3a_longest	completed	Results	Missing	21	False	0.999 (6)	0.516 (6)	0.300 (1)	-45.436 (1)	0.992 (4)	0.689 (4)	O.2	1.0	0.8	True	8	2.3	7.0	72.0	21.0	LOO	5	10	True	0.0	False	10	0
2669	264918	66592.BEST_DatasetPerPubblicazione_ApproccioLigandBased_o3a_longest	completed	Results	Missing	21	False	0.999 (6)	0.516 (6)	0.511 (1)	-0.079 (1)	0.992 (4)	0.689 (4)	O.2	1.0	0.8	True	8	2.3	7.0	49.0	21.0	LOO	5	10	True	0.0	False	10	0
2670	264919	66592.BEST_DatasetPerPubblicazione_ApproccioLigandBased_o3a_longest	completed	Results	Missing	21	False	0.999 (6)	0.516 (6)	0.485 (1)	-0.193 (1)	0.992 (4)	0.689 (4)	O.2	1.0	0.8	True	8	2.3	7.0	58.0	21.0	LOO	5	10	True	0.0	False	10	0
2671	264920	66592.BEST_DatasetPerPubblicazione_ApproccioLigandBased_o3a_longest	completed	Results	Missing	21	False	0.999 (6)	0.516 (6)	0.300 (1)	-45.436 (1)	0.992 (4)	0.689 (4)	O.2	1.0	0.8	True	8	2.3	7.0	69.0	21.0	LOO	5	10	True	0.0	False	10	0
2672	264921	66592.BEST_DatasetPerPubblicazione_ApproccioLigandBased_o3a_longest	completed	Results	Missing	21	False	0.999 (6)	0.516 (6)	0.485 (1)	-0.193 (1)	0.992 (4)	0.689 (4)	O.2	1.0	0.8	True	8	2.3	7.0	57.0	21.0	LOO	5	10	True	0.0	False	10	0
2673	264922	66592.BEST_DatasetPerPubblicazione_ApproccioLigandBased_o3a_longest	completed	Results	Missing	21	False	0.999 (6)	0.516 (6)	0.403 (1)	-0.029 (1)	0.992 (4)	0.689 (4)	O.2	1.0	0.8	True	8	2.3	7.0	61.0	21.0	LOO	5	10	True	0.0	False	10	0
2674	264923	66592.BEST_DatasetPerPubblicazione_ApproccioLigandBased_o3a_longest	completed	Results	Missing	21	False	0.999 (6)	0.516 (6)	0.987 (6)	0.620 (6)	0.992 (4)	0.689 (4)	O.2	1.0	0.8	True	8	2.3	7.0	15.0	21.0	LOO	5	10	True	0.0	False	10	0
2677	264926	66592.BEST_DatasetPerPubblicazione_ApproccioLigandBased_o3a_longest	completed	Results	Missing	21	False	0.999 (6)	0.516 (6)	0.300 (1)	-45.436 (1)	0.992 (4)	0.689 (4)	O.2	1.0	0.8	True	8	2.3	7.0	75.0	21.0	LOO	5	10	True	0.0	False	10	0
2678	264927	66592.BEST_DatasetPerPubblicazione_ApproccioLigandBased_o3a_longest	completed	Results	Missing	21	False	0.999 (6)	0.516 (6)	0.855 (3)	0.578 (3)	0.992 (4)	0.689 (4)	O.2	1.0	0.8	True	8	2.3	7.0	31.0	21.0	LOO	5	10	True	0.0	False	10	0
2679	264928	66592.BEST_DatasetPerPubblicazione_ApproccioLigandBased_o3a_longest	completed	Results	Missing	21	False	0.999 (6)	0.516 (6)	0.300 (1)	-45.436 (1)	0.992 (4)	0.689 (4)	O.2	1.0	0.8	True	8	2.3	7.0	80.0	21.0	LOO	5	10	True	0.0	False	10	0
2680	264929	66592.BEST_DatasetPerPubblicazione_ApproccioLigandBased_o3a_longest	completed	Results	Missing	21	False	0.999 (6)	0.516 (6)	0.836 (3)	0.448 (3)	0.992 (4)	0.689 (4)	O.2	1.0	0.8	True	8	2.3	7.0	36.0	21.0	LOO	5	10	True	0.0	False	10	0
2681	264930	66592.BEST_DatasetPerPubblicazione_ApproccioLigandBased_o3a_longest	completed	Results	Missing	21	False	0.999 (6)	0.516 (6)	0.817 (3)	0.307 (3)	0.992 (4)	0.689 (4)	O.2	1.0	0.8	True	8	2.3	7.0	48.0	21.0	LOO	5	10	True	0.0	False	10	0
2682	264931	66592.BEST_DatasetPerPubblicazione_ApproccioLigandBased_o3a_longest	completed	Results	Missing	21	False	0.999 (6)	0.516 (6)	0.969 (5)	0.628 (5)	0.992 (4)	0.689 (4)	O.2	1.0	0.8	True	8	2.3	7.0	18.0	21.0	LOO	5	10	True	0.0	False	10	0
2683	264932	66592.BEST_DatasetPerPubblicazione_ApproccioLigandBased_o3a_longest	completed	Results	Missing	21	False	0.999 (6)	0.516 (6)	0.485 (1)	-0.193 (1)	0.992 (4)	0.689 (4)	O.2	1.0	0.8	True	8	2.3	7.0	54.0	21.0	LOO	5	10	True	0.0	False	10	0
2684	264933	66592.BEST_DatasetPerPubblicazione_ApproccioLigandBased_o3a_longest	completed	Results	Missing	21	False	0.999 (6)	0.516 (6)	0.300 (1)	-45.436 (1)	0.992 (4)	0.689 (4)	O.2	1.0	0.8	True	8	2.3	7.0	67.0	21.0	LOO	5	10	True	0.0	False	10	0
2685	264934	66592.BEST_DatasetPerPubblicazione_ApproccioLigandBased_o3a_longest	completed	Results	Missing	21	False	0.999 (6)	0.516 (6)	0.968 (5)	0.628 (5)	0.992 (4)	0.689 (4)	O.2	1.0	0.8	True	8	2.3	7.0	19.0	21.0	LOO	5	10	True	0.0	False	10	0
2686	264935	66592.BEST_DatasetPerPubblicazione_ApproccioLigandBased_o3a_longest	completed	Results	Missing	21	False	0.999 (6)	0.516 (6)	0.817 (3)	0.307 (3)	0.992 (4)	0.689 (4)	O.2	1.0	0.8	True	8	2.3	7.0	47.0	21.0	LOO	5	10	True	0.0	False	10	0
2687	264936	66592.BEST_DatasetPerPubblicazione_ApproccioLigandBased_o3a_longest	completed	Results	Missing	21	False	0.999 (6)	0.516 (6)	0.837 (3)	0.510 (3)	0.992 (4)	0.689 (4)	O.2	1.0	0.8	True	8	2.3	7.0	34.0	21.0	LOO	5	10	True	0.0	False	10	0
2688	264937	66592.BEST_DatasetPerPubblicazione_ApproccioLigandBased_o3a_longest	completed	Results	Missing	21	False	0.999 (6)	0.516 (6)	0.300 (1)	-45.436 (1)	0.992 (4)	0.689 (4)	O.2	1.0	0.8	True	8	2.3	7.0	76.0	21.0	LOO	5	10	True	0.0	False	10	0
2689	264938	66592.BEST_DatasetPerPubblicazione_ApproccioLigandBased_o3a_longest	completed	Results	Missing	21	False	0.999 (6)	0.516 (6)	0.871 (3)	0.560 (3)	0.992 (4)	0.689 (4)	O.2	1.0	0.8	True	8	2.3	7.0	26.0	21.0	LOO	5	10	True	0.0	False	10	0
2690	264939	66592.BEST_DatasetPerPubblicazione_ApproccioLigandBased_o3a_longest	completed	Results	Missing	21	False	0.999 (6)	0.516 (6)	0.305 (1)	-0.200 (1)	0.992 (4)	0.689 (4)	O.2	1.0	0.8	True	8	2.3	7.0	63.0	21.0	LOO	5	10	True	0.0	False	10	0
2691	264940	66592.BEST_DatasetPerPubblicazione_ApproccioLigandBased_o3a_longest	completed	Results	Missing	21	False	0.999 (6)	0.516 (6)	0.449 (1)	-0.097 (1)	0.992 (4)	0.689 (4)	O.2	1.0	0.8	True	8	2.3	7.0	60.0	21.0	LOO	5	10	True	0.0	False	10	0
2692	264941	66592.BEST_DatasetPerPubblicazione_ApproccioLigandBased_o3a_longest	completed	Results	Missing	21	False	0.999 (6)	0.516 (6)	0.300 (1)	-45.436 (1)	0.992 (4)	0.689 (4)	O.2	1.0	0.8	True	8	2.3	7.0	77.0	21.0	LOO	5	10	True	0.0	False	10	0
2694	264943	66592.BEST_DatasetPerPubblicazione_ApproccioLigandBased_o3a_longest	completed	Results	Missing	21	False	0.999 (6)	0.516 (6)	0.870 (3)	0.542 (3)	0.992 (4)	0.689 (4)	O.2	1.0	0.8	True	8	2.3	7.0	27.0	21.0	LOO	5	10	True	0.0	False	10	0
2695	264944	66592.BEST_DatasetPerPubblicazione_ApproccioLigandBased_o3a_longest	completed	Results	Missing	21	False	0.999 (6)	0.516 (6)	0.485 (1)	-0.193 (1)	0.992 (4)	0.689 (4)	O.2	1.0	0.8	True	8	2.3	7.0	56.0	21.0	LOO	5	10	True	0.0	False	10	0
2696	264945	66592.BEST_DatasetPerPubblicazione_ApproccioLigandBased_o3a_longest	completed	Results	Missing	21	False	0.999 (6)	0.516 (6)	0.940 (4)	0.609 (4)	0.992 (4)	0.689 (4)	O.2	1.0	0.8	True	8	2.3	7.0	21.0	21.0	LOO	5	10	True	0.0	False	10	0
2697	264946	66592.BEST_DatasetPerPubblicazione_ApproccioLigandBased_o3a_longest	completed	Results	Missing	21	False	0.999 (6)	0.516 (6)	0.822 (3)	0.351 (3)	0.992 (4)	0.689 (4)	O.2	1.0	0.8	True	8	2.3	7.0	42.0	21.0	LOO	5	10	True	0.0	False	10	0
2699	264948	66592.BEST_DatasetPerPubblicazione_ApproccioLigandBased_o3a_longest	completed	Results	Missing	21	False	0.999 (6)	0.516 (6)	0.305 (1)	-0.200 (1)	0.992 (4)	0.689 (4)	O.2	1.0	0.8	True	8	2.3	7.0	62.0	21.0	LOO	5	10	True	0.0	False	10	0
2700	264949	66592.BEST_DatasetPerPubblicazione_ApproccioLigandBased_o3a_longest	completed	Results	Missing	21	False	0.999 (6)	0.516 (6)	0.995 (8)	0.621 (8)	0.992 (4)	0.689 (4)	O.2	1.0	0.8	True	8	2.3	7.0	16.0	21.0	LOO	5	10	True	0.0	False	10	0
2702	264951	66592.BEST_DatasetPerPubblicazione_ApproccioLigandBased_o3a_longest	completed	Results	Missing	21	False	0.999 (6)	0.516 (6)	0.300 (1)	-45.436 (1)	0.992 (4)	0.689 (4)	O.2	1.0	0.8	True	8	2.3	7.0	68.0	21.0	LOO	5	10	True	0.0	False	10	0
2703	264952	66592.BEST_DatasetPerPubblicazione_ApproccioLigandBased_o3a_longest	completed	Results	Missing	21	False	0.999 (6)	0.516 (6)	0.849 (3)	0.536 (3)	0.992 (4)	0.689 (4)	O.2	1.0	0.8	True	8	2.3	7.0	32.0	21.0	LOO	5	10	True	0.0	False	10	0
2704	264953	66592.BEST_DatasetPerPubblicazione_ApproccioLigandBased_o3a_longest	completed	Results	Missing	21	False	0.999 (6)	0.516 (6)	0.822 (3)	0.351 (3)	0.992 (4)	0.689 (4)	O.2	1.0	0.8	True	8	2.3	7.0	41.0	21.0	LOO	5	10	True	0.0	False	10	0
2705	264954	66592.BEST_DatasetPerPubblicazione_ApproccioLigandBased_o3a_longest	completed	Results	Missing	21	False	0.999 (6)	0.516 (6)	0.485 (1)	-0.193 (1)	0.992 (4)	0.689 (4)	O.2	1.0	0.8	True	8	2.3	7.0	53.0	21.0	LOO	5	10	True	0.0	False	10	0
2706	264955	66592.BEST_DatasetPerPubblicazione_ApproccioLigandBased_o3a_longest	completed	Results	Missing	21	False	0.999 (6)	0.516 (6)	0.996 (8)	0.661 (8)	0.992 (4)	0.689 (4)	O.2	1.0	0.8	True	8	2.3	7.0	13.0	21.0	LOO	5	10	True	0.0	False	10	0
2707	264956	66592.BEST_DatasetPerPubblicazione_ApproccioLigandBased_o3a_longest	completed	Results	Missing	21	False	0.999 (6)	0.516 (6)	0.876 (3)	0.575 (3)	0.992 (4)	0.689 (4)	O.2	1.0	0.8	True	8	2.3	7.0	23.0	21.0	LOO	5	10	True	0.0	False	10	0
2708	264957	66592.BEST_DatasetPerPubblicazione_ApproccioLigandBased_o3a_longest	completed	Results	Missing	21	False	0.999 (6)	0.516 (6)	0.822 (3)	0.351 (3)	0.992 (4)	0.689 (4)	O.2	1.0	0.8	True	8	2.3	7.0	37.0	21.0	LOO	5	10	True	0.0	False	10	0
2709	264958	66592.BEST_DatasetPerPubblicazione_ApproccioLigandBased_o3a_longest	completed	Results	Missing	21	False	0.999 (6)	0.516 (6)	0.837 (3)	0.524 (3)	0.992 (4)	0.689 (4)	O.2	1.0	0.8	True	8	2.3	7.0	33.0	21.0	LOO	5	10	True	0.0	False	10	0
2710	264959	66592.BEST_DatasetPerPubblicazione_ApproccioLigandBased_o3a_longest	completed	Results	Missing	21	False	0.999 (6)	0.516 (6)	0.300 (1)	-45.436 (1)	0.992 (4)	0.689 (4)	O.2	1.0	0.8	True	8	2.3	7.0	73.0	21.0	LOO	5	10	True	0.0	False	10	0
2711	264960	66592.BEST_DatasetPerPubblicazione_ApproccioLigandBased_o3a_longest	completed	Results	Missing	21	False	0.999 (6)	0.516 (6)	0.861 (3)	0.592 (3)	0.992 (4)	0.689 (4)	O.2	1.0	0.8	True	8	2.3	7.0	30.0	21.0	LOO	5	10	True	0.0	False	10	0
2712	264961	66592.BEST_DatasetPerPubblicazione_ApproccioLigandBased_o3a_longest	completed	Results	Missing	21	False	0.999 (6)	0.516 (6)	0.864 (3)	0.579 (3)	0.992 (4)	0.689 (4)	O.2	1.0	0.8	True	8	2.3	7.0	29.0	21.0	LOO	5	10	True	0.0	False	10	0
2713	264962	66592.BEST_DatasetPerPubblicazione_ApproccioLigandBased_o3a_longest	completed	Results	Missing	21	False	0.999 (6)	0.516 (6)	0.968 (5)	0.625 (5)	0.992 (4)	0.689 (4)	O.2	1.0	0.8	True	8	2.3	7.0	20.0	21.0	LOO	5	10	True	0.0	False	10	0
2715	264964	66592.BEST_DatasetPerPubblicazione_ApproccioLigandBased_o3a_longest	completed	Results	Missing	21	False	0.999 (6)	0.516 (6)	0.300 (1)	-45.436 (1)	0.992 (4)	0.689 (4)	O.2	1.0	0.8	True	8	2.3	7.0	74.0	21.0	LOO	5	10	True	0.0	False	10	0
2716	264965	66592.BEST_DatasetPerPubblicazione_ApproccioLigandBased_o3a_longest	completed	Results	Missing	21	False	0.999 (6)	0.516 (6)	0.300 (1)	-45.436 (1)	0.992 (4)	0.689 (4)	O.2	1.0	0.8	True	8	2.3	7.0	78.0	21.0	LOO	5	10	True	0.0	False	10	0
2717	264966	66592.BEST_DatasetPerPubblicazione_ApproccioLigandBased_o3a_longest	completed	Results	Missing	21	False	0.999 (6)	0.516 (6)	0.300 (1)	-45.436 (1)	0.992 (4)	0.689 (4)	O.2	1.0	0.8	True	8	2.3	7.0	71.0	21.0	LOO	5	10	True	0.0	False	10	0
2719	264968	66592.BEST_DatasetPerPubblicazione_ApproccioLigandBased_o3a_longest	completed	Results	Missing	21	False	0.999 (6)	0.516 (6)	0.871 (3)	0.565 (3)	0.992 (4)	0.689 (4)	O.2	1.0	0.8	True	8	2.3	7.0	25.0	21.0	LOO	5	10	True	0.0	False	10	0
2720	264969	66592.BEST_DatasetPerPubblicazione_ApproccioLigandBased_o3a_longest	completed	Results	Missing	21	False	0.999 (6)	0.516 (6)	0.871 (3)	0.555 (3)	0.992 (4)	0.689 (4)	O.2	1.0	0.8	True	8	2.3	7.0	28.0	21.0	LOO	5	10	True	0.0	False	10	0
2721	264970	66592.BEST_DatasetPerPubblicazione_ApproccioLigandBased_o3a_longest	completed	Results	Missing	21	False	0.999 (6)	0.516 (6)	0.983 (5)	0.646 (5)	0.992 (4)	0.689 (4)	O.2	1.0	0.8	True	8	2.3	7.0	10.0	21.0	LOO	5	10	True	0.0	False	10	0
2722	264971	66592.BEST_DatasetPerPubblicazione_ApproccioLigandBased_o3a_longest	completed	Results	Missing	21	False	0.999 (6)	0.516 (6)	0.305 (1)	-0.200 (1)	0.992 (4)	0.689 (4)	O.2	1.0	0.8	True	8	2.3	7.0	66.0	21.0	LOO	5	10	True	0.0	False	10	0
2723	264972	66592.BEST_DatasetPerPubblicazione_ApproccioLigandBased_o3a_longest	completed	Results	Missing	21	False	0.999 (6)	0.516 (6)	0.822 (3)	0.351 (3)	0.992 (4)	0.689 (4)	O.2	1.0	0.8	True	8	2.3	7.0	40.0	21.0	LOO	5	10	True	0.0	False	10	0
2724	264973	66592.BEST_DatasetPerPubblicazione_ApproccioLigandBased_o3a_longest	completed	Results	Missing	21	False	0.999 (6)	0.516 (6)	0.300 (1)	-45.436 (1)	0.992 (4)	0.689 (4)	O.2	1.0	0.8	True	8	2.3	7.0	79.0	21.0	LOO	5	10	True	0.0	False	10	0
2725	264974	66592.BEST_DatasetPerPubblicazione_ApproccioLigandBased_o3a_longest	completed	Results	Missing	21	False	0.999 (6)	0.516 (6)	0.817 (3)	0.307 (3)	0.992 (4)	0.689 (4)	O.2	1.0	0.8	True	8	2.3	7.0	43.0	21.0	LOO	5	10	True	0.0	False	10	0
2726	264975	66592.BEST_DatasetPerPubblicazione_ApproccioLigandBased_o3a_longest	completed	Results	Missing	21	False	0.999 (6)	0.516 (6)	0.300 (1)	-45.436 (1)	0.992 (4)	0.689 (4)	O.2	1.0	0.8	True	8	2.3	7.0	70.0	21.0	LOO	5	10	True	0.0	False	10	0
2727	264976	66592.BEST_DatasetPerPubblicazione_ApproccioLigandBased_o3a_longest	completed	Results	Missing	21	False	0.999 (6)	0.516 (6)	0.817 (3)	0.307 (3)	0.992 (4)	0.689 (4)	O.2	1.0	0.8	True	8	2.3	7.0	45.0	21.0	LOO	5	10	True	0.0	False	10	0
2728	264977	66592.BEST_DatasetPerPubblicazione_ApproccioLigandBased_o3a_longest	completed	Results	Missing	21	False	0.999 (6)	0.516 (6)	0.822 (3)	0.351 (3)	0.992 (4)	0.689 (4)	O.2	1.0	0.8	True	8	2.3	7.0	38.0	21.0	LOO	5	10	True	0.0	False	10	0
2729	264978	66592.BEST_DatasetPerPubblicazione_ApproccioLigandBased_o3a_longest	completed	Results	Missing	21	False	0.999 (6)	0.516 (6)	0.817 (3)	0.307 (3)	0.992 (4)	0.689 (4)	O.2	1.0	0.8	True	8	2.3	7.0	44.0	21.0	LOO	5	10	True	0.0	False	10	0
2730	264979	66592.BEST_DatasetPerPubblicazione_ApproccioLigandBased_o3a_longest	completed	Results	Missing	21	False	0.999 (6)	0.516 (6)	0.536 (1)	-0.131 (1)	0.992 (4)	0.689 (4)	O.2	1.0	0.8	True	8	2.3	7.0	50.0	21.0	LOO	5	10	True	0.0	False	10	0
2731	264980	66592.BEST_DatasetPerPubblicazione_ApproccioLigandBased_o3a_longest	completed	Results	Missing	21	False	0.999 (6)	0.516 (6)	0.305 (1)	-0.200 (1)	0.992 (4)	0.689 (4)	O.2	1.0	0.8	True	8	2.3	7.0	64.0	21.0	LOO	5	10	True	0.0	False	10	0
2732	264981	66592.BEST_DatasetPerPubblicazione_ApproccioLigandBased_o3a_longest	completed	Results	Missing	21	False	0.999 (6)	0.516 (6)	0.995 (8)	0.617 (8)	0.992 (4)	0.689 (4)	O.2	1.0	0.8	True	8	2.3	7.0	17.0	21.0	LOO	5	10	True	0.0	False	10	0
2733	264982	66592.BEST_DatasetPerPubblicazione_ApproccioLigandBased_o3a_longest	completed	Results	Missing	21	False	0.999 (6)	0.516 (6)	0.485 (1)	-0.193 (1)	0.992 (4)	0.689 (4)	O.2	1.0	0.8	True	8	2.3	7.0	59.0	21.0	LOO	5	10	True	0.0	False	10	0
2734	264983	66592.BEST_DatasetPerPubblicazione_ApproccioLigandBased_o3a_longest	completed	Results	Missing	21	False	0.999 (6)	0.516 (6)	0.485 (1)	-0.193 (1)	0.992 (4)	0.689 (4)	O.2	1.0	0.8	True	8	2.3	7.0	51.0	21.0	LOO	5	10	True	0.0	False	10	0
2735	264984	66592.BEST_DatasetPerPubblicazione_ApproccioLigandBased_o3a_longest	completed	Results	Missing	21	False	0.999 (6)	0.516 (6)	0.997 (8)	0.671 (8)	0.992 (4)	0.689 (4)	O.2	1.0	0.8	True	8	2.3	7.0	12.0	21.0	LOO	5	10	True	0.0	False	10	0
2736	264985	66592.BEST_DatasetPerPubblicazione_ApproccioLigandBased_o3a_longest	completed	Results	Missing	21	False	0.999 (6)	0.516 (6)	0.485 (1)	-0.193 (1)	0.992 (4)	0.689 (4)	O.2	1.0	0.8	True	8	2.3	7.0	52.0	21.0	LOO	5	10	True	0.0	False	10	0
2737	264986	66592.BEST_DatasetPerPubblicazione_ApproccioLigandBased_o3a_longest	completed	Results	Missing	21	False	0.999 (6)	0.516 (6)	0.485 (1)	-0.193 (1)	0.992 (4)	0.689 (4)	O.2	1.0	0.8	True	8	2.3	7.0	55.0	21.0	LOO	5	10	True	0.0	False	10	0
2740	264989	66592.BEST_DatasetPerPubblicazione_ApproccioLigandBased_o3a_longest	completed	Results	Missing	21	False	0.999 (6)	0.516 (6)	0.817 (3)	0.307 (3)	0.992 (4)	0.689 (4)	O.2	1.0	0.8	True	8	2.3	7.0	46.0	21.0	LOO	5	10	True	0.0	False	10	0
2741	264990	66592.BEST_DatasetPerPubblicazione_ApproccioLigandBased_o3a_longest	completed	Results	Missing	21	False	0.999 (6)	0.516 (6)	0.838 (3)	0.501 (3)	0.992 (4)	0.689 (4)	O.2	1.0	0.8	True	8	2.3	7.0	35.0	21.0	LOO	5	10	True	0.0	False	10	0
2742	264991	66592.BEST_DatasetPerPubblicazione_ApproccioLigandBased_o3a_longest	completed	Results	Missing	21	False	0.999 (6)	0.516 (6)	0.871 (3)	0.563 (3)	0.992 (4)	0.689 (4)	O.2	1.0	0.8	True	8	2.3	7.0	24.0	21.0	LOO	5	10	True	0.0	False	10	0
2763	265013	66592.BEST_DatasetPerPubblicazione_ApproccioLigandBased_o3a_longest	completed	Results	Missing	21	False	0.999 (6)	0.515 (6)	0.813 (2)	0.560 (2)	0.992 (4)	0.689 (4)	O.2	1.0	0.8	True	8	2.3	7.0	3.0	23.0	LOO	5	10	True	0.0	False	10	0
2758	265008	66592.BEST_DatasetPerPubblicazione_ApproccioLigandBased_o3a_longest	completed	Results	Missing	21	False	0.999 (6)	0.516 (6)	0.811 (2)	0.557 (2)	0.992 (4)	0.688 (4)	O.2	1.0	0.8	True	8	2.3	7.0	3.0	24.0	LOO	5	10	True	0.0	False	10	0
2752	265002	66592.BEST_DatasetPerPubblicazione_ApproccioLigandBased_o3a_longest	completed	Results	Missing	21	False	0.999 (6)	0.517 (6)	0.810 (2)	0.555 (2)	0.992 (4)	0.686 (4)	O.2	1.0	0.8	True	8	2.3	7.0	3.0	25.0	LOO	5	10	True	0.0	False	10	0
2136	262123	66592.BEST_DatasetPerPubblicazione_ApproccioLigandBased_o3a_longest	completed	Results	Missing	21	False	1.000 (7)	0.620 (7)	0.419 (1)	-0.117 (1)	1.000 (8)	0.685 (8)	N.am	1.0	0.6	True	8	3.4	6.0	33.0	11.0	LOO	5	10	True	0.0	False	10	0
2142	262129	66592.BEST_DatasetPerPubblicazione_ApproccioLigandBased_o3a_longest	completed	Results	Missing	21	False	1.000 (8)	0.477 (8)	0.349 (1)	-0.048 (1)	1.000 (7)	0.685 (7)	N.am	1.0	1.0	True	8	2.503	9.0	41.0	28.0	LOO	5	10	True	0.0	False	10	0
2468	262455	66592.BEST_DatasetPerPubblicazione_ApproccioLigandBased_o3a_longest	completed	Results	Missing	21	False	0.988 (4)	0.445 (4)	0.955 (4)	0.653 (4)	1.000 (7)	0.685 (7)	O.2	1.0	0.2	True	8	2.503	4.0	62.0	9.0	LOO	5	10	True	0.0	False	10	0
2780	265030	66592.BEST_DatasetPerPubblicazione_ApproccioLigandBased_o3a_longest	completed	Results	Missing	21	False	0.999 (6)	0.518 (6)	0.810 (2)	0.553 (2)	0.992 (4)	0.685 (4)	O.2	1.0	0.8	True	8	2.3	7.0	3.0	26.0	LOO	5	10	True	0.0	False	10	0
2091	262078	66592.BEST_DatasetPerPubblicazione_ApproccioLigandBased_o3a_longest	completed	Results	Missing	21	False	0.677 (1)	0.139 (1)	0.000 (1)	-0.103 (1)	1.000 (8)	0.684 (8)	H.P	1.0	1.0	True	8	2.907	9.0	78.0	15.0	LOO	5	10	True	0.0	False	10	0
2030	262017	66592.BEST_DatasetPerPubblicazione_ApproccioLigandBased_o3a_longest	completed	Results	Missing	21	False	1.000 (8)	0.480 (8)	0.938 (4)	0.651 (4)	1.000 (7)	0.684 (7)	O.2	1.0	1.0	True	8	2.503	4.0	18.0	26.0	LOO	5	10	True	0.0	False	10	0
2757	265007	66592.BEST_DatasetPerPubblicazione_ApproccioLigandBased_o3a_longest	completed	Results	Missing	21	False	0.993 (4)	0.502 (4)	0.810 (2)	0.552 (2)	0.992 (4)	0.684 (4)	O.2	1.0	0.8	True	8	2.3	7.0	3.0	27.0	LOO	5	10	True	0.0	False	10	0
2205	262192	66592.BEST_DatasetPerPubblicazione_ApproccioLigandBased_o3a_longest	completed	Results	Missing	21	False	0.986 (4)	0.515 (4)	0.556 (2)	0.196 (2)	1.000 (8)	0.683 (8)	O.2	1.0	0.5	True	8	3.2	9.0	31.0	14.0	LOO	5	10	True	0.0	False	10	0
2498	262485	66592.BEST_DatasetPerPubblicazione_ApproccioLigandBased_o3a_longest	completed	Results	Missing	21	False	0.960 (3)	0.227 (3)	0.518 (1)	0.391 (1)	1.000 (8)	0.683 (8)	C.3.H3	1.0	0.5	True	8	3.1	4.0	34.0	5.0	LOO	5	10	True	0.0	False	10	0
2744	264994	66592.BEST_DatasetPerPubblicazione_ApproccioLigandBased_o3a_longest	completed	Results	Missing	21	False	0.993 (4)	0.503 (4)	0.810 (2)	0.550 (2)	0.992 (4)	0.682 (4)	O.2	1.0	0.8	True	8	2.3	7.0	3.0	28.0	LOO	5	10	True	0.0	False	10	0
2481	262468	66592.BEST_DatasetPerPubblicazione_ApproccioLigandBased_o3a_longest	completed	Results	Missing	21	False	0.984 (4)	0.309 (4)	0.840 (2)	0.633 (2)	0.983 (4)	0.681 (4)	C.3.H3	1.0	0.3	True	8	2.503	8.0	8.0	4.0	LOO	5	10	True	0.0	False	10	0
2779	265029	66592.BEST_DatasetPerPubblicazione_ApproccioLigandBased_o3a_longest	completed	Results	Missing	21	False	0.993 (4)	0.504 (4)	0.810 (2)	0.549 (2)	0.992 (4)	0.681 (4)	O.2	1.0	0.8	True	8	2.3	7.0	3.0	29.0	LOO	5	10	True	0.0	False	10	0
2653	264902	66592.BEST_DatasetPerPubblicazione_ApproccioLigandBased_o3a_longest	completed	Results	Missing	21	False	0.969 (3)	0.267 (3)	0.987 (4)	0.683 (4)	1.000 (8)	0.680 (8)	O.2	1.0	0.8	True	8	2.2	7.0	3.0	21.0	LOO	5	10	True	0.0	False	10	0
2750	265000	66592.BEST_DatasetPerPubblicazione_ApproccioLigandBased_o3a_longest	completed	Results	Missing	21	False	0.993 (4)	0.505 (4)	0.809 (2)	0.546 (2)	0.992 (4)	0.680 (4)	O.2	1.0	0.8	True	8	2.3	7.0	3.0	30.0	LOO	5	10	True	0.0	False	10	0
2775	265025	66592.BEST_DatasetPerPubblicazione_ApproccioLigandBased_o3a_longest	completed	Results	Missing	21	False	0.992 (4)	0.506 (4)	0.809 (2)	0.545 (2)	0.992 (4)	0.679 (4)	O.2	1.0	0.8	True	8	2.3	7.0	3.0	31.0	LOO	5	10	True	0.0	False	10	0
2157	262144	66592.BEST_DatasetPerPubblicazione_ApproccioLigandBased_o3a_longest	completed	Results	Missing	21	False	0.975 (3)	0.458 (3)	0.802 (2)	0.334 (2)	0.950 (3)	0.679 (3)	C.3.H3	1.0	0.2	True	8	3.5	6.0	20.0	1.0	LOO	5	10	True	0.0	False	10	0
2749	264999	66592.BEST_DatasetPerPubblicazione_ApproccioLigandBased_o3a_longest	completed	Results	Missing	21	False	0.992 (4)	0.508 (4)	0.982 (4)	0.587 (4)	0.992 (4)	0.678 (4)	O.2	1.0	0.8	True	8	2.3	7.0	3.0	32.0	LOO	5	10	True	0.0	False	10	0
2301	262288	66592.BEST_DatasetPerPubblicazione_ApproccioLigandBased_o3a_longest	completed	Results	Missing	21	False	0.993 (4)	0.424 (4)	0.873 (3)	0.603 (3)	1.000 (8)	0.677 (8)	N.am	1.0	0.6	True	8	2.2	10.0	40.0	10.0	LOO	5	10	True	0.0	False	10	0
2743	264993	66592.BEST_DatasetPerPubblicazione_ApproccioLigandBased_o3a_longest	completed	Results	Missing	21	False	0.992 (4)	0.510 (4)	0.982 (4)	0.592 (4)	0.992 (4)	0.677 (4)	O.2	1.0	0.8	True	8	2.3	7.0	3.0	33.0	LOO	5	10	True	0.0	False	10	0
2747	264997	66592.BEST_DatasetPerPubblicazione_ApproccioLigandBased_o3a_longest	completed	Results	Missing	21	False	0.992 (4)	0.513 (4)	0.981 (4)	0.599 (4)	0.992 (4)	0.677 (4)	O.2	1.0	0.8	True	8	2.3	7.0	3.0	35.0	LOO	5	10	True	0.0	False	10	0
2761	265011	66592.BEST_DatasetPerPubblicazione_ApproccioLigandBased_o3a_longest	completed	Results	Missing	21	False	0.992 (4)	0.512 (4)	0.981 (4)	0.596 (4)	0.992 (4)	0.677 (4)	O.2	1.0	0.8	True	8	2.3	7.0	3.0	34.0	LOO	5	10	True	0.0	False	10	0
2756	265006	66592.BEST_DatasetPerPubblicazione_ApproccioLigandBased_o3a_longest	completed	Results	Missing	21	False	0.992 (4)	0.514 (4)	0.980 (4)	0.602 (4)	0.992 (4)	0.676 (4)	O.2	1.0	0.8	True	8	2.3	7.0	3.0	36.0	LOO	5	10	True	0.0	False	10	0
2339	262326	66592.BEST_DatasetPerPubblicazione_ApproccioLigandBased_o3a_longest	completed	Results	Missing	21	False	0.997 (5)	0.273 (5)	0.693 (1)	0.410 (1)	1.000 (8)	0.675 (8)	H.P	1.0	0.7	True	8	2.604	3.0	45.0	22.0	LOO	5	10	True	0.0	False	10	0
2770	265020	66592.BEST_DatasetPerPubblicazione_ApproccioLigandBased_o3a_longest	completed	Results	Missing	21	False	0.992 (4)	0.514 (4)	0.979 (4)	0.604 (4)	0.992 (4)	0.675 (4)	O.2	1.0	0.8	True	8	2.3	7.0	3.0	37.0	LOO	5	10	True	0.0	False	10	0
2064	262051	66592.BEST_DatasetPerPubblicazione_ApproccioLigandBased_o3a_longest	completed	Results	Missing	21	False	0.872 (2)	0.248 (2)	0.916 (3)	0.631 (3)	0.933 (3)	0.675 (3)	C.3.H3	1.0	0.2	True	8	3.5	8.0	2.0	13.0	LOO	5	10	True	0.0	False	10	0
2651	264900	66592.BEST_DatasetPerPubblicazione_ApproccioLigandBased_o3a_longest	completed	Results	Missing	21	False	0.995 (4)	0.444 (4)	0.835 (2)	0.431 (2)	1.000 (8)	0.674 (8)	O.2	1.0	0.8	True	8	1.9	7.0	3.0	21.0	LOO	5	10	True	0.0	False	10	0
2380	262367	66592.BEST_DatasetPerPubblicazione_ApproccioLigandBased_o3a_longest	completed	Results	Missing	21	False	0.705 (1)	0.226 (1)	0.991 (5)	0.762 (5)	1.000 (6)	0.674 (6)	H.P	1.0	0.1	True	8	2.402	5.0	46.0	20.0	LOO	5	10	True	0.0	False	10	0
2771	265021	66592.BEST_DatasetPerPubblicazione_ApproccioLigandBased_o3a_longest	completed	Results	Missing	21	False	0.992 (4)	0.514 (4)	0.987 (5)	0.610 (5)	0.992 (4)	0.674 (4)	O.2	1.0	0.8	True	8	2.3	7.0	3.0	39.0	LOO	5	10	True	0.0	False	10	0
2781	265031	66592.BEST_DatasetPerPubblicazione_ApproccioLigandBased_o3a_longest	completed	Results	Missing	21	False	0.992 (4)	0.514 (4)	0.979 (4)	0.606 (4)	0.992 (4)	0.674 (4)	O.2	1.0	0.8	True	8	2.3	7.0	3.0	38.0	LOO	5	10	True	0.0	False	10	0
2132	262119	66592.BEST_DatasetPerPubblicazione_ApproccioLigandBased_o3a_longest	completed	Results	Missing	21	False	0.993 (6)	0.254 (6)	0.015 (1)	-0.222 (1)	1.000 (8)	0.673 (8)	N.am	1.0	0.5	True	8	3.4	4.0	60.0	25.0	LOO	5	10	True	0.0	False	10	0
2145	262132	66592.BEST_DatasetPerPubblicazione_ApproccioLigandBased_o3a_longest	completed	Results	Missing	21	False	1.000 (8)	0.417 (8)	0.641 (2)	0.071 (2)	1.000 (8)	0.673 (8)	O.2	1.0	0.6	True	8	3.3	9.0	19.0	30.0	LOO	5	10	True	0.0	False	10	0
2776	265026	66592.BEST_DatasetPerPubblicazione_ApproccioLigandBased_o3a_longest	completed	Results	Missing	21	False	0.992 (4)	0.514 (4)	0.986 (5)	0.614 (5)	0.992 (4)	0.673 (4)	O.2	1.0	0.8	True	8	2.3	7.0	3.0	40.0	LOO	5	10	True	0.0	False	10	0
2769	265019	66592.BEST_DatasetPerPubblicazione_ApproccioLigandBased_o3a_longest	completed	Results	Missing	21	False	0.992 (4)	0.513 (4)	0.986 (5)	0.618 (5)	0.992 (4)	0.672 (4)	O.2	1.0	0.8	True	8	2.3	7.0	3.0	41.0	LOO	5	10	True	0.0	False	10	0
2282	262269	66592.BEST_DatasetPerPubblicazione_ApproccioLigandBased_o3a_longest	completed	Results	Missing	21	False	0.967 (3)	0.248 (3)	0.000 (1)	-0.103 (1)	1.000 (8)	0.671 (8)	C.3.H3	1.0	0.9	True	8	3.2	10.0	75.0	26.0	LOO	5	10	True	0.0	False	10	0
2754	265004	66592.BEST_DatasetPerPubblicazione_ApproccioLigandBased_o3a_longest	completed	Results	Missing	21	False	0.992 (4)	0.513 (4)	0.986 (5)	0.621 (5)	0.992 (4)	0.671 (4)	O.2	1.0	0.8	True	8	2.3	7.0	3.0	42.0	LOO	5	10	True	0.0	False	10	0
2745	264995	66592.BEST_DatasetPerPubblicazione_ApproccioLigandBased_o3a_longest	completed	Results	Missing	21	False	0.992 (4)	0.512 (4)	0.986 (5)	0.624 (5)	0.992 (4)	0.670 (4)	O.2	1.0	0.8	True	8	2.3	7.0	3.0	43.0	LOO	5	10	True	0.0	False	10	0
2478	262465	66592.BEST_DatasetPerPubblicazione_ApproccioLigandBased_o3a_longest	completed	Results	Missing	21	False	0.995 (4)	0.430 (4)	0.978 (4)	0.617 (4)	1.000 (8)	0.669 (8)	C.3.H3	1.0	0.6	True	8	1.3	4.0	3.0	3.0	LOO	5	10	True	0.0	False	10	0
2787	265037	66592.BEST_DatasetPerPubblicazione_ApproccioLigandBased_o3a_longest	completed	Results	Missing	21	False	0.992 (4)	0.512 (4)	0.986 (5)	0.628 (5)	0.992 (4)	0.669 (4)	O.2	1.0	0.8	True	8	2.3	7.0	3.0	45.0	LOO	5	10	True	0.0	False	10	0
1281	261189	66880.DatasetPerPubblicazione_ApproccioLigandBased_shaep_longest	completed	Results	Missing	21	False	0.664 (1)	-0.634 (1)	0.330 (1)	-1.262 (1)	0.369 (1)	-0.669 (1)	C.3	1.0	0.05	True	8	2.0	5.0	8.0	30.0	LOO	5	10	True	0.0001	False	10	0
1393	261301	66900.DatasetPerPubblicazione_ApproccioLigandBased_shaep_most_polar	completed	Results	Missing	21	False	0.664 (1)	-0.634 (1)	0.330 (1)	-1.262 (1)	0.369 (1)	-0.669 (1)	C.3	1.0	0.05	True	8	2.0	5.0	8.0	30.0	LOO	5	10	True	0.0001	False	10	0
1394	261302	66903.DatasetPerPubblicazione_ApproccioLigandBased_shaep_highest_HA	completed	Results	Missing	21	False	0.664 (1)	-0.634 (1)	0.330 (1)	-1.262 (1)	0.369 (1)	-0.669 (1)	C.3	1.0	0.05	True	8	2.0	5.0	8.0	30.0	LOO	5	10	True	0.0001	False	10	0
1529	261437	66884.DatasetPerPubblicazione_ApproccioLigandBased_shaep_most_polar	completed	Results	Missing	21	False	0.664 (1)	-0.634 (1)	0.330 (1)	-1.262 (1)	0.369 (1)	-0.669 (1)	C.3	1.0	0.05	True	8	2.0	5.0	8.0	30.0	LOO	5	10	True	0.0001	False	10	0
1531	261439	66887.DatasetPerPubblicazione_ApproccioLigandBased_shaep_highest_HA	completed	Results	Missing	21	False	0.664 (1)	-0.634 (1)	0.330 (1)	-1.262 (1)	0.369 (1)	-0.669 (1)	C.3	1.0	0.05	True	8	2.0	5.0	8.0	30.0	LOO	5	10	True	0.0001	False	10	0
1536	261444	66896.DatasetPerPubblicazione_ApproccioLigandBased_shaep_longest	completed	Results	Missing	21	False	0.664 (1)	-0.634 (1)	0.330 (1)	-1.262 (1)	0.369 (1)	-0.669 (1)	C.3	1.0	0.05	True	8	2.0	5.0	8.0	30.0	LOO	5	10	True	0.0001	False	10	0
2021	262008	66592.BEST_DatasetPerPubblicazione_ApproccioLigandBased_o3a_longest	completed	Results	Missing	21	False	0.992 (4)	0.358 (4)	0.000 (1)	-0.103 (1)	1.000 (8)	0.668 (8)	O.2	1.0	0.9	True	8	3.008	5.0	74.0	28.0	LOO	5	10	True	0.0	False	10	0
2629	264878	66592.BEST_DatasetPerPubblicazione_ApproccioLigandBased_o3a_longest	completed	Results	Missing	21	False	0.994 (4)	0.402 (4)	0.853 (2)	0.518 (2)	1.000 (8)	0.668 (8)	O.2	1.0	0.8	True	8	1.7	6.0	3.0	21.0	LOO	5	10	True	0.0	False	10	0
2777	265027	66592.BEST_DatasetPerPubblicazione_ApproccioLigandBased_o3a_longest	completed	Results	Missing	21	False	0.992 (4)	0.511 (4)	0.985 (5)	0.629 (5)	0.992 (4)	0.668 (4)	O.2	1.0	0.8	True	8	2.3	7.0	3.0	46.0	LOO	5	10	True	0.0	False	10	0
2341	262328	66592.BEST_DatasetPerPubblicazione_ApproccioLigandBased_o3a_longest	completed	Results	Missing	21	False	0.994 (4)	0.399 (4)	1.000 (7)	0.685 (7)	1.000 (8)	0.667 (8)	N.am	1.0	0.4	True	8	1.0	8.0	1.0	26.0	LOO	5	10	True	0.0	False	10	0
2027	262014	66592.BEST_DatasetPerPubblicazione_ApproccioLigandBased_o3a_longest	completed	Results	Missing	21	False	0.999 (6)	0.448 (6)	0.831 (3)	0.542 (3)	0.985 (4)	0.667 (4)	C.3.H3	1.0	0.7	True	8	2.3	4.0	34.0	9.0	LOO	5	10	True	0.0	False	10	0
2765	265015	66592.BEST_DatasetPerPubblicazione_ApproccioLigandBased_o3a_longest	completed	Results	Missing	21	False	0.992 (4)	0.511 (4)	0.985 (5)	0.630 (5)	0.992 (4)	0.667 (4)	O.2	1.0	0.8	True	8	2.3	7.0	3.0	47.0	LOO	5	10	True	0.0	False	10	0
2146	262133	66592.BEST_DatasetPerPubblicazione_ApproccioLigandBased_o3a_longest	completed	Results	Missing	21	False	0.995 (4)	0.424 (4)	0.803 (2)	0.388 (2)	1.000 (8)	0.666 (8)	C.3.H3	1.0	0.5	True	8	2	6.0	10.0	4.0	LOO	5	10	True	0.0	False	10	0
2257	262244	66592.BEST_DatasetPerPubblicazione_ApproccioLigandBased_o3a_longest	completed	Results	Missing	21	False	0.995 (4)	0.463 (4)	0.946 (3)	0.644 (3)	0.991 (4)	0.666 (4)	H.P	1.0	0.4	True	8	2.2	10.0	7.0	22.0	LOO	5	10	True	0.0	False	10	0
2748	264998	66592.BEST_DatasetPerPubblicazione_ApproccioLigandBased_o3a_longest	completed	Results	Missing	21	False	0.992 (4)	0.510 (4)	0.985 (5)	0.630 (5)	0.992 (4)	0.666 (4)	O.2	1.0	0.8	True	8	2.3	7.0	3.0	48.0	LOO	5	10	True	0.0	False	10	0
2045	262032	66592.BEST_DatasetPerPubblicazione_ApproccioLigandBased_o3a_longest	completed	Results	Missing	21	False	0.988 (5)	0.391 (5)	0.431 (1)	-0.011 (1)	1.000 (8)	0.665 (8)	C.3.H3	1.0	0.6	True	8	3.4	9.0	18.0	23.0	LOO	5	10	True	0.0	False	10	0
2319	262306	66592.BEST_DatasetPerPubblicazione_ApproccioLigandBased_o3a_longest	completed	Results	Missing	21	False	0.986 (4)	0.472 (4)	0.000 (1)	-0.103 (1)	1.000 (8)	0.665 (8)	N.am	1.0	0.9	True	8	3.2	1.0	78.0	10.0	LOO	5	10	True	0.0	False	10	0
2327	262314	66592.BEST_DatasetPerPubblicazione_ApproccioLigandBased_o3a_longest	completed	Results	Missing	21	False	0.994 (4)	0.429 (4)	1.000 (7)	0.682 (7)	1.000 (7)	0.665 (7)	N.am	1.0	1.0	True	8	1.2	6.0	1.0	12.0	LOO	5	10	True	0.0	False	10	0
2773	265023	66592.BEST_DatasetPerPubblicazione_ApproccioLigandBased_o3a_longest	completed	Results	Missing	21	False	0.992 (4)	0.509 (4)	0.985 (5)	0.631 (5)	0.992 (4)	0.665 (4)	O.2	1.0	0.8	True	8	2.3	7.0	3.0	49.0	LOO	5	10	True	0.0	False	10	0
2784	265034	66592.BEST_DatasetPerPubblicazione_ApproccioLigandBased_o3a_longest	completed	Results	Missing	21	False	0.992 (4)	0.508 (4)	0.985 (5)	0.631 (5)	0.992 (4)	0.665 (4)	O.2	1.0	0.8	True	8	2.3	7.0	3.0	50.0	LOO	5	10	True	0.0	False	10	0
2189	262176	66592.BEST_DatasetPerPubblicazione_ApproccioLigandBased_o3a_longest	completed	Results	Missing	21	False	0.994 (4)	0.407 (4)	0.802 (2)	0.327 (2)	1.000 (8)	0.664 (8)	N.am	1.0	1.0	True	8	1.6	8.0	4.0	18.0	LOO	5	10	True	0.0	False	10	0
2657	264906	66592.BEST_DatasetPerPubblicazione_ApproccioLigandBased_o3a_longest	completed	Results	Missing	21	False	1.000 (7)	0.438 (7)	0.817 (2)	0.482 (2)	1.000 (8)	0.664 (8)	O.2	1.0	0.8	True	8	2	7.0	3.0	21.0	LOO	5	10	True	0.0	False	10	0
2636	264885	66592.BEST_DatasetPerPubblicazione_ApproccioLigandBased_o3a_longest	completed	Results	Missing	21	False	1.000 (7)	0.438 (7)	0.819 (2)	0.532 (2)	1.000 (8)	0.663 (8)	O.2	1.0	0.8	True	8	2	6.0	3.0	21.0	LOO	5	10	True	0.0	False	10	0
2655	264904	66592.BEST_DatasetPerPubblicazione_ApproccioLigandBased_o3a_longest	completed	Results	Missing	21	False	0.987 (4)	0.397 (4)	0.823 (2)	0.595 (2)	0.990 (4)	0.662 (4)	O.2	1.0	0.8	True	8	2.6	7.0	3.0	21.0	LOO	5	10	True	0.0	False	10	0
2070	262057	66592.BEST_DatasetPerPubblicazione_ApproccioLigandBased_o3a_longest	completed	Results	Missing	21	False	0.994 (4)	0.405 (4)	0.994 (5)	0.461 (5)	1.000 (8)	0.660 (8)	O.2	1.0	0.3	True	8	1.7	6.0	42.0	18.0	LOO	5	10	True	0.0	False	10	0
2074	262061	66592.BEST_DatasetPerPubblicazione_ApproccioLigandBased_o3a_longest	completed	Results	Missing	21	False	0.994 (4)	0.452 (4)	0.699 (2)	0.315 (2)	1.000 (8)	0.660 (8)	O.2	1.0	0.3	True	8	1.9	7.0	76.0	18.0	LOO	5	10	True	0.0	False	10	0
2020	262007	66592.BEST_DatasetPerPubblicazione_ApproccioLigandBased_o3a_longest	completed	Results	Missing	21	False	0.997 (5)	0.361 (5)	0.436 (1)	0.337 (1)	0.984 (4)	0.660 (4)	H.P	1.0	0.3	True	8	2.604	2.0	37.0	3.0	LOO	5	10	True	0.0	False	10	0
2077	262064	66592.BEST_DatasetPerPubblicazione_ApproccioLigandBased_o3a_longest	completed	Results	Missing	21	False	0.994 (4)	0.438 (4)	0.817 (2)	0.474 (2)	1.000 (8)	0.658 (8)	C.3.H3	1.0	0.2	True	8	2	9.0	6.0	10.0	LOO	5	10	True	0.0	False	10	0
2246	262233	66592.BEST_DatasetPerPubblicazione_ApproccioLigandBased_o3a_longest	completed	Results	Missing	21	False	0.991 (4)	0.300 (4)	0.440 (1)	0.140 (1)	1.000 (8)	0.658 (8)	N.am	1.0	0.3	True	8	3.008	8.0	51.0	20.0	LOO	5	10	True	0.0	False	10	0
2465	262452	66592.BEST_DatasetPerPubblicazione_ApproccioLigandBased_o3a_longest	completed	Results	Missing	21	False	0.980 (3)	0.400 (3)	1.000 (8)	0.726 (8)	1.000 (7)	0.657 (7)	O.2	1.0	0.3	True	8	2.3	3.0	4.0	6.0	LOO	5	10	True	0.0	False	10	0
2399	262386	66592.BEST_DatasetPerPubblicazione_ApproccioLigandBased_o3a_longest	completed	Results	Missing	21	False	0.997 (6)	0.434 (6)	0.346 (1)	0.137 (1)	0.999 (6)	0.657 (6)	O.2	1.0	0.5	True	8	3.5	1.0	79.0	13.0	LOO	5	10	True	0.0	False	10	0
2253	262240	66592.BEST_DatasetPerPubblicazione_ApproccioLigandBased_o3a_longest	completed	Results	Missing	21	False	1.000 (7)	0.438 (7)	0.807 (2)	0.509 (2)	1.000 (8)	0.656 (8)	N.am	1.0	0.8	True	8	2	6.0	10.0	22.0	LOO	5	10	True	0.0	False	10	0
2628	264877	66592.BEST_DatasetPerPubblicazione_ApproccioLigandBased_o3a_longest	completed	Results	Missing	21	False	0.998 (5)	0.408 (5)	0.773 (2)	0.462 (2)	1.000 (8)	0.655 (8)	O.2	1.0	0.8	True	8	1.8	6.0	3.0	21.0	LOO	5	10	True	0.0	False	10	0
2075	262062	66592.BEST_DatasetPerPubblicazione_ApproccioLigandBased_o3a_longest	completed	Results	Missing	21	False	0.997 (6)	0.417 (6)	0.995 (7)	0.668 (7)	0.999 (6)	0.655 (6)	O.2	1.0	0.6	True	8	3.5	1.0	5.0	9.0	LOO	5	10	True	0.0	False	10	0
2633	264882	66592.BEST_DatasetPerPubblicazione_ApproccioLigandBased_o3a_longest	completed	Results	Missing	21	False	0.967 (3)	0.272 (3)	0.821 (2)	0.575 (2)	1.000 (8)	0.654 (8)	O.2	1.0	0.8	True	8	2.2	6.0	3.0	21.0	LOO	5	10	True	0.0	False	10	0
2093	262080	66592.BEST_DatasetPerPubblicazione_ApproccioLigandBased_o3a_longest	completed	Results	Missing	21	False	0.994 (5)	0.434 (5)	0.313 (1)	0.002 (1)	0.986 (4)	0.654 (4)	O.2	1.0	0.8	True	8	3.3	1.0	58.0	8.0	LOO	5	10	True	0.0	False	10	0
2186	262173	66592.BEST_DatasetPerPubblicazione_ApproccioLigandBased_o3a_longest	completed	Results	Missing	21	False	0.994 (4)	0.411 (4)	0.945 (3)	0.437 (3)	1.000 (8)	0.653 (8)	O.2	1.0	0.1	True	8	1.6	8.0	13.0	23.0	LOO	5	10	True	0.0	False	10	0
2283	262270	66592.BEST_DatasetPerPubblicazione_ApproccioLigandBased_o3a_longest	completed	Results	Missing	21	False	1.000 (7)	0.444 (7)	0.119 (1)	-0.337 (1)	1.000 (8)	0.653 (8)	O.2	1.0	0.9	True	8	2	7.0	69.0	18.0	LOO	5	10	True	0.0	False	10	0
2345	262332	66592.BEST_DatasetPerPubblicazione_ApproccioLigandBased_o3a_longest	completed	Results	Missing	21	False	0.977 (3)	0.290 (3)	0.544 (2)	0.241 (2)	1.000 (8)	0.653 (8)	O.2	1.0	0.5	True	8	3.008	5.0	43.0	18.0	LOO	5	10	True	0.0	False	10	0
2352	262339	66592.BEST_DatasetPerPubblicazione_ApproccioLigandBased_o3a_longest	completed	Results	Missing	21	False	0.999 (8)	0.322 (8)	0.394 (1)	0.155 (1)	1.000 (8)	0.653 (8)	O.2	1.0	0.2	True	8	3.1	8.0	73.0	22.0	LOO	5	10	True	0.0	False	10	0
2203	262190	66592.BEST_DatasetPerPubblicazione_ApproccioLigandBased_o3a_longest	completed	Results	Missing	21	False	0.982 (4)	0.448 (4)	0.764 (2)	0.594 (2)	0.999 (6)	0.653 (6)	O.2	1.0	0.1	True	8	2.604	3.0	53.0	17.0	LOO	5	10	True	0.0	False	10	0
2152	262139	66592.BEST_DatasetPerPubblicazione_ApproccioLigandBased_o3a_longest	completed	Results	Missing	21	False	0.961 (3)	0.360 (3)	0.570 (2)	0.218 (2)	0.986 (4)	0.652 (4)	C.3.H3	1.0	0.9	True	8	3.3	1.0	15.0	18.0	LOO	5	10	True	0.0	False	10	0
2425	262412	66592.BEST_DatasetPerPubblicazione_ApproccioLigandBased_o3a_longest	completed	Results	Missing	21	False	0.999 (6)	0.417 (6)	0.804 (2)	0.541 (2)	1.000 (8)	0.651 (8)	H.P	1.0	0.5	True	8	2	1.0	37.0	4.0	LOO	5	10	True	0.0	False	10	0
2647	264896	66592.BEST_DatasetPerPubblicazione_ApproccioLigandBased_o3a_longest	completed	Results	Missing	21	False	0.952 (3)	0.277 (3)	0.797 (2)	0.589 (2)	0.986 (4)	0.651 (4)	O.2	1.0	0.8	True	8	2.3	4.0	3.0	21.0	LOO	5	10	True	0.0	False	10	0
2516	262503	66592.BEST_DatasetPerPubblicazione_ApproccioLigandBased_o3a_longest	completed	Results	Missing	21	False	1.000 (7)	0.446 (7)	0.714 (2)	0.095 (2)	1.000 (8)	0.650 (8)	O.2	1.0	0.9	True	8	2	3.0	42.0	15.0	LOO	5	10	True	0.0	False	10	0
2384	262371	66592.BEST_DatasetPerPubblicazione_ApproccioLigandBased_o3a_longest	completed	Results	Missing	21	False	0.998 (5)	0.407 (5)	0.150 (2)	-0.320 (2)	1.000 (6)	0.650 (6)	O.2	1.0	1.0	True	8	1.8	6.0	52.0	20.0	LOO	5	10	True	0.0	False	10	0
1084	260992	66592.BEST_DatasetPerPubblicazione_ApproccioLigandBased_o3a_longest	completed	Results	Missing	21	False	0.998 (5)	0.447 (5)	0.922 (3)	0.509 (3)	1.000 (8)	0.649 (8)	C.3	1.0	0.05	True	8	2.0	5.0	8.0	30.0	LOO	5	10	True	0.0001	False	10	0
1086	260994	66591.DatasetPerPubblicazione_ApproccioLigandBased_o3a_heaviest	completed	Results	Missing	21	False	0.998 (5)	0.447 (5)	0.922 (3)	0.509 (3)	1.000 (8)	0.649 (8)	C.3	1.0	0.05	True	8	2.0	5.0	8.0	30.0	LOO	5	10	True	0.0001	False	10	0
1099	261007	66597.DatasetPerPubblicazione_ApproccioLigandBased_o3a_highest_MR	completed	Results	Missing	21	False	0.998 (5)	0.447 (5)	0.922 (3)	0.509 (3)	1.000 (8)	0.649 (8)	C.3	1.0	0.05	True	8	2.0	5.0	8.0	30.0	LOO	5	10	True	0.0001	False	10	0
2188	262175	66592.BEST_DatasetPerPubblicazione_ApproccioLigandBased_o3a_longest	completed	Results	Missing	21	False	0.994 (5)	0.391 (5)	0.987 (6)	0.702 (6)	1.000 (8)	0.649 (8)	C.3.H3	1.0	0.3	True	8	2.2	10.0	25.0	24.0	LOO	5	10	True	0.0	False	10	0
2377	262364	66592.BEST_DatasetPerPubblicazione_ApproccioLigandBased_o3a_longest	completed	Results	Missing	21	False	0.994 (4)	0.409 (4)	0.378 (1)	-0.058 (1)	1.000 (8)	0.649 (8)	O.2	1.0	0.6	True	8	1.6	8.0	77.0	20.0	LOO	5	10	True	0.0	False	10	0
2634	264883	66592.BEST_DatasetPerPubblicazione_ApproccioLigandBased_o3a_longest	completed	Results	Missing	21	False	0.994 (4)	0.407 (4)	0.838 (2)	0.429 (2)	1.000 (8)	0.649 (8)	O.2	1.0	0.8	True	8	1.9	6.0	3.0	21.0	LOO	5	10	True	0.0	False	10	0
2798	265141	68548.DatasetPerPubblicazione_ApproccioLigandBased_longest	completed	Results	Missing	21	False	0.998 (5)	0.447 (5)	0.922 (3)	0.509 (3)	1.000 (8)	0.649 (8)	C.3	1.0	0.05	True	8	2.0	5.0	8.0	30.0	LOO	5	10	True	0.0	False	10	41
2127	262114	66592.BEST_DatasetPerPubblicazione_ApproccioLigandBased_o3a_longest	completed	Results	Missing	21	False	0.994 (5)	0.399 (5)	0.737 (2)	0.517 (2)	0.983 (4)	0.649 (4)	O.2	1.0	0.5	True	8	2.604	2.0	51.0	29.0	LOO	5	10	True	0.0	False	10	0
2279	262266	66592.BEST_DatasetPerPubblicazione_ApproccioLigandBased_o3a_longest	completed	Results	Missing	21	False	1.000 (7)	0.439 (7)	0.852 (3)	0.338 (3)	1.000 (8)	0.648 (8)	N.am	1.0	0.5	True	8	2	10.0	51.0	21.0	LOO	5	10	True	0.0	False	10	0
2467	262454	66592.BEST_DatasetPerPubblicazione_ApproccioLigandBased_o3a_longest	completed	Results	Missing	21	False	0.992 (4)	0.402 (4)	0.975 (4)	0.519 (4)	1.000 (8)	0.648 (8)	C.3.H3	1.0	0.2	True	8	2.503	6.0	1.0	19.0	LOO	5	10	True	0.0	False	10	0
2433	262420	66592.BEST_DatasetPerPubblicazione_ApproccioLigandBased_o3a_longest	completed	Results	Missing	21	False	0.988 (4)	0.484 (4)	0.688 (2)	0.433 (2)	0.999 (6)	0.648 (6)	C.3.H3	1.0	0.7	True	8	2.705	6.0	23.0	30.0	LOO	5	10	True	0.0	False	10	0
2206	262193	66592.BEST_DatasetPerPubblicazione_ApproccioLigandBased_o3a_longest	completed	Results	Missing	21	False	0.998 (5)	0.429 (5)	0.714 (2)	0.095 (2)	1.000 (8)	0.647 (8)	N.am	1.0	0.5	True	8	2	6.0	74.0	10.0	LOO	5	10	True	0.0	False	10	0
2475	262462	66592.BEST_DatasetPerPubblicazione_ApproccioLigandBased_o3a_longest	completed	Results	Missing	21	False	0.995 (4)	0.376 (4)	0.817 (2)	0.439 (2)	1.000 (8)	0.647 (8)	N.am	1.0	0.7	True	8	1.2	7.0	5.0	8.0	LOO	5	10	True	0.0	False	10	0
2627	264876	66592.BEST_DatasetPerPubblicazione_ApproccioLigandBased_o3a_longest	completed	Results	Missing	21	False	0.990 (4)	0.399 (4)	0.826 (2)	0.481 (2)	1.000 (8)	0.647 (8)	O.2	1.0	0.8	True	8	1.5	6.0	3.0	21.0	LOO	5	10	True	0.0	False	10	0
2336	262323	66592.BEST_DatasetPerPubblicazione_ApproccioLigandBased_o3a_longest	completed	Results	Missing	21	False	0.979 (4)	0.420 (4)	0.808 (3)	0.498 (3)	0.999 (6)	0.647 (6)	O.2	1.0	0.1	True	8	3.5	8.0	23.0	22.0	LOO	5	10	True	0.0	False	10	0
2652	264901	66592.BEST_DatasetPerPubblicazione_ApproccioLigandBased_o3a_longest	completed	Results	Missing	21	False	0.994 (4)	0.400 (4)	0.824 (2)	0.446 (2)	1.000 (6)	0.646 (6)	O.2	1.0	0.8	True	8	2.7	7.0	3.0	21.0	LOO	5	10	True	0.0	False	10	0
2112	262099	66592.BEST_DatasetPerPubblicazione_ApproccioLigandBased_o3a_longest	completed	Results	Missing	21	False	0.990 (4)	0.400 (4)	0.800 (2)	0.342 (2)	1.000 (8)	0.645 (8)	N.am	1.0	0.7	True	8	1.5	6.0	5.0	21.0	LOO	5	10	True	0.0	False	10	0
2217	262204	66592.BEST_DatasetPerPubblicazione_ApproccioLigandBased_o3a_longest	completed	Results	Missing	21	False	0.998 (5)	0.438 (5)	0.782 (2)	0.174 (2)	1.000 (8)	0.645 (8)	O.2	1.0	0.4	True	8	2	7.0	76.0	12.0	LOO	5	10	True	0.0	False	10	0
2411	262398	66592.BEST_DatasetPerPubblicazione_ApproccioLigandBased_o3a_longest	completed	Results	Missing	21	False	0.992 (4)	0.395 (4)	0.434 (1)	0.030 (1)	1.000 (8)	0.645 (8)	C.3.H3	1.0	0.9	True	8	2	8.0	52.0	28.0	LOO	5	10	True	0.0	False	10	0
2445	262432	66592.BEST_DatasetPerPubblicazione_ApproccioLigandBased_o3a_longest	completed	Results	Missing	21	False	0.993 (4)	0.411 (4)	0.815 (2)	0.399 (2)	1.000 (8)	0.645 (8)	C.3.H3	1.0	0.7	True	8	2	10.0	5.0	14.0	LOO	5	10	True	0.0	False	10	0
2644	264893	66592.BEST_DatasetPerPubblicazione_ApproccioLigandBased_o3a_longest	completed	Results	Missing	21	False	0.976 (3)	0.327 (3)	0.754 (2)	0.489 (2)	1.000 (8)	0.645 (8)	O.2	1.0	0.8	True	8	2.3	3.0	3.0	21.0	LOO	5	10	True	0.0	False	10	0
2487	262474	66592.BEST_DatasetPerPubblicazione_ApproccioLigandBased_o3a_longest	completed	Results	Missing	21	False	0.999 (8)	0.381 (8)	0.587 (2)	0.307 (2)	0.999 (6)	0.643 (6)	N.am	1.0	0.8	True	8	3.2	10.0	18.0	7.0	LOO	5	10	True	0.0	False	10	0
2306	262293	66592.BEST_DatasetPerPubblicazione_ApproccioLigandBased_o3a_longest	completed	Results	Missing	21	False	0.994 (4)	0.407 (4)	0.436 (1)	0.015 (1)	1.000 (8)	0.642 (8)	C.3.H3	1.0	0.6	True	8	2	1.0	73.0	13.0	LOO	5	10	True	0.0	False	10	0
2335	262322	66592.BEST_DatasetPerPubblicazione_ApproccioLigandBased_o3a_longest	completed	Results	Missing	21	False	0.997 (5)	0.361 (5)	0.570 (1)	0.029 (1)	1.000 (8)	0.642 (8)	H.P	1.0	0.9	True	8	2	6.0	46.0	12.0	LOO	5	10	True	0.0	False	10	0
2167	262154	66592.BEST_DatasetPerPubblicazione_ApproccioLigandBased_o3a_longest	completed	Results	Missing	21	False	0.989 (4)	0.398 (4)	0.703 (2)	0.305 (2)	1.000 (8)	0.641 (8)	C.3.H3	1.0	0.3	True	8	1.9	7.0	69.0	22.0	LOO	5	10	True	0.0	False	10	0
2452	262439	66592.BEST_DatasetPerPubblicazione_ApproccioLigandBased_o3a_longest	completed	Results	Missing	21	False	0.666 (1)	0.133 (1)	0.349 (1)	0.256 (1)	1.000 (8)	0.641 (8)	N.am	1.0	0.1	True	8	2.907	9.0	8.0	30.0	LOO	5	10	True	0.0	False	10	0
2649	264898	66592.BEST_DatasetPerPubblicazione_ApproccioLigandBased_o3a_longest	completed	Results	Missing	21	False	0.998 (5)	0.413 (5)	0.783 (2)	0.466 (2)	1.000 (8)	0.641 (8)	O.2	1.0	0.8	True	8	1.8	7.0	3.0	21.0	LOO	5	10	True	0.0	False	10	0
2660	264909	66592.BEST_DatasetPerPubblicazione_ApproccioLigandBased_o3a_longest	completed	Results	Missing	21	False	0.995 (4)	0.432 (4)	0.827 (2)	0.474 (2)	1.000 (7)	0.641 (7)	O.2	1.0	0.8	True	8	1.5	7.0	3.0	21.0	LOO	5	10	True	0.0	False	10	0
2121	262108	66592.BEST_DatasetPerPubblicazione_ApproccioLigandBased_o3a_longest	completed	Results	Missing	21	False	0.967 (3)	0.378 (3)	0.609 (2)	0.423 (2)	0.947 (3)	0.641 (3)	C.3.H3	1.0	0.1	True	8	3.2	9.0	58.0	21.0	LOO	5	10	True	0.0	False	10	0
2346	262333	66592.BEST_DatasetPerPubblicazione_ApproccioLigandBased_o3a_longest	completed	Results	Missing	21	False	0.995 (4)	0.412 (4)	0.810 (2)	0.527 (2)	1.000 (8)	0.640 (8)	C.3.H3	1.0	0.2	True	8	2	2.0	52.0	3.0	LOO	5	10	True	0.0	False	10	0
2369	262356	66592.BEST_DatasetPerPubblicazione_ApproccioLigandBased_o3a_longest	completed	Results	Missing	21	False	0.993 (4)	0.373 (4)	0.819 (2)	0.408 (2)	1.000 (8)	0.640 (8)	C.3.H3	1.0	0.3	True	8	1.4	7.0	4.0	27.0	LOO	5	10	True	0.0	False	10	0
2390	262377	66592.BEST_DatasetPerPubblicazione_ApproccioLigandBased_o3a_longest	completed	Results	Missing	21	False	0.993 (4)	0.391 (4)	0.761 (2)	0.364 (2)	1.000 (8)	0.640 (8)	H.P	1.0	0.4	True	8	1.5	6.0	26.0	6.0	LOO	5	10	True	0.0	False	10	0
2446	262433	66592.BEST_DatasetPerPubblicazione_ApproccioLigandBased_o3a_longest	completed	Results	Missing	21	False	0.992 (4)	0.394 (4)	0.907 (3)	0.489 (3)	1.000 (8)	0.640 (8)	C.3.H3	1.0	0.2	True	8	2	8.0	34.0	23.0	LOO	5	10	True	0.0	False	10	0
865	260763	66402.DatasetPerPubblicazione_ApproccioLigandBased_o3a_least_polar	completed	Results	Missing	21	False	0.998 (5)	0.348 (5)	0.988 (5)	0.597 (5)	1.000 (6)	0.640 (6)	C.3	1.0	0.05	True	8	2.0	5.0	8.0	30.0	LOO	5	10	True	0.0001	False	10	0
2156	262143	66592.BEST_DatasetPerPubblicazione_ApproccioLigandBased_o3a_longest	completed	Results	Missing	21	False	0.985 (4)	0.383 (4)	0.381 (1)	0.097 (1)	0.999 (6)	0.640 (6)	N.am	1.0	0.6	True	8	3.2	1.0	80.0	6.0	LOO	5	10	True	0.0	False	10	0
2171	262158	66592.BEST_DatasetPerPubblicazione_ApproccioLigandBased_o3a_longest	completed	Results	Missing	21	False	0.993 (6)	0.394 (6)	0.435 (1)	0.224 (1)	0.999 (6)	0.640 (6)	N.am	1.0	0.2	True	8	3.5	1.0	65.0	27.0	LOO	5	10	True	0.0	False	10	0
2170	262157	66592.BEST_DatasetPerPubblicazione_ApproccioLigandBased_o3a_longest	completed	Results	Missing	21	False	0.996 (4)	0.389 (4)	0.914 (3)	0.603 (3)	1.000 (8)	0.639 (8)	O.2	1.0	0.1	True	8	1.7	3.0	6.0	1.0	LOO	5	10	True	0.0	False	10	0
2073	262060	66592.BEST_DatasetPerPubblicazione_ApproccioLigandBased_o3a_longest	completed	Results	Missing	21	False	0.977 (3)	0.373 (3)	0.237 (1)	0.011 (1)	1.000 (8)	0.637 (8)	C.3.H3	1.0	1.0	True	8	1.9	1.0	46.0	10.0	LOO	5	10	True	0.0	False	10	0
2168	262155	66592.BEST_DatasetPerPubblicazione_ApproccioLigandBased_o3a_longest	completed	Results	Missing	21	False	0.994 (4)	0.391 (4)	0.811 (2)	0.475 (2)	1.000 (8)	0.637 (8)	N.am	1.0	0.2	True	8	1.4	4.0	24.0	21.0	LOO	5	10	True	0.0	False	10	0
2215	262202	66592.BEST_DatasetPerPubblicazione_ApproccioLigandBased_o3a_longest	completed	Results	Missing	21	False	0.999 (6)	0.499 (6)	0.262 (1)	-0.089 (1)	1.000 (8)	0.637 (8)	O.2	1.0	1.0	True	8	3.1	1.0	43.0	23.0	LOO	5	10	True	0.0	False	10	0
2344	262331	66592.BEST_DatasetPerPubblicazione_ApproccioLigandBased_o3a_longest	completed	Results	Missing	21	False	0.994 (4)	0.412 (4)	0.755 (2)	0.411 (2)	1.000 (8)	0.637 (8)	O.2	1.0	0.7	True	8	1.3	5.0	16.0	21.0	LOO	5	10	True	0.0	False	10	0
2297	262284	66592.BEST_DatasetPerPubblicazione_ApproccioLigandBased_o3a_longest	completed	Results	Missing	21	False	0.957 (3)	0.381 (3)	0.999 (7)	0.597 (7)	0.996 (5)	0.637 (5)	C.3.H3	1.0	0.4	True	8	3.2	3.0	4.0	3.0	LOO	5	10	True	0.0	False	10	0
2395	262382	66592.BEST_DatasetPerPubblicazione_ApproccioLigandBased_o3a_longest	completed	Results	Missing	21	False	0.998 (5)	0.406 (5)	0.759 (2)	0.458 (2)	0.999 (5)	0.637 (5)	H.P	1.0	0.8	True	8	2.705	3.0	16.0	13.0	LOO	5	10	True	0.0	False	10	0
2200	262187	66592.BEST_DatasetPerPubblicazione_ApproccioLigandBased_o3a_longest	completed	Results	Missing	21	False	1.000 (8)	0.381 (8)	0.910 (3)	0.499 (3)	0.953 (3)	0.637 (3)	H.P	1.0	0.1	True	8	2	3.0	19.0	28.0	LOO	5	10	True	0.0	False	10	0
2231	262218	66592.BEST_DatasetPerPubblicazione_ApproccioLigandBased_o3a_longest	completed	Results	Missing	21	False	0.994 (4)	0.386 (4)	0.871 (3)	0.504 (3)	1.000 (8)	0.636 (8)	O.2	1.0	0.9	True	8	1.4	4.0	56.0	23.0	LOO	5	10	True	0.0	False	10	0
2254	262241	66592.BEST_DatasetPerPubblicazione_ApproccioLigandBased_o3a_longest	completed	Results	Missing	21	False	0.991 (4)	0.388 (4)	0.867 (3)	0.565 (3)	1.000 (8)	0.636 (8)	O.2	1.0	0.6	True	8	2.2	10.0	43.0	6.0	LOO	5	10	True	0.0	False	10	0
2447	262434	66592.BEST_DatasetPerPubblicazione_ApproccioLigandBased_o3a_longest	completed	Results	Missing	21	False	0.993 (4)	0.399 (4)	0.795 (2)	0.494 (2)	1.000 (8)	0.636 (8)	C.3.H3	1.0	0.2	True	8	2	10.0	17.0	17.0	LOO	5	10	True	0.0	False	10	0
2460	262447	66592.BEST_DatasetPerPubblicazione_ApproccioLigandBased_o3a_longest	completed	Results	Missing	21	False	0.993 (4)	0.411 (4)	0.273 (1)	-0.213 (1)	1.000 (8)	0.636 (8)	C.3.H3	1.0	0.7	True	8	2	2.0	70.0	14.0	LOO	5	10	True	0.0	False	10	0
2270	262257	66592.BEST_DatasetPerPubblicazione_ApproccioLigandBased_o3a_longest	completed	Results	Missing	21	False	0.995 (4)	0.407 (4)	0.790 (3)	0.435 (3)	1.000 (7)	0.636 (7)	C.3.H3	1.0	0.4	True	8	1.7	4.0	65.0	15.0	LOO	5	10	True	0.0	False	10	0
2262	262249	66592.BEST_DatasetPerPubblicazione_ApproccioLigandBased_o3a_longest	completed	Results	Missing	21	False	0.959 (3)	0.170 (3)	0.872 (3)	0.509 (3)	0.997 (6)	0.636 (6)	H.P	1.0	0.1	True	8	3.4	9.0	2.0	3.0	LOO	5	10	True	0.0	False	10	0
2622	263195	68166.DatasetPerPubblicazione_ApproccioLigandBased_heaviest	completed	Results	Missing	21	False	0.998 (5)	0.447 (5)	0.922 (3)	0.509 (3)	0.999 (5)	0.636 (5)	C.3	1.0	0.05	True	5	2.0	5.0	8.0	30.0	LOO	5	10	True	0.0	False	10	41
2251	262238	66592.BEST_DatasetPerPubblicazione_ApproccioLigandBased_o3a_longest	completed	Results	Missing	21	False	0.994 (4)	0.398 (4)	0.998 (6)	0.513 (6)	1.000 (8)	0.635 (8)	N.am	1.0	0.6	True	8	1.0	10.0	60.0	12.0	LOO	5	10	True	0.0	False	10	0
2329	262316	66592.BEST_DatasetPerPubblicazione_ApproccioLigandBased_o3a_longest	completed	Results	Missing	21	False	0.992 (4)	0.419 (4)	0.741 (2)	0.448 (2)	1.000 (8)	0.635 (8)	C.3.H3	1.0	0.5	True	8	1.5	6.0	17.0	28.0	LOO	5	10	True	0.0	False	10	0
2357	262344	66592.BEST_DatasetPerPubblicazione_ApproccioLigandBased_o3a_longest	completed	Results	Missing	21	False	0.994 (4)	0.444 (4)	0.770 (2)	0.372 (2)	1.000 (8)	0.635 (8)	C.3.H3	1.0	0.2	True	8	1.6	10.0	12.0	21.0	LOO	5	10	True	0.0	False	10	0
2444	262431	66592.BEST_DatasetPerPubblicazione_ApproccioLigandBased_o3a_longest	completed	Results	Missing	21	False	0.994 (4)	0.429 (4)	0.765 (2)	0.460 (2)	1.000 (8)	0.635 (8)	O.2	1.0	0.7	True	8	1.2	9.0	18.0	9.0	LOO	5	10	True	0.0	False	10	0
2046	262033	66592.BEST_DatasetPerPubblicazione_ApproccioLigandBased_o3a_longest	completed	Results	Missing	21	False	0.995 (4)	0.391 (4)	0.661 (2)	0.376 (2)	1.000 (7)	0.634 (7)	H.P	1.0	0.3	True	8	1.9	8.0	38.0	21.0	LOO	5	10	True	0.0	False	10	0
2305	262292	66592.BEST_DatasetPerPubblicazione_ApproccioLigandBased_o3a_longest	completed	Results	Missing	21	False	1.000 (8)	0.412 (8)	0.724 (3)	0.015 (3)	0.999 (7)	0.634 (7)	H.P	1.0	0.1	True	8	3.4	4.0	35.0	15.0	LOO	5	10	True	0.0	False	10	0
2338	262325	66592.BEST_DatasetPerPubblicazione_ApproccioLigandBased_o3a_longest	completed	Results	Missing	21	False	0.998 (6)	0.379 (6)	0.769 (2)	0.363 (2)	1.000 (6)	0.634 (6)	O.2	1.0	1.0	True	8	2.604	8.0	5.0	20.0	LOO	5	10	True	0.0	False	10	0
2312	262299	66592.BEST_DatasetPerPubblicazione_ApproccioLigandBased_o3a_longest	completed	Results	Missing	21	False	0.991 (4)	0.346 (4)	0.337 (1)	-2.213 (1)	0.987 (4)	0.634 (4)	H.P	1.0	0.8	True	8	2.604	2.0	72.0	24.0	LOO	5	10	True	0.0	False	10	0
2116	262103	66592.BEST_DatasetPerPubblicazione_ApproccioLigandBased_o3a_longest	completed	Results	Missing	21	False	0.990 (4)	0.401 (4)	0.716 (2)	0.415 (2)	1.000 (8)	0.633 (8)	O.2	1.0	0.8	True	8	1.5	9.0	39.0	17.0	LOO	5	10	True	0.0	False	10	0
2219	262206	66592.BEST_DatasetPerPubblicazione_ApproccioLigandBased_o3a_longest	completed	Results	Missing	21	False	0.999 (5)	0.445 (5)	0.743 (2)	0.377 (2)	1.000 (8)	0.633 (8)	C.3.H3	1.0	0.3	True	8	1.8	8.0	21.0	22.0	LOO	5	10	True	0.0	False	10	0
2456	262443	66592.BEST_DatasetPerPubblicazione_ApproccioLigandBased_o3a_longest	completed	Results	Missing	21	False	0.995 (4)	0.392 (4)	0.779 (2)	0.448 (2)	1.000 (8)	0.633 (8)	N.am	1.0	0.4	True	8	1.4	4.0	18.0	10.0	LOO	5	10	True	0.0	False	10	0
2198	262185	66592.BEST_DatasetPerPubblicazione_ApproccioLigandBased_o3a_longest	completed	Results	Missing	21	False	0.958 (3)	0.314 (3)	0.703 (2)	0.449 (2)	0.980 (4)	0.633 (4)	C.3.H3	1.0	0.2	True	8	2.402	3.0	22.0	25.0	LOO	5	10	True	0.0	False	10	0
2060	262047	66592.BEST_DatasetPerPubblicazione_ApproccioLigandBased_o3a_longest	completed	Results	Missing	21	False	0.995 (4)	0.392 (4)	0.898 (3)	0.414 (3)	1.000 (8)	0.632 (8)	N.am	1.0	0.5	True	8	1.4	4.0	77.0	10.0	LOO	5	10	True	0.0	False	10	0
2066	262053	66592.BEST_DatasetPerPubblicazione_ApproccioLigandBased_o3a_longest	completed	Results	Missing	21	False	0.994 (4)	0.386 (4)	0.554 (1)	0.070 (1)	1.000 (8)	0.632 (8)	N.am	1.0	0.7	True	8	1.2	8.0	46.0	24.0	LOO	5	10	True	0.0	False	10	0
2109	262096	66592.BEST_DatasetPerPubblicazione_ApproccioLigandBased_o3a_longest	completed	Results	Missing	21	False	0.994 (4)	0.403 (4)	0.816 (2)	0.462 (2)	1.000 (8)	0.632 (8)	N.am	1.0	0.4	True	8	1.1	9.0	15.0	9.0	LOO	5	10	True	0.0	False	10	0
2150	262137	66592.BEST_DatasetPerPubblicazione_ApproccioLigandBased_o3a_longest	completed	Results	Missing	21	False	0.991 (4)	0.392 (4)	0.721 (2)	0.493 (2)	1.000 (8)	0.632 (8)	N.am	1.0	0.7	True	8	1.5	3.0	22.0	30.0	LOO	5	10	True	0.0	False	10	0
2264	262251	66592.BEST_DatasetPerPubblicazione_ApproccioLigandBased_o3a_longest	completed	Results	Missing	21	False	0.999 (5)	0.442 (5)	0.502 (1)	-0.141 (1)	1.000 (8)	0.632 (8)	C.3.H3	1.0	0.6	True	8	1.8	8.0	57.0	25.0	LOO	5	10	True	0.0	False	10	0
2393	262380	66592.BEST_DatasetPerPubblicazione_ApproccioLigandBased_o3a_longest	completed	Results	Missing	21	False	0.994 (4)	0.387 (4)	1.000 (8)	0.537 (8)	1.000 (8)	0.632 (8)	N.am	1.0	0.6	True	8	1.0	6.0	50.0	8.0	LOO	5	10	True	0.0	False	10	0
2419	262406	66592.BEST_DatasetPerPubblicazione_ApproccioLigandBased_o3a_longest	completed	Results	Missing	21	False	0.998 (5)	0.414 (5)	0.750 (2)	0.420 (2)	1.000 (8)	0.632 (8)	N.am	1.0	0.8	True	8	1.8	7.0	9.0	14.0	LOO	5	10	True	0.0	False	10	0
2424	262411	66592.BEST_DatasetPerPubblicazione_ApproccioLigandBased_o3a_longest	completed	Results	Missing	21	False	0.992 (4)	0.419 (4)	0.725 (2)	0.471 (2)	1.000 (8)	0.632 (8)	C.3.H3	1.0	0.1	True	8	1.5	6.0	24.0	30.0	LOO	5	10	True	0.0	False	10	0
2134	262121	66592.BEST_DatasetPerPubblicazione_ApproccioLigandBased_o3a_longest	completed	Results	Missing	21	False	0.993 (4)	0.428 (4)	0.679 (1)	0.303 (1)	1.000 (8)	0.631 (8)	C.3.H3	1.0	0.9	True	8	1.0	7.0	63.0	10.0	LOO	5	10	True	0.0	False	10	0
2202	262189	66592.BEST_DatasetPerPubblicazione_ApproccioLigandBased_o3a_longest	completed	Results	Missing	21	False	0.701 (1)	0.085 (1)	0.590 (1)	0.366 (1)	1.000 (8)	0.631 (8)	H.P	1.0	0.8	True	8	2.604	7.0	39.0	17.0	LOO	5	10	True	0.0	False	10	0
2426	262413	66592.BEST_DatasetPerPubblicazione_ApproccioLigandBased_o3a_longest	completed	Results	Missing	21	False	0.997 (5)	0.361 (5)	0.570 (1)	0.029 (1)	1.000 (8)	0.631 (8)	H.P	1.0	1.0	True	8	2	7.0	41.0	12.0	LOO	5	10	True	0.0	False	10	0
2169	262156	66592.BEST_DatasetPerPubblicazione_ApproccioLigandBased_o3a_longest	completed	Results	Missing	21	False	0.994 (4)	0.425 (4)	0.834 (3)	0.276 (3)	1.000 (8)	0.630 (8)	O.2	1.0	0.4	True	8	1.3	7.0	56.0	19.0	LOO	5	10	True	0.0	False	10	0
2388	262375	66592.BEST_DatasetPerPubblicazione_ApproccioLigandBased_o3a_longest	completed	Results	Missing	21	False	0.999 (6)	0.490 (6)	0.369 (1)	0.031 (1)	1.000 (7)	0.630 (7)	N.am	1.0	0.8	True	8	3.1	1.0	32.0	21.0	LOO	5	10	True	0.0	False	10	0
2061	262048	66592.BEST_DatasetPerPubblicazione_ApproccioLigandBased_o3a_longest	completed	Results	Missing	21	False	0.996 (5)	0.428 (5)	0.397 (1)	0.292 (1)	0.999 (6)	0.630 (6)	N.am	1.0	0.5	True	8	2.806	10.0	21.0	15.0	LOO	5	10	True	0.0	False	10	0
2280	262267	66592.BEST_DatasetPerPubblicazione_ApproccioLigandBased_o3a_longest	completed	Results	Missing	21	False	0.996 (5)	0.413 (5)	0.734 (2)	0.274 (2)	1.000 (8)	0.629 (8)	C.3.H3	1.0	1.0	True	8	2.1	3.0	5.0	19.0	LOO	5	10	True	0.0	False	10	0
2402	262389	66592.BEST_DatasetPerPubblicazione_ApproccioLigandBased_o3a_longest	completed	Results	Missing	21	False	0.993 (6)	0.450 (6)	0.396 (1)	0.157 (1)	0.985 (4)	0.629 (4)	N.am	1.0	0.5	True	8	3.4	1.0	74.0	11.0	LOO	5	10	True	0.0	False	10	0
2448	262435	66592.BEST_DatasetPerPubblicazione_ApproccioLigandBased_o3a_longest	completed	Results	Missing	21	False	0.959 (3)	0.326 (3)	0.214 (1)	-0.569 (1)	0.938 (3)	0.629 (3)	C.3.H3	1.0	1.0	True	8	3.3	6.0	73.0	15.0	LOO	5	10	True	0.0	False	10	0
2095	262082	66592.BEST_DatasetPerPubblicazione_ApproccioLigandBased_o3a_longest	completed	Results	Missing	21	False	0.992 (4)	0.411 (4)	0.827 (2)	0.523 (2)	1.000 (8)	0.628 (8)	O.2	1.0	0.7	True	8	1.8	1.0	4.0	23.0	LOO	5	10	True	0.0	False	10	0
2125	262112	66592.BEST_DatasetPerPubblicazione_ApproccioLigandBased_o3a_longest	completed	Results	Missing	21	False	0.994 (4)	0.383 (4)	0.935 (4)	0.444 (4)	1.000 (8)	0.628 (8)	N.am	1.0	0.7	True	8	1.4	7.0	30.0	29.0	LOO	5	10	True	0.0	False	10	0
2051	262038	66592.BEST_DatasetPerPubblicazione_ApproccioLigandBased_o3a_longest	completed	Results	Missing	21	False	0.995 (4)	0.432 (4)	0.811 (2)	0.372 (2)	1.000 (7)	0.628 (7)	O.2	1.0	0.7	True	8	1.5	4.0	9.0	7.0	LOO	5	10	True	0.0	False	10	0
2103	262090	66592.BEST_DatasetPerPubblicazione_ApproccioLigandBased_o3a_longest	completed	Results	Missing	21	False	0.992 (4)	0.323 (4)	0.753 (2)	0.366 (2)	1.000 (8)	0.627 (8)	C.3.H3	1.0	0.6	True	8	1.8	1.0	26.0	11.0	LOO	5	10	True	0.0	False	10	0
2115	262102	66592.BEST_DatasetPerPubblicazione_ApproccioLigandBased_o3a_longest	completed	Results	Missing	21	False	0.994 (4)	0.389 (4)	0.830 (2)	0.444 (2)	1.000 (8)	0.627 (8)	N.am	1.0	0.5	True	8	1.1	9.0	8.0	28.0	LOO	5	10	True	0.0	False	10	0
2372	262359	66592.BEST_DatasetPerPubblicazione_ApproccioLigandBased_o3a_longest	completed	Results	Missing	21	False	0.994 (4)	0.423 (4)	0.854 (3)	0.300 (3)	1.000 (8)	0.627 (8)	C.3.H3	1.0	0.8	True	8	1.1	6.0	64.0	7.0	LOO	5	10	True	0.0	False	10	0
2404	262391	66592.BEST_DatasetPerPubblicazione_ApproccioLigandBased_o3a_longest	completed	Results	Missing	21	False	0.993 (4)	0.432 (4)	0.509 (2)	0.045 (2)	1.000 (8)	0.627 (8)	C.3.H3	1.0	1.0	True	8	1.1	3.0	72.0	16.0	LOO	5	10	True	0.0	False	10	0
2662	264911	66592.BEST_DatasetPerPubblicazione_ApproccioLigandBased_o3a_longest	completed	Results	Missing	21	False	0.998 (5)	0.396 (5)	0.623 (2)	0.260 (2)	1.000 (8)	0.627 (8)	O.2	1.0	0.8	True	8	2.4	7.0	3.0	21.0	LOO	5	10	True	0.0	False	10	0
2304	262291	66592.BEST_DatasetPerPubblicazione_ApproccioLigandBased_o3a_longest	completed	Results	Missing	21	False	0.994 (4)	0.444 (4)	0.767 (2)	0.407 (2)	1.000 (7)	0.627 (7)	C.3.H3	1.0	0.4	True	8	1.6	2.0	48.0	22.0	LOO	5	10	True	0.0	False	10	0
2401	262388	66592.BEST_DatasetPerPubblicazione_ApproccioLigandBased_o3a_longest	completed	Results	Missing	21	False	0.986 (4)	0.433 (4)	0.591 (2)	0.346 (2)	0.917 (3)	0.627 (3)	C.3.H3	1.0	0.3	True	8	3.5	3.0	25.0	13.0	LOO	5	10	True	0.0	False	10	0
2108	262095	66592.BEST_DatasetPerPubblicazione_ApproccioLigandBased_o3a_longest	completed	Results	Missing	21	False	0.993 (4)	0.426 (4)	0.775 (2)	0.373 (2)	1.000 (8)	0.626 (8)	O.2	1.0	0.4	True	8	1.8	1.0	20.0	15.0	LOO	5	10	True	0.0	False	10	0
2117	262104	66592.BEST_DatasetPerPubblicazione_ApproccioLigandBased_o3a_longest	completed	Results	Missing	21	False	0.994 (4)	0.400 (4)	0.958 (3)	0.590 (3)	1.000 (8)	0.626 (8)	O.2	1.0	0.1	True	8	1.0	6.0	26.0	17.0	LOO	5	10	True	0.0	False	10	0
2131	262118	66592.BEST_DatasetPerPubblicazione_ApproccioLigandBased_o3a_longest	completed	Results	Missing	21	False	0.994 (4)	0.398 (4)	1.000 (8)	0.641 (8)	1.000 (8)	0.626 (8)	O.2	1.0	0.1	True	8	1.0	6.0	12.0	21.0	LOO	5	10	True	0.0	False	10	0
2285	262272	66592.BEST_DatasetPerPubblicazione_ApproccioLigandBased_o3a_longest	completed	Results	Missing	21	False	0.993 (4)	0.435 (4)	1.000 (8)	0.436 (8)	1.000 (8)	0.626 (8)	C.3.H3	1.0	0.4	True	8	1.1	9.0	72.0	24.0	LOO	5	10	True	0.0	False	10	0
2641	264890	66592.BEST_DatasetPerPubblicazione_ApproccioLigandBased_o3a_longest	completed	Results	Missing	21	False	0.994 (4)	0.417 (4)	0.354 (1)	0.212 (1)	1.000 (8)	0.626 (8)	O.2	1.0	0.8	True	8	2.3	9.0	3.0	21.0	LOO	5	10	True	0.0	False	10	0
2482	262469	66592.BEST_DatasetPerPubblicazione_ApproccioLigandBased_o3a_longest	completed	Results	Missing	21	False	0.995 (5)	0.450 (5)	0.802 (2)	0.369 (2)	1.000 (7)	0.626 (7)	H.P	1.0	0.5	True	8	3.008	10.0	1.0	21.0	LOO	5	10	True	0.0	False	10	0
2625	264874	66592.BEST_DatasetPerPubblicazione_ApproccioLigandBased_o3a_longest	completed	Results	Missing	21	False	0.998 (6)	0.451 (6)	0.831 (2)	0.305 (2)	0.999 (6)	0.626 (6)	O.2	1.0	0.8	True	8	2.902	6.0	3.0	21.0	LOO	5	10	True	0.0	False	10	0
2143	262130	66592.BEST_DatasetPerPubblicazione_ApproccioLigandBased_o3a_longest	completed	Results	Missing	21	False	0.993 (4)	0.415 (4)	0.770 (2)	0.384 (2)	0.998 (5)	0.626 (5)	N.am	1.0	0.4	True	8	1.8	10.0	33.0	12.0	LOO	5	10	True	0.0	False	10	0
2378	262365	66592.BEST_DatasetPerPubblicazione_ApproccioLigandBased_o3a_longest	completed	Results	Missing	21	False	0.992 (4)	0.406 (4)	0.966 (3)	0.485 (3)	1.000 (8)	0.625 (8)	N.am	1.0	0.5	True	8	1.3	3.0	62.0	8.0	LOO	5	10	True	0.0	False	10	0
2397	262384	66592.BEST_DatasetPerPubblicazione_ApproccioLigandBased_o3a_longest	completed	Results	Missing	21	False	0.951 (3)	0.404 (3)	0.030 (1)	-0.185 (1)	1.000 (8)	0.625 (8)	H.P	1.0	0.9	True	8	3.3	7.0	46.0	26.0	LOO	5	10	True	0.0	False	10	0
2107	262094	66592.BEST_DatasetPerPubblicazione_ApproccioLigandBased_o3a_longest	completed	Results	Missing	21	False	0.993 (4)	0.435 (4)	0.400 (1)	0.039 (1)	1.000 (7)	0.625 (7)	O.2	1.0	0.3	True	8	2.2	4.0	27.0	27.0	LOO	5	10	True	0.0	False	10	0
2090	262077	66592.BEST_DatasetPerPubblicazione_ApproccioLigandBased_o3a_longest	completed	Results	Missing	21	False	0.987 (5)	0.384 (5)	0.391 (1)	-0.103 (1)	0.973 (4)	0.625 (4)	O.2	1.0	0.3	True	8	3.4	9.0	63.0	7.0	LOO	5	10	True	0.0	False	10	0
2292	262279	66592.BEST_DatasetPerPubblicazione_ApproccioLigandBased_o3a_longest	completed	Results	Missing	21	False	0.998 (5)	0.364 (5)	0.119 (1)	-0.337 (1)	1.000 (8)	0.624 (8)	H.P	1.0	0.9	True	8	2	9.0	63.0	11.0	LOO	5	10	True	0.0	False	10	0
2204	262191	66592.BEST_DatasetPerPubblicazione_ApproccioLigandBased_o3a_longest	completed	Results	Missing	21	False	0.996 (4)	0.400 (4)	1.000 (8)	0.498 (8)	1.000 (7)	0.624 (7)	H.P	1.0	0.5	True	8	1.4	3.0	25.0	7.0	LOO	5	10	True	0.0	False	10	0
2510	262497	66592.BEST_DatasetPerPubblicazione_ApproccioLigandBased_o3a_longest	completed	Results	Missing	21	False	0.992 (4)	0.354 (4)	0.491 (1)	0.338 (1)	0.991 (4)	0.624 (4)	O.2	1.0	0.6	True	8	1.8	2.0	33.0	8.0	LOO	5	10	True	0.0	False	10	0
2197	262184	66592.BEST_DatasetPerPubblicazione_ApproccioLigandBased_o3a_longest	completed	Results	Missing	21	False	0.981 (3)	0.417 (3)	0.342 (1)	-152.709 (1)	1.000 (8)	0.623 (8)	O.2	1.0	0.8	True	8	1.9	5.0	78.0	17.0	LOO	5	10	True	0.0	False	10	0
2199	262186	66592.BEST_DatasetPerPubblicazione_ApproccioLigandBased_o3a_longest	completed	Results	Missing	21	False	0.994 (4)	0.397 (4)	0.978 (4)	0.527 (4)	1.000 (8)	0.623 (8)	O.2	1.0	0.7	True	8	1.0	8.0	39.0	22.0	LOO	5	10	True	0.0	False	10	0
2374	262361	66592.BEST_DatasetPerPubblicazione_ApproccioLigandBased_o3a_longest	completed	Results	Missing	21	False	0.994 (4)	0.421 (4)	0.385 (1)	-0.030 (1)	1.000 (8)	0.623 (8)	C.3.H3	1.0	0.9	True	8	1.2	2.0	72.0	12.0	LOO	5	10	True	0.0	False	10	0
2431	262418	66592.BEST_DatasetPerPubblicazione_ApproccioLigandBased_o3a_longest	completed	Results	Missing	21	False	0.992 (5)	0.313 (5)	0.577 (2)	0.252 (2)	1.000 (8)	0.623 (8)	O.2	1.0	0.3	True	8	3.3	7.0	35.0	21.0	LOO	5	10	True	0.0	False	10	0
2055	262042	66592.BEST_DatasetPerPubblicazione_ApproccioLigandBased_o3a_longest	completed	Results	Missing	21	False	0.996 (4)	0.385 (4)	0.487 (3)	0.188 (3)	1.000 (8)	0.622 (8)	H.P	1.0	0.9	True	8	1.9	8.0	76.0	11.0	LOO	5	10	True	0.0	False	10	0
2099	262086	66592.BEST_DatasetPerPubblicazione_ApproccioLigandBased_o3a_longest	completed	Results	Missing	21	False	0.995 (4)	0.379 (4)	0.791 (2)	0.475 (2)	1.000 (8)	0.622 (8)	N.am	1.0	0.8	True	8	1.1	7.0	20.0	11.0	LOO	5	10	True	0.0	False	10	0
2110	262097	66592.BEST_DatasetPerPubblicazione_ApproccioLigandBased_o3a_longest	completed	Results	Missing	21	False	0.994 (4)	0.371 (4)	0.800 (2)	0.435 (2)	1.000 (8)	0.622 (8)	H.P	1.0	0.2	True	8	1.2	7.0	13.0	12.0	LOO	5	10	True	0.0	False	10	0
2416	262403	66592.BEST_DatasetPerPubblicazione_ApproccioLigandBased_o3a_longest	completed	Results	Missing	21	False	0.995 (4)	0.369 (4)	0.578 (1)	0.079 (1)	1.000 (8)	0.622 (8)	O.2	1.0	0.7	True	8	1.4	7.0	60.0	8.0	LOO	5	10	True	0.0	False	10	0
2256	262243	66592.BEST_DatasetPerPubblicazione_ApproccioLigandBased_o3a_longest	completed	Results	Missing	21	False	0.994 (4)	0.446 (4)	0.385 (1)	0.115 (1)	1.000 (7)	0.622 (7)	O.2	1.0	0.1	True	8	2.2	4.0	57.0	21.0	LOO	5	10	True	0.0	False	10	0
2120	262107	66592.BEST_DatasetPerPubblicazione_ApproccioLigandBased_o3a_longest	completed	Results	Missing	21	False	0.995 (4)	0.395 (4)	0.947 (3)	0.548 (3)	1.000 (8)	0.621 (8)	H.P	1.0	0.2	True	8	1.0	6.0	80.0	4.0	LOO	5	10	True	0.0	False	10	0
2195	262182	66592.BEST_DatasetPerPubblicazione_ApproccioLigandBased_o3a_longest	completed	Results	Missing	21	False	0.996 (5)	0.420 (5)	0.000 (1)	-0.103 (1)	1.000 (8)	0.621 (8)	C.3.H3	1.0	1.0	True	8	2.1	4.0	65.0	22.0	LOO	5	10	True	0.0	False	10	0
2209	262196	66592.BEST_DatasetPerPubblicazione_ApproccioLigandBased_o3a_longest	completed	Results	Missing	21	False	0.994 (4)	0.394 (4)	1.000 (7)	0.534 (7)	1.000 (8)	0.621 (8)	N.am	1.0	0.5	True	8	1.4	10.0	29.0	7.0	LOO	5	10	True	0.0	False	10	0
2291	262278	66592.BEST_DatasetPerPubblicazione_ApproccioLigandBased_o3a_longest	completed	Results	Missing	21	False	0.974 (3)	0.311 (3)	1.000 (8)	0.643 (8)	1.000 (8)	0.621 (8)	O.2	1.0	0.6	True	8	2.2	1.0	2.0	13.0	LOO	5	10	True	0.0	False	10	0
2508	262495	66592.BEST_DatasetPerPubblicazione_ApproccioLigandBased_o3a_longest	completed	Results	Missing	21	False	0.995 (4)	0.400 (4)	0.990 (5)	0.523 (5)	1.000 (8)	0.621 (8)	N.am	1.0	0.9	True	8	1.1	4.0	27.0	16.0	LOO	5	10	True	0.0	False	10	0
2515	262502	66592.BEST_DatasetPerPubblicazione_ApproccioLigandBased_o3a_longest	completed	Results	Missing	21	False	0.990 (4)	0.461 (4)	0.727 (3)	0.398 (3)	0.999 (6)	0.621 (6)	C.3.H3	1.0	0.5	True	8	2.705	2.0	57.0	29.0	LOO	5	10	True	0.0	False	10	0
2139	262126	66592.BEST_DatasetPerPubblicazione_ApproccioLigandBased_o3a_longest	completed	Results	Missing	21	False	0.993 (4)	0.423 (4)	0.639 (3)	0.424 (3)	0.988 (4)	0.621 (4)	C.3.H3	1.0	1.0	True	8	1.9	6.0	53.0	6.0	LOO	5	10	True	0.0	False	10	0
2488	262475	66592.BEST_DatasetPerPubblicazione_ApproccioLigandBased_o3a_longest	completed	Results	Missing	21	False	0.990 (4)	0.444 (4)	0.505 (1)	-0.078 (1)	0.988 (4)	0.621 (4)	C.3.H3	1.0	0.5	True	8	1.9	9.0	75.0	17.0	LOO	5	10	True	0.0	False	10	0
2405	262392	66592.BEST_DatasetPerPubblicazione_ApproccioLigandBased_o3a_longest	completed	Results	Missing	21	False	0.984 (4)	0.390 (4)	0.371 (1)	0.254 (1)	0.944 (3)	0.621 (3)	O.2	1.0	0.9	True	8	2.806	7.0	5.0	15.0	LOO	5	10	True	0.0	False	10	0
2056	262043	66592.BEST_DatasetPerPubblicazione_ApproccioLigandBased_o3a_longest	completed	Results	Missing	21	False	0.993 (4)	0.426 (4)	0.503 (1)	-0.101 (1)	1.000 (8)	0.620 (8)	C.3.H3	1.0	0.8	True	8	1.4	3.0	48.0	29.0	LOO	5	10	True	0.0	False	10	0
2455	262442	66592.BEST_DatasetPerPubblicazione_ApproccioLigandBased_o3a_longest	completed	Results	Missing	21	False	0.998 (5)	0.411 (5)	0.503 (2)	0.092 (2)	1.000 (8)	0.620 (8)	O.2	1.0	0.9	True	8	1.8	7.0	61.0	17.0	LOO	5	10	True	0.0	False	10	0
2517	262504	66592.BEST_DatasetPerPubblicazione_ApproccioLigandBased_o3a_longest	completed	Results	Missing	21	False	0.998 (5)	0.329 (5)	0.767 (2)	0.413 (2)	1.000 (8)	0.620 (8)	H.P	1.0	0.1	True	8	1.3	5.0	6.0	24.0	LOO	5	10	True	0.0	False	10	0
2333	262320	66592.BEST_DatasetPerPubblicazione_ApproccioLigandBased_o3a_longest	completed	Results	Missing	21	False	0.996 (4)	0.421 (4)	0.814 (3)	0.446 (3)	1.000 (7)	0.620 (7)	N.am	1.0	0.6	True	8	1.7	4.0	51.0	3.0	LOO	5	10	True	0.0	False	10	0
2640	264889	66592.BEST_DatasetPerPubblicazione_ApproccioLigandBased_o3a_longest	completed	Results	Missing	21	False	0.996 (5)	0.409 (5)	0.715 (2)	0.355 (2)	0.999 (6)	0.620 (6)	O.2	1.0	0.8	True	8	2.3	10.0	3.0	21.0	LOO	5	10	True	0.0	False	10	0
2348	262335	66592.BEST_DatasetPerPubblicazione_ApproccioLigandBased_o3a_longest	completed	Results	Missing	21	False	0.960 (3)	0.317 (3)	0.743 (2)	0.340 (2)	0.982 (4)	0.620 (4)	O.2	1.0	0.8	True	8	2.402	9.0	7.0	28.0	LOO	5	10	True	0.0	False	10	0
2435	262422	66592.BEST_DatasetPerPubblicazione_ApproccioLigandBased_o3a_longest	completed	Results	Missing	21	False	0.985 (4)	0.256 (4)	0.367 (1)	0.282 (1)	0.944 (3)	0.620 (3)	N.am	1.0	0.6	True	8	2.806	5.0	5.0	19.0	LOO	5	10	True	0.0	False	10	0
2343	262330	66592.BEST_DatasetPerPubblicazione_ApproccioLigandBased_o3a_longest	completed	Results	Missing	21	False	0.991 (4)	0.396 (4)	0.541 (1)	0.187 (1)	1.000 (8)	0.619 (8)	C.3.H3	1.0	0.5	True	8	1.2	9.0	49.0	13.0	LOO	5	10	True	0.0	False	10	0
2450	262437	66592.BEST_DatasetPerPubblicazione_ApproccioLigandBased_o3a_longest	completed	Results	Missing	21	False	0.994 (4)	0.386 (4)	0.753 (2)	0.442 (2)	1.000 (8)	0.619 (8)	N.am	1.0	0.6	True	8	1.6	7.0	23.0	11.0	LOO	5	10	True	0.0	False	10	0
2471	262458	66592.BEST_DatasetPerPubblicazione_ApproccioLigandBased_o3a_longest	completed	Results	Missing	21	False	0.993 (4)	0.373 (4)	0.999 (7)	0.531 (7)	1.000 (8)	0.619 (8)	N.am	1.0	0.9	True	8	1.4	10.0	14.0	20.0	LOO	5	10	True	0.0	False	10	0
2503	262490	66592.BEST_DatasetPerPubblicazione_ApproccioLigandBased_o3a_longest	completed	Results	Missing	21	False	0.995 (4)	0.401 (4)	0.885 (2)	0.364 (2)	1.000 (8)	0.619 (8)	O.2	1.0	0.6	True	8	1.1	10.0	67.0	13.0	LOO	5	10	True	0.0	False	10	0
2224	262211	66592.BEST_DatasetPerPubblicazione_ApproccioLigandBased_o3a_longest	completed	Results	Missing	21	False	0.996 (4)	0.394 (4)	0.730 (3)	0.362 (3)	1.000 (6)	0.619 (6)	H.P	1.0	0.8	True	8	1.7	4.0	49.0	20.0	LOO	5	10	True	0.0	False	10	0
2654	264903	66592.BEST_DatasetPerPubblicazione_ApproccioLigandBased_o3a_longest	completed	Results	Missing	21	False	0.983 (4)	0.356 (4)	0.352 (1)	0.250 (1)	0.944 (3)	0.619 (3)	O.2	1.0	0.8	True	8	2.8	7.0	3.0	21.0	LOO	5	10	True	0.0	False	10	0
2032	262019	66592.BEST_DatasetPerPubblicazione_ApproccioLigandBased_o3a_longest	completed	Results	Missing	21	False	0.996 (4)	0.375 (4)	0.698 (2)	0.207 (2)	1.000 (8)	0.618 (8)	O.2	1.0	0.7	True	8	1.8	8.0	37.0	16.0	LOO	5	10	True	0.0	False	10	0
2141	262128	66592.BEST_DatasetPerPubblicazione_ApproccioLigandBased_o3a_longest	completed	Results	Missing	21	False	0.994 (4)	0.375 (4)	0.423 (1)	-0.001 (1)	1.000 (8)	0.617 (8)	H.P	1.0	0.9	True	8	1.2	2.0	53.0	14.0	LOO	5	10	True	0.0	False	10	0
2367	262354	66592.BEST_DatasetPerPubblicazione_ApproccioLigandBased_o3a_longest	completed	Results	Missing	21	False	0.996 (4)	0.382 (4)	0.820 (2)	0.355 (2)	1.000 (8)	0.617 (8)	N.am	1.0	0.1	True	8	1.0	9.0	36.0	2.0	LOO	5	10	True	0.0	False	10	0
2221	262208	66592.BEST_DatasetPerPubblicazione_ApproccioLigandBased_o3a_longest	completed	Results	Missing	21	False	0.989 (4)	0.288 (4)	0.998 (6)	0.712 (6)	0.947 (3)	0.617 (3)	O.2	1.0	0.4	True	8	2.705	2.0	2.0	16.0	LOO	5	10	True	0.0	False	10	0
2298	262285	66592.BEST_DatasetPerPubblicazione_ApproccioLigandBased_o3a_longest	completed	Results	Missing	21	False	0.944 (3)	0.260 (3)	0.396 (1)	0.157 (1)	0.938 (3)	0.617 (3)	C.3.H3	1.0	1.0	True	8	3.4	1.0	31.0	29.0	LOO	5	10	True	0.0	False	10	0
2288	262275	66592.BEST_DatasetPerPubblicazione_ApproccioLigandBased_o3a_longest	completed	Results	Missing	21	False	0.994 (4)	0.410 (4)	0.711 (2)	0.340 (2)	1.000 (8)	0.616 (8)	C.3.H3	1.0	0.8	True	8	1.2	4.0	72.0	14.0	LOO	5	10	True	0.0	False	10	0
2337	262324	66592.BEST_DatasetPerPubblicazione_ApproccioLigandBased_o3a_longest	completed	Results	Missing	21	False	0.995 (4)	0.423 (4)	0.506 (1)	0.227 (1)	1.000 (8)	0.616 (8)	O.2	1.0	0.5	True	8	1.2	6.0	30.0	26.0	LOO	5	10	True	0.0	False	10	0
2650	264899	66592.BEST_DatasetPerPubblicazione_ApproccioLigandBased_o3a_longest	completed	Results	Missing	21	False	0.991 (4)	0.352 (4)	0.836 (2)	0.445 (2)	1.000 (7)	0.616 (7)	O.2	1.0	0.8	True	8	1.7	7.0	3.0	21.0	LOO	5	10	True	0.0	False	10	0
2023	262010	66592.BEST_DatasetPerPubblicazione_ApproccioLigandBased_o3a_longest	completed	Results	Missing	21	False	0.995 (5)	0.362 (5)	0.770 (2)	0.444 (2)	1.000 (6)	0.616 (6)	N.am	1.0	0.2	True	8	2.604	8.0	23.0	26.0	LOO	5	10	True	0.0	False	10	0
2024	262011	66592.BEST_DatasetPerPubblicazione_ApproccioLigandBased_o3a_longest	completed	Results	Missing	21	False	0.997 (6)	0.488 (6)	0.286 (1)	0.027 (1)	1.000 (6)	0.616 (6)	N.am	1.0	0.7	True	8	2.604	1.0	72.0	8.0	LOO	5	10	True	0.0	False	10	0
2218	262205	66592.BEST_DatasetPerPubblicazione_ApproccioLigandBased_o3a_longest	completed	Results	Missing	21	False	0.999 (6)	0.414 (6)	0.732 (2)	0.369 (2)	0.999 (6)	0.616 (6)	O.2	1.0	0.1	True	8	2.3	10.0	27.0	27.0	LOO	5	10	True	0.0	False	10	0
2067	262054	66592.BEST_DatasetPerPubblicazione_ApproccioLigandBased_o3a_longest	completed	Results	Missing	21	False	0.998 (5)	0.397 (5)	0.406 (1)	0.309 (1)	1.000 (8)	0.615 (8)	N.am	1.0	0.4	True	8	2.907	9.0	35.0	13.0	LOO	5	10	True	0.0	False	10	0
2135	262122	66592.BEST_DatasetPerPubblicazione_ApproccioLigandBased_o3a_longest	completed	Results	Missing	21	False	0.973 (3)	0.371 (3)	0.598 (2)	0.185 (2)	1.000 (8)	0.615 (8)	C.3.H3	1.0	0.2	True	8	2.402	6.0	73.0	10.0	LOO	5	10	True	0.0	False	10	0
2284	262271	66592.BEST_DatasetPerPubblicazione_ApproccioLigandBased_o3a_longest	completed	Results	Missing	21	False	0.994 (4)	0.390 (4)	0.984 (7)	0.540 (7)	1.000 (8)	0.615 (8)	N.am	1.0	0.9	True	8	1.4	5.0	35.0	19.0	LOO	5	10	True	0.0	False	10	0
2190	262177	66592.BEST_DatasetPerPubblicazione_ApproccioLigandBased_o3a_longest	completed	Results	Missing	21	False	0.997 (5)	0.403 (5)	0.651 (2)	0.365 (2)	1.000 (6)	0.615 (6)	O.2	1.0	0.5	True	8	2.705	7.0	33.0	27.0	LOO	5	10	True	0.0	False	10	0
2047	262034	66592.BEST_DatasetPerPubblicazione_ApproccioLigandBased_o3a_longest	completed	Results	Missing	21	False	0.995 (4)	0.440 (4)	0.917 (3)	0.476 (3)	0.989 (4)	0.615 (4)	C.3.H3	1.0	1.0	True	8	1.0	2.0	24.0	5.0	LOO	5	10	True	0.0	False	10	0
2166	262153	66592.BEST_DatasetPerPubblicazione_ApproccioLigandBased_o3a_longest	completed	Results	Missing	21	False	0.994 (4)	0.417 (4)	0.610 (2)	0.296 (2)	1.000 (8)	0.614 (8)	N.am	1.0	0.2	True	8	2.3	9.0	78.0	19.0	LOO	5	10	True	0.0	False	10	0
2227	262214	66592.BEST_DatasetPerPubblicazione_ApproccioLigandBased_o3a_longest	completed	Results	Missing	21	False	0.994 (4)	0.386 (4)	0.769 (2)	0.463 (2)	1.000 (6)	0.614 (6)	N.am	1.0	0.1	True	8	1.6	3.0	7.0	26.0	LOO	5	10	True	0.0	False	10	0
2363	262350	66592.BEST_DatasetPerPubblicazione_ApproccioLigandBased_o3a_longest	completed	Results	Missing	21	False	0.994 (6)	0.291 (6)	0.363 (1)	-28.549 (1)	0.983 (4)	0.614 (4)	H.P	1.0	0.9	True	8	2.907	3.0	53.0	17.0	LOO	5	10	True	0.0	False	10	0
2466	262453	66592.BEST_DatasetPerPubblicazione_ApproccioLigandBased_o3a_longest	completed	Results	Missing	21	False	0.987 (4)	0.480 (4)	0.609 (2)	0.243 (2)	0.951 (3)	0.614 (3)	C.3.H3	1.0	0.6	True	8	2.705	3.0	32.0	19.0	LOO	5	10	True	0.0	False	10	0
2656	264905	66592.BEST_DatasetPerPubblicazione_ApproccioLigandBased_o3a_longest	completed	Results	Missing	21	False	0.987 (4)	0.435 (4)	0.791 (2)	0.447 (2)	0.937 (3)	0.614 (3)	O.2	1.0	0.8	True	8	2.5	7.0	3.0	21.0	LOO	5	10	True	0.0	False	10	0
2076	262063	66592.BEST_DatasetPerPubblicazione_ApproccioLigandBased_o3a_longest	completed	Results	Missing	21	False	0.993 (4)	0.391 (4)	0.977 (4)	0.463 (4)	1.000 (8)	0.613 (8)	N.am	1.0	0.3	True	8	2.3	1.0	2.0	14.0	LOO	5	10	True	0.0	False	10	0
2080	262067	66592.BEST_DatasetPerPubblicazione_ApproccioLigandBased_o3a_longest	completed	Results	Missing	21	False	1.000 (7)	0.304 (7)	0.586 (2)	0.352 (2)	1.000 (8)	0.613 (8)	N.am	1.0	1.0	True	8	2.2	7.0	55.0	6.0	LOO	5	10	True	0.0	False	10	0
2225	262212	66592.BEST_DatasetPerPubblicazione_ApproccioLigandBased_o3a_longest	completed	Results	Missing	21	False	1.000 (7)	0.459 (7)	0.647 (2)	0.227 (2)	1.000 (8)	0.613 (8)	C.3.H3	1.0	0.4	True	8	2.503	10.0	9.0	20.0	LOO	5	10	True	0.0	False	10	0
2248	262235	66592.BEST_DatasetPerPubblicazione_ApproccioLigandBased_o3a_longest	completed	Results	Missing	21	False	0.994 (4)	0.397 (4)	0.704 (2)	0.303 (2)	1.000 (8)	0.613 (8)	C.3.H3	1.0	0.7	True	8	1.2	10.0	79.0	26.0	LOO	5	10	True	0.0	False	10	0
2332	262319	66592.BEST_DatasetPerPubblicazione_ApproccioLigandBased_o3a_longest	completed	Results	Missing	21	False	0.993 (4)	0.393 (4)	0.877 (3)	0.530 (3)	1.000 (8)	0.613 (8)	N.am	1.0	0.2	True	8	1.9	2.0	40.0	16.0	LOO	5	10	True	0.0	False	10	0
2360	262347	66592.BEST_DatasetPerPubblicazione_ApproccioLigandBased_o3a_longest	completed	Results	Missing	21	False	0.977 (3)	0.460 (3)	0.055 (1)	-0.400 (1)	1.000 (8)	0.613 (8)	O.2	1.0	1.0	True	8	3.3	4.0	37.0	5.0	LOO	5	10	True	0.0	False	10	0
2639	264888	66592.BEST_DatasetPerPubblicazione_ApproccioLigandBased_o3a_longest	completed	Results	Missing	21	False	0.997 (5)	0.402 (5)	0.804 (2)	0.382 (2)	1.000 (8)	0.613 (8)	O.2	1.0	0.8	True	8	1.6	6.0	3.0	21.0	LOO	5	10	True	0.0	False	10	0
2096	262083	66592.BEST_DatasetPerPubblicazione_ApproccioLigandBased_o3a_longest	completed	Results	Missing	21	False	0.994 (4)	0.387 (4)	0.855 (3)	0.334 (3)	1.000 (6)	0.613 (6)	O.2	1.0	0.4	True	8	1.6	7.0	70.0	27.0	LOO	5	10	True	0.0	False	10	0
2632	264881	66592.BEST_DatasetPerPubblicazione_ApproccioLigandBased_o3a_longest	completed	Results	Missing	21	False	0.976 (3)	0.401 (3)	0.632 (2)	0.367 (2)	1.000 (6)	0.613 (6)	O.2	1.0	0.8	True	8	2.5	6.0	3.0	21.0	LOO	5	10	True	0.0	False	10	0
2163	262150	66592.BEST_DatasetPerPubblicazione_ApproccioLigandBased_o3a_longest	completed	Results	Missing	21	False	0.993 (4)	0.394 (4)	0.929 (3)	0.440 (3)	1.000 (8)	0.612 (8)	O.2	1.0	0.1	True	8	1.3	1.0	34.0	13.0	LOO	5	10	True	0.0	False	10	0
2490	262477	66592.BEST_DatasetPerPubblicazione_ApproccioLigandBased_o3a_longest	completed	Results	Missing	21	False	0.995 (4)	0.375 (4)	0.912 (3)	0.404 (3)	1.000 (8)	0.612 (8)	N.am	1.0	0.3	True	8	1.1	7.0	60.0	18.0	LOO	5	10	True	0.0	False	10	0
2501	262488	66592.BEST_DatasetPerPubblicazione_ApproccioLigandBased_o3a_longest	completed	Results	Missing	21	False	0.994 (4)	0.360 (4)	0.556 (2)	-0.001 (2)	1.000 (8)	0.612 (8)	H.P	1.0	0.9	True	8	1.4	2.0	55.0	15.0	LOO	5	10	True	0.0	False	10	0
2453	262440	66592.BEST_DatasetPerPubblicazione_ApproccioLigandBased_o3a_longest	completed	Results	Missing	21	False	0.997 (5)	0.384 (5)	0.750 (2)	0.408 (2)	1.000 (6)	0.612 (6)	H.P	1.0	0.3	True	8	2.705	7.0	42.0	4.0	LOO	5	10	True	0.0	False	10	0
2201	262188	66592.BEST_DatasetPerPubblicazione_ApproccioLigandBased_o3a_longest	completed	Results	Missing	21	False	0.990 (4)	0.373 (4)	0.124 (2)	-0.128 (2)	0.987 (4)	0.612 (4)	O.2	1.0	0.9	True	8	2.806	4.0	56.0	19.0	LOO	5	10	True	0.0	False	10	0
2144	262131	66592.BEST_DatasetPerPubblicazione_ApproccioLigandBased_o3a_longest	completed	Results	Missing	21	False	0.993 (4)	0.335 (4)	0.975 (5)	0.575 (5)	1.000 (8)	0.611 (8)	H.P	1.0	0.1	True	8	2.2	6.0	17.0	22.0	LOO	5	10	True	0.0	False	10	0
2164	262151	66592.BEST_DatasetPerPubblicazione_ApproccioLigandBased_o3a_longest	completed	Results	Missing	21	False	0.994 (4)	0.413 (4)	0.637 (2)	0.298 (2)	1.000 (8)	0.611 (8)	N.am	1.0	0.4	True	8	2.3	9.0	28.0	17.0	LOO	5	10	True	0.0	False	10	0
2415	262402	66592.BEST_DatasetPerPubblicazione_ApproccioLigandBased_o3a_longest	completed	Results	Missing	21	False	0.993 (4)	0.364 (4)	0.877 (3)	0.360 (3)	1.000 (8)	0.611 (8)	O.2	1.0	0.3	True	8	1.4	9.0	30.0	22.0	LOO	5	10	True	0.0	False	10	0
2114	262101	66592.BEST_DatasetPerPubblicazione_ApproccioLigandBased_o3a_longest	completed	Results	Missing	21	False	0.994 (4)	0.386 (4)	0.752 (2)	0.438 (2)	1.000 (7)	0.611 (7)	N.am	1.0	0.6	True	8	1.6	3.0	31.0	15.0	LOO	5	10	True	0.0	False	10	0
2266	262253	66592.BEST_DatasetPerPubblicazione_ApproccioLigandBased_o3a_longest	completed	Results	Missing	21	False	0.994 (4)	0.436 (4)	0.678 (1)	0.330 (1)	1.000 (8)	0.610 (8)	C.3.H3	1.0	0.8	True	8	1.0	7.0	75.0	6.0	LOO	5	10	True	0.0	False	10	0
2439	262426	66592.BEST_DatasetPerPubblicazione_ApproccioLigandBased_o3a_longest	completed	Results	Missing	21	False	0.995 (4)	0.423 (4)	0.520 (1)	0.209 (1)	1.000 (8)	0.610 (8)	O.2	1.0	0.4	True	8	1.2	3.0	56.0	26.0	LOO	5	10	True	0.0	False	10	0
2054	262041	66592.BEST_DatasetPerPubblicazione_ApproccioLigandBased_o3a_longest	completed	Results	Missing	21	False	0.993 (5)	0.453 (5)	0.593 (2)	0.399 (2)	1.000 (8)	0.609 (8)	C.3.H3	1.0	0.5	True	8	2.705	1.0	24.0	27.0	LOO	5	10	True	0.0	False	10	0
2207	262194	66592.BEST_DatasetPerPubblicazione_ApproccioLigandBased_o3a_longest	completed	Results	Missing	21	False	0.995 (4)	0.395 (4)	0.963 (4)	0.495 (4)	1.000 (8)	0.609 (8)	O.2	1.0	0.3	True	8	1.4	5.0	44.0	22.0	LOO	5	10	True	0.0	False	10	0
2128	262115	66592.BEST_DatasetPerPubblicazione_ApproccioLigandBased_o3a_longest	completed	Results	Missing	21	False	0.994 (4)	0.380 (4)	0.759 (2)	0.459 (2)	1.000 (6)	0.609 (6)	N.am	1.0	0.3	True	8	1.6	3.0	35.0	19.0	LOO	5	10	True	0.0	False	10	0
2408	262395	66592.BEST_DatasetPerPubblicazione_ApproccioLigandBased_o3a_longest	completed	Results	Missing	21	False	0.999 (6)	0.460 (6)	0.417 (1)	0.231 (1)	0.998 (6)	0.609 (6)	H.P	1.0	1.0	True	8	2.806	10.0	29.0	6.0	LOO	5	10	True	0.0	False	10	0
2161	262148	66592.BEST_DatasetPerPubblicazione_ApproccioLigandBased_o3a_longest	completed	Results	Missing	21	False	0.953 (3)	0.201 (3)	0.798 (2)	0.271 (2)	0.985 (4)	0.609 (4)	H.P	1.0	0.8	True	8	3.2	8.0	2.0	13.0	LOO	5	10	True	0.0	False	10	0
2638	264887	66592.BEST_DatasetPerPubblicazione_ApproccioLigandBased_o3a_longest	completed	Results	Missing	21	False	0.986 (4)	0.311 (4)	0.813 (2)	0.393 (2)	0.946 (3)	0.609 (3)	O.2	1.0	0.8	True	8	2.7	6.0	3.0	21.0	LOO	5	10	True	0.0	False	10	0
2087	262074	66592.BEST_DatasetPerPubblicazione_ApproccioLigandBased_o3a_longest	completed	Results	Missing	21	False	0.701 (1)	0.207 (1)	0.647 (2)	0.305 (2)	1.000 (8)	0.608 (8)	H.P	1.0	0.5	True	8	2.503	5.0	13.0	20.0	LOO	5	10	True	0.0	False	10	0
2113	262100	66592.BEST_DatasetPerPubblicazione_ApproccioLigandBased_o3a_longest	completed	Results	Missing	21	False	0.993 (4)	0.367 (4)	0.798 (2)	0.443 (2)	1.000 (8)	0.608 (8)	O.2	1.0	0.7	True	8	1.2	10.0	31.0	25.0	LOO	5	10	True	0.0	False	10	0
2187	262174	66592.BEST_DatasetPerPubblicazione_ApproccioLigandBased_o3a_longest	completed	Results	Missing	21	False	0.994 (4)	0.392 (4)	0.912 (3)	0.459 (3)	1.000 (8)	0.608 (8)	O.2	1.0	0.7	True	8	1.9	1.0	31.0	7.0	LOO	5	10	True	0.0	False	10	0
2300	262287	66592.BEST_DatasetPerPubblicazione_ApproccioLigandBased_o3a_longest	completed	Results	Missing	21	False	0.994 (4)	0.402 (4)	0.931 (3)	0.551 (3)	1.000 (8)	0.608 (8)	N.am	1.0	0.4	True	8	1.1	10.0	43.0	13.0	LOO	5	10	True	0.0	False	10	0
2394	262381	66592.BEST_DatasetPerPubblicazione_ApproccioLigandBased_o3a_longest	completed	Results	Missing	21	False	0.993 (4)	0.422 (4)	0.829 (2)	0.128 (2)	1.000 (8)	0.608 (8)	C.3.H3	1.0	0.5	True	8	1.1	4.0	71.0	29.0	LOO	5	10	True	0.0	False	10	0
2484	262471	66592.BEST_DatasetPerPubblicazione_ApproccioLigandBased_o3a_longest	completed	Results	Missing	21	False	0.994 (4)	0.397 (4)	0.780 (2)	0.490 (2)	1.000 (8)	0.608 (8)	C.3.H3	1.0	0.1	True	8	1.2	1.0	19.0	30.0	LOO	5	10	True	0.0	False	10	0
2398	262385	66592.BEST_DatasetPerPubblicazione_ApproccioLigandBased_o3a_longest	completed	Results	Missing	21	False	0.981 (3)	0.324 (3)	0.383 (1)	0.284 (1)	0.985 (4)	0.608 (4)	H.P	1.0	0.1	True	8	2.806	3.0	67.0	27.0	LOO	5	10	True	0.0	False	10	0
2362	262349	66592.BEST_DatasetPerPubblicazione_ApproccioLigandBased_o3a_longest	completed	Results	Missing	21	False	0.999 (6)	0.369 (6)	0.715 (2)	0.365 (2)	0.949 (3)	0.608 (3)	O.2	1.0	0.6	True	8	2.1	1.0	45.0	14.0	LOO	5	10	True	0.0	False	10	0
2191	262178	66592.BEST_DatasetPerPubblicazione_ApproccioLigandBased_o3a_longest	completed	Results	Missing	21	False	0.995 (4)	0.375 (4)	0.828 (2)	0.379 (2)	1.000 (8)	0.607 (8)	N.am	1.0	0.6	True	8	1.2	7.0	55.0	6.0	LOO	5	10	True	0.0	False	10	0
2438	262425	66592.BEST_DatasetPerPubblicazione_ApproccioLigandBased_o3a_longest	completed	Results	Missing	21	False	0.995 (4)	0.366 (4)	0.776 (2)	0.342 (2)	1.000 (8)	0.607 (8)	H.P	1.0	0.5	True	8	1.8	10.0	14.0	29.0	LOO	5	10	True	0.0	False	10	0
2239	262226	66592.BEST_DatasetPerPubblicazione_ApproccioLigandBased_o3a_longest	completed	Results	Missing	21	False	1.000 (8)	0.439 (8)	0.568 (2)	0.235 (2)	0.987 (4)	0.606 (4)	N.am	1.0	0.2	True	8	3.3	1.0	59.0	28.0	LOO	5	10	True	0.0	False	10	0
2050	262037	66592.BEST_DatasetPerPubblicazione_ApproccioLigandBased_o3a_longest	completed	Results	Missing	21	False	0.994 (4)	0.394 (4)	0.677 (2)	0.081 (2)	1.000 (8)	0.605 (8)	C.3.H3	1.0	0.8	True	8	1.5	2.0	49.0	20.0	LOO	5	10	True	0.0	False	10	0
2193	262180	66592.BEST_DatasetPerPubblicazione_ApproccioLigandBased_o3a_longest	completed	Results	Missing	21	False	0.993 (4)	0.373 (4)	0.714 (2)	0.311 (2)	1.000 (8)	0.605 (8)	N.am	1.0	0.7	True	8	1.2	4.0	70.0	21.0	LOO	5	10	True	0.0	False	10	0
2259	262246	66592.BEST_DatasetPerPubblicazione_ApproccioLigandBased_o3a_longest	completed	Results	Missing	21	False	0.994 (4)	0.393 (4)	0.806 (2)	0.478 (2)	1.000 (8)	0.605 (8)	O.2	1.0	0.1	True	8	1.1	2.0	18.0	10.0	LOO	5	10	True	0.0	False	10	0
2496	262483	66592.BEST_DatasetPerPubblicazione_ApproccioLigandBased_o3a_longest	completed	Results	Missing	21	False	0.993 (4)	0.374 (4)	0.813 (3)	0.350 (3)	1.000 (8)	0.605 (8)	N.am	1.0	0.4	True	8	1.2	4.0	74.0	20.0	LOO	5	10	True	0.0	False	10	0
2037	262024	66592.BEST_DatasetPerPubblicazione_ApproccioLigandBased_o3a_longest	completed	Results	Missing	21	False	0.992 (4)	0.369 (4)	0.745 (2)	0.369 (2)	0.946 (3)	0.605 (3)	O.2	1.0	0.7	True	8	2.1	4.0	23.0	24.0	LOO	5	10	True	0.0	False	10	0
2092	262079	66592.BEST_DatasetPerPubblicazione_ApproccioLigandBased_o3a_longest	completed	Results	Missing	21	False	0.993 (4)	0.358 (4)	0.920 (3)	0.477 (3)	1.000 (8)	0.604 (8)	O.2	1.0	0.4	True	8	1.1	8.0	55.0	30.0	LOO	5	10	True	0.0	False	10	0
2137	262124	66592.BEST_DatasetPerPubblicazione_ApproccioLigandBased_o3a_longest	completed	Results	Missing	21	False	0.994 (4)	0.404 (4)	0.930 (3)	0.550 (3)	1.000 (8)	0.604 (8)	N.am	1.0	0.3	True	8	1.1	10.0	52.0	10.0	LOO	5	10	True	0.0	False	10	0
2194	262181	66592.BEST_DatasetPerPubblicazione_ApproccioLigandBased_o3a_longest	completed	Results	Missing	21	False	0.997 (5)	0.396 (5)	0.974 (5)	0.541 (5)	1.000 (8)	0.604 (8)	C.3.H3	1.0	0.4	True	8	1.4	5.0	53.0	10.0	LOO	5	10	True	0.0	False	10	0
2295	262282	66592.BEST_DatasetPerPubblicazione_ApproccioLigandBased_o3a_longest	completed	Results	Missing	21	False	0.995 (4)	0.418 (4)	0.817 (4)	0.270 (4)	1.000 (8)	0.604 (8)	O.2	1.0	0.9	True	8	1.1	3.0	66.0	7.0	LOO	5	10	True	0.0	False	10	0
2418	262405	66592.BEST_DatasetPerPubblicazione_ApproccioLigandBased_o3a_longest	completed	Results	Missing	21	False	0.994 (4)	0.403 (4)	0.784 (2)	0.482 (2)	1.000 (8)	0.604 (8)	C.3.H3	1.0	0.5	True	8	1.2	1.0	26.0	20.0	LOO	5	10	True	0.0	False	10	0
3099	266618	69018.DatasetPerPubblicazione_ApproccioLigandBased_PF-00835231_6xhm.pdb	completed	Results	Missing	21	False	0.944 (2)	0.442 (2)	0.848 (2)	0.650 (2)	0.999 (6)	0.604 (6)	C.3.H3	1.0	0.2	True	8	2.0	4.0	9.0	10.0	LOO	5	10	True	0.0	False	10	41
3239	266917	69018.DatasetPerPubblicazione_ApproccioLigandBased_PF-00835231_6xhm.pdb	completed	Results	Missing	21	False	0.945 (2)	0.446 (2)	0.872 (2)	0.657 (2)	0.999 (6)	0.604 (6)	C.3.H3	1.0	0.1	True	8	2.0	2.0	16.0	15.0	LOO	5	10	True	0.0	False	10	41
2473	262460	66592.BEST_DatasetPerPubblicazione_ApproccioLigandBased_o3a_longest	completed	Results	Missing	21	False	0.991 (4)	0.432 (4)	0.000 (1)	-0.103 (1)	0.996 (5)	0.604 (5)	C.3.H3	1.0	1.0	True	8	2.907	3.0	69.0	11.0	LOO	5	10	True	0.0	False	10	0
2072	262059	66592.BEST_DatasetPerPubblicazione_ApproccioLigandBased_o3a_longest	completed	Results	Missing	21	False	0.990 (4)	0.340 (4)	0.265 (1)	-0.026 (1)	0.988 (4)	0.604 (4)	C.3.H3	1.0	0.8	True	8	1.8	2.0	59.0	14.0	LOO	5	10	True	0.0	False	10	0
2130	262117	66592.BEST_DatasetPerPubblicazione_ApproccioLigandBased_o3a_longest	completed	Results	Missing	21	False	0.982 (4)	0.336 (4)	0.392 (1)	0.199 (1)	0.941 (3)	0.604 (3)	N.am	1.0	0.3	True	8	2.806	7.0	39.0	26.0	LOO	5	10	True	0.0	False	10	0
2287	262274	66592.BEST_DatasetPerPubblicazione_ApproccioLigandBased_o3a_longest	completed	Results	Missing	21	False	0.991 (4)	0.417 (4)	0.731 (2)	0.287 (2)	1.000 (7)	0.603 (7)	O.2	1.0	0.4	True	8	1.7	8.0	6.0	21.0	LOO	5	10	True	0.0	False	10	0
983	260881	66527.DatasetPerPubblicazione_ApproccioLigandBased_o3a_heaviest	completed	Results	Missing	21	False	0.956 (2)	0.474 (2)	0.745 (2)	0.272 (2)	0.996 (4)	0.603 (4)	C.3	1.0	0.05	True	8	2.0	5.0	8.0	30.0	LOO	5	10	True	0.0001	False	10	0
989	260897	66533.DatasetPerPubblicazione_ApproccioLigandBased_o3a_highest_MR	completed	Results	Missing	21	False	0.956 (2)	0.474 (2)	0.745 (2)	0.272 (2)	0.996 (4)	0.603 (4)	C.3	1.0	0.05	True	8	2.0	5.0	8.0	30.0	LOO	5	10	True	0.0001	False	10	0
2153	262140	66592.BEST_DatasetPerPubblicazione_ApproccioLigandBased_o3a_longest	completed	Results	Missing	21	False	0.995 (6)	0.286 (6)	0.000 (1)	-0.103 (1)	0.983 (4)	0.603 (4)	H.P	1.0	1.0	True	8	2.907	3.0	80.0	22.0	LOO	5	10	True	0.0	False	10	0
2326	262313	66592.BEST_DatasetPerPubblicazione_ApproccioLigandBased_o3a_longest	completed	Results	Missing	21	False	0.996 (4)	0.435 (4)	0.980 (3)	0.559 (3)	0.990 (4)	0.603 (4)	C.3.H3	1.0	0.5	True	8	1.0	5.0	70.0	3.0	LOO	5	10	True	0.0	False	10	0
2088	262075	66592.BEST_DatasetPerPubblicazione_ApproccioLigandBased_o3a_longest	completed	Results	Missing	21	False	0.987 (4)	0.441 (4)	0.804 (2)	0.296 (2)	0.935 (3)	0.603 (3)	N.am	1.0	0.2	True	8	2.503	7.0	14.0	21.0	LOO	5	10	True	0.0	False	10	0
2497	262484	66592.BEST_DatasetPerPubblicazione_ApproccioLigandBased_o3a_longest	completed	Results	Missing	21	False	0.993 (4)	0.388 (4)	0.988 (8)	0.659 (8)	1.000 (8)	0.602 (8)	O.2	1.0	0.6	True	8	1.3	1.0	78.0	5.0	LOO	5	10	True	0.0	False	10	0
2461	262448	66592.BEST_DatasetPerPubblicazione_ApproccioLigandBased_o3a_longest	completed	Results	Missing	21	False	0.677 (1)	0.138 (1)	0.475 (1)	0.044 (1)	1.000 (7)	0.602 (7)	H.P	1.0	0.7	True	8	2.806	8.0	42.0	29.0	LOO	5	10	True	0.0	False	10	0
2303	262290	66592.BEST_DatasetPerPubblicazione_ApproccioLigandBased_o3a_longest	completed	Results	Missing	21	False	0.990 (4)	0.363 (4)	0.540 (2)	0.211 (2)	0.998 (6)	0.602 (6)	O.2	1.0	0.1	True	8	2.806	4.0	17.0	17.0	LOO	5	10	True	0.0	False	10	0
2470	262457	66592.BEST_DatasetPerPubblicazione_ApproccioLigandBased_o3a_longest	completed	Results	Missing	21	False	0.981 (3)	0.417 (3)	0.342 (1)	-152.709 (1)	0.951 (3)	0.602 (3)	N.am	1.0	0.9	True	8	1.9	5.0	76.0	17.0	LOO	5	10	True	0.0	False	10	0
2052	262039	66592.BEST_DatasetPerPubblicazione_ApproccioLigandBased_o3a_longest	completed	Results	Missing	21	False	0.994 (4)	0.361 (4)	0.773 (2)	0.467 (2)	1.000 (8)	0.601 (8)	H.P	1.0	0.3	True	8	1.2	4.0	39.0	23.0	LOO	5	10	True	0.0	False	10	0
2265	262252	66592.BEST_DatasetPerPubblicazione_ApproccioLigandBased_o3a_longest	completed	Results	Missing	21	False	0.992 (4)	0.358 (4)	0.759 (2)	0.478 (2)	1.000 (8)	0.601 (8)	N.am	1.0	0.1	True	8	1.7	9.0	62.0	17.0	LOO	5	10	True	0.0	False	10	0
2417	262404	66592.BEST_DatasetPerPubblicazione_ApproccioLigandBased_o3a_longest	completed	Results	Missing	21	False	0.997 (4)	0.387 (4)	0.793 (2)	0.450 (2)	1.000 (8)	0.601 (8)	C.3.H3	1.0	0.2	True	8	1.4	3.0	54.0	1.0	LOO	5	10	True	0.0	False	10	0
2178	262165	66592.BEST_DatasetPerPubblicazione_ApproccioLigandBased_o3a_longest	completed	Results	Missing	21	False	0.995 (5)	0.438 (5)	0.699 (2)	0.549 (2)	0.999 (6)	0.601 (6)	H.P	1.0	0.1	True	8	3.008	1.0	36.0	17.0	LOO	5	10	True	0.0	False	10	0
2635	264884	66592.BEST_DatasetPerPubblicazione_ApproccioLigandBased_o3a_longest	completed	Results	Missing	21	False	0.958 (3)	0.401 (3)	0.801 (2)	0.540 (2)	0.931 (3)	0.601 (3)	O.2	1.0	0.8	True	8	2.6	6.0	3.0	21.0	LOO	5	10	True	0.0	False	10	0
2321	262308	66592.BEST_DatasetPerPubblicazione_ApproccioLigandBased_o3a_longest	completed	Results	Missing	21	False	0.994 (4)	0.374 (4)	0.961 (3)	0.574 (3)	1.000 (8)	0.600 (8)	H.P	1.0	0.2	True	8	1.1	9.0	31.0	17.0	LOO	5	10	True	0.0	False	10	0
2441	262428	66592.BEST_DatasetPerPubblicazione_ApproccioLigandBased_o3a_longest	completed	Results	Missing	21	False	0.994 (4)	0.406 (4)	0.728 (2)	0.323 (2)	1.000 (8)	0.600 (8)	C.3.H3	1.0	0.7	True	8	1.2	1.0	67.0	16.0	LOO	5	10	True	0.0	False	10	0
2356	262343	66592.BEST_DatasetPerPubblicazione_ApproccioLigandBased_o3a_longest	completed	Results	Missing	21	False	0.999 (6)	0.473 (6)	0.000 (1)	-0.103 (1)	0.999 (6)	0.600 (6)	H.P	1.0	1.0	True	8	2.806	10.0	67.0	8.0	LOO	5	10	True	0.0	False	10	0
2302	262289	66592.BEST_DatasetPerPubblicazione_ApproccioLigandBased_o3a_longest	completed	Results	Missing	21	False	0.976 (3)	0.317 (3)	0.439 (1)	0.313 (1)	0.941 (3)	0.600 (3)	C.3.H3	1.0	0.6	True	8	2.402	2.0	45.0	25.0	LOO	5	10	True	0.0	False	10	0
2223	262210	66592.BEST_DatasetPerPubblicazione_ApproccioLigandBased_o3a_longest	completed	Results	Missing	21	False	1.000 (7)	0.406 (7)	0.794 (3)	0.459 (3)	1.000 (8)	0.599 (8)	O.2	1.0	0.4	True	8	1.6	6.0	71.0	25.0	LOO	5	10	True	0.0	False	10	0
2267	262254	66592.BEST_DatasetPerPubblicazione_ApproccioLigandBased_o3a_longest	completed	Results	Missing	21	False	0.995 (4)	0.352 (4)	0.946 (3)	0.535 (3)	1.000 (8)	0.599 (8)	H.P	1.0	1.0	True	8	1.0	5.0	20.0	29.0	LOO	5	10	True	0.0	False	10	0
2364	262351	66592.BEST_DatasetPerPubblicazione_ApproccioLigandBased_o3a_longest	completed	Results	Missing	21	False	0.995 (4)	0.370 (4)	0.813 (2)	0.423 (2)	1.000 (8)	0.599 (8)	O.2	1.0	0.5	True	8	1.1	1.0	37.0	12.0	LOO	5	10	True	0.0	False	10	0
2049	262036	66592.BEST_DatasetPerPubblicazione_ApproccioLigandBased_o3a_longest	completed	Results	Missing	21	False	0.994 (4)	0.424 (4)	0.456 (1)	-0.073 (1)	0.989 (4)	0.599 (4)	O.2	1.0	0.8	True	8	1.2	6.0	70.0	7.0	LOO	5	10	True	0.0	False	10	0
2126	262113	66592.BEST_DatasetPerPubblicazione_ApproccioLigandBased_o3a_longest	completed	Results	Missing	21	False	0.996 (5)	0.396 (5)	0.000 (1)	-0.103 (1)	0.941 (3)	0.599 (3)	N.am	1.0	0.8	True	8	2.402	2.0	80.0	16.0	LOO	5	10	True	0.0	False	10	0
2407	262394	66592.BEST_DatasetPerPubblicazione_ApproccioLigandBased_o3a_longest	completed	Results	Missing	21	False	0.993 (4)	0.345 (4)	0.762 (2)	0.386 (2)	1.000 (8)	0.598 (8)	H.P	1.0	0.2	True	8	1.4	2.0	45.0	6.0	LOO	5	10	True	0.0	False	10	0
2432	262419	66592.BEST_DatasetPerPubblicazione_ApproccioLigandBased_o3a_longest	completed	Results	Missing	21	False	0.994 (4)	0.371 (4)	0.795 (2)	0.445 (2)	1.000 (8)	0.598 (8)	H.P	1.0	0.4	True	8	1.2	1.0	56.0	11.0	LOO	5	10	True	0.0	False	10	0
2648	264897	66592.BEST_DatasetPerPubblicazione_ApproccioLigandBased_o3a_longest	completed	Results	Missing	21	False	0.990 (4)	0.453 (4)	0.350 (1)	0.261 (1)	1.000 (8)	0.598 (8)	O.2	1.0	0.8	True	8	3.003	7.0	3.0	21.0	LOO	5	10	True	0.0	False	10	0
2035	262022	66592.BEST_DatasetPerPubblicazione_ApproccioLigandBased_o3a_longest	completed	Results	Missing	21	False	0.995 (4)	0.353 (4)	0.998 (6)	0.517 (6)	1.000 (7)	0.598 (7)	H.P	1.0	0.5	True	8	1.0	4.0	69.0	30.0	LOO	5	10	True	0.0	False	10	0
2057	262044	66592.BEST_DatasetPerPubblicazione_ApproccioLigandBased_o3a_longest	completed	Results	Missing	21	False	0.994 (4)	0.355 (4)	0.784 (2)	0.446 (2)	1.000 (7)	0.598 (7)	H.P	1.0	0.4	True	8	1.2	1.0	45.0	4.0	LOO	5	10	True	0.0	False	10	0
2449	262436	66592.BEST_DatasetPerPubblicazione_ApproccioLigandBased_o3a_longest	completed	Results	Missing	21	False	0.995 (4)	0.352 (4)	0.928 (2)	0.493 (2)	1.000 (7)	0.598 (7)	H.P	1.0	1.0	True	8	1.0	4.0	41.0	25.0	LOO	5	10	True	0.0	False	10	0
2097	262084	66592.BEST_DatasetPerPubblicazione_ApproccioLigandBased_o3a_longest	completed	Results	Missing	21	False	0.983 (3)	0.359 (3)	0.815 (2)	0.486 (2)	0.992 (4)	0.598 (4)	O.2	1.0	0.3	True	8	1.9	2.0	77.0	2.0	LOO	5	10	True	0.0	False	10	0
2463	262450	66592.BEST_DatasetPerPubblicazione_ApproccioLigandBased_o3a_longest	completed	Results	Missing	21	False	0.985 (4)	0.471 (4)	0.622 (2)	0.448 (2)	0.932 (3)	0.598 (3)	H.P	1.0	0.9	True	8	2.604	10.0	43.0	28.0	LOO	5	10	True	0.0	False	10	0
2044	262031	66592.BEST_DatasetPerPubblicazione_ApproccioLigandBased_o3a_longest	completed	Results	Missing	21	False	0.991 (4)	0.461 (4)	0.699 (2)	0.552 (2)	1.000 (8)	0.597 (8)	N.am	1.0	0.1	True	8	3.008	1.0	54.0	23.0	LOO	5	10	True	0.0	False	10	0
2210	262197	66592.BEST_DatasetPerPubblicazione_ApproccioLigandBased_o3a_longest	completed	Results	Missing	21	False	0.995 (4)	0.348 (4)	0.726 (2)	0.298 (2)	1.000 (8)	0.597 (8)	O.2	1.0	0.1	True	8	1.5	2.0	65.0	5.0	LOO	5	10	True	0.0	False	10	0
2420	262407	66592.BEST_DatasetPerPubblicazione_ApproccioLigandBased_o3a_longest	completed	Results	Missing	21	False	1.000 (8)	0.526 (8)	0.837 (3)	0.433 (3)	1.000 (7)	0.597 (7)	O.2	1.0	0.4	True	8	2.604	5.0	26.0	2.0	LOO	5	10	True	0.0	False	10	0
2089	262076	66592.BEST_DatasetPerPubblicazione_ApproccioLigandBased_o3a_longest	completed	Results	Missing	21	False	0.993 (4)	0.438 (4)	0.854 (4)	0.487 (4)	0.988 (4)	0.597 (4)	O.2	1.0	0.4	True	8	2.2	4.0	53.0	5.0	LOO	5	10	True	0.0	False	10	0
2029	262016	66592.BEST_DatasetPerPubblicazione_ApproccioLigandBased_o3a_longest	completed	Results	Missing	21	False	0.995 (4)	0.375 (4)	0.746 (2)	0.072 (2)	1.000 (8)	0.596 (8)	N.am	1.0	0.7	True	8	1.3	4.0	79.0	12.0	LOO	5	10	True	0.0	False	10	0
2069	262056	66592.BEST_DatasetPerPubblicazione_ApproccioLigandBased_o3a_longest	completed	Results	Missing	21	False	0.997 (5)	0.402 (5)	0.774 (2)	0.341 (2)	1.000 (8)	0.596 (8)	C.3.H3	1.0	0.2	True	8	2.1	4.0	29.0	5.0	LOO	5	10	True	0.0	False	10	0
2645	264894	66592.BEST_DatasetPerPubblicazione_ApproccioLigandBased_o3a_longest	completed	Results	Missing	21	False	0.972 (3)	0.315 (3)	0.645 (2)	0.173 (2)	1.000 (8)	0.596 (8)	O.2	1.0	0.8	True	8	2.3	8.0	3.0	21.0	LOO	5	10	True	0.0	False	10	0
2238	262225	66592.BEST_DatasetPerPubblicazione_ApproccioLigandBased_o3a_longest	completed	Results	Missing	21	False	0.995 (5)	0.602 (5)	0.481 (1)	-0.089 (1)	0.995 (5)	0.596 (5)	N.am	1.0	0.6	True	8	3.2	6.0	17.0	2.0	LOO	5	10	True	0.0	False	10	0
2361	262348	66592.BEST_DatasetPerPubblicazione_ApproccioLigandBased_o3a_longest	completed	Results	Missing	21	False	0.994 (4)	0.393 (4)	0.407 (2)	-0.021 (2)	1.000 (8)	0.595 (8)	C.3.H3	1.0	1.0	True	8	1.5	2.0	72.0	23.0	LOO	5	10	True	0.0	False	10	0
2430	262417	66592.BEST_DatasetPerPubblicazione_ApproccioLigandBased_o3a_longest	completed	Results	Missing	21	False	0.990 (4)	0.353 (4)	0.767 (2)	0.306 (2)	1.000 (8)	0.595 (8)	H.P	1.0	0.6	True	8	2.1	10.0	8.0	23.0	LOO	5	10	True	0.0	False	10	0
2229	262216	66592.BEST_DatasetPerPubblicazione_ApproccioLigandBased_o3a_longest	completed	Results	Missing	21	False	0.701 (1)	0.234 (1)	0.298 (1)	-0.620 (1)	0.998 (5)	0.595 (5)	H.P	1.0	0.8	True	8	2.806	2.0	63.0	16.0	LOO	5	10	True	0.0	False	10	0
2098	262085	66592.BEST_DatasetPerPubblicazione_ApproccioLigandBased_o3a_longest	completed	Results	Missing	21	False	0.990 (4)	0.343 (4)	0.491 (1)	0.304 (1)	0.944 (3)	0.595 (3)	N.am	1.0	0.8	True	8	1.7	7.0	21.0	10.0	LOO	5	10	True	0.0	False	10	0
2119	262106	66592.BEST_DatasetPerPubblicazione_ApproccioLigandBased_o3a_longest	completed	Results	Missing	21	False	0.997 (5)	0.423 (5)	0.693 (3)	0.387 (3)	0.946 (3)	0.595 (3)	O.2	1.0	0.8	True	8	2.705	2.0	40.0	5.0	LOO	5	10	True	0.0	False	10	0
2237	262224	66592.BEST_DatasetPerPubblicazione_ApproccioLigandBased_o3a_longest	completed	Results	Missing	21	False	0.990 (4)	0.371 (4)	0.674 (2)	0.226 (2)	0.941 (3)	0.595 (3)	C.3.H3	1.0	0.1	True	8	1.7	7.0	30.0	26.0	LOO	5	10	True	0.0	False	10	0
2236	262223	66592.BEST_DatasetPerPubblicazione_ApproccioLigandBased_o3a_longest	completed	Results	Missing	21	False	0.993 (4)	0.348 (4)	0.676 (2)	0.087 (2)	1.000 (8)	0.594 (8)	O.2	1.0	0.7	True	8	1.5	5.0	52.0	21.0	LOO	5	10	True	0.0	False	10	0
2296	262283	66592.BEST_DatasetPerPubblicazione_ApproccioLigandBased_o3a_longest	completed	Results	Missing	21	False	0.993 (4)	0.359 (4)	0.958 (4)	0.576 (4)	1.000 (8)	0.594 (8)	H.P	1.0	0.5	True	8	1.5	7.0	33.0	15.0	LOO	5	10	True	0.0	False	10	0
2365	262352	66592.BEST_DatasetPerPubblicazione_ApproccioLigandBased_o3a_longest	completed	Results	Missing	21	False	0.994 (4)	0.396 (4)	0.954 (4)	0.405 (4)	1.000 (8)	0.594 (8)	O.2	1.0	0.6	True	8	1.4	6.0	65.0	5.0	LOO	5	10	True	0.0	False	10	0
2176	262163	66592.BEST_DatasetPerPubblicazione_ApproccioLigandBased_o3a_longest	completed	Results	Missing	21	False	0.991 (4)	0.353 (4)	0.531 (2)	0.098 (2)	0.990 (4)	0.594 (4)	N.am	1.0	0.6	True	8	1.7	7.0	78.0	23.0	LOO	5	10	True	0.0	False	10	0
2349	262336	66592.BEST_DatasetPerPubblicazione_ApproccioLigandBased_o3a_longest	completed	Results	Missing	21	False	0.990 (4)	0.360 (4)	0.584 (1)	0.203 (1)	0.950 (3)	0.594 (3)	N.am	1.0	0.8	True	8	1.8	3.0	47.0	6.0	LOO	5	10	True	0.0	False	10	0
2485	262472	66592.BEST_DatasetPerPubblicazione_ApproccioLigandBased_o3a_longest	completed	Results	Missing	21	False	0.993 (4)	0.374 (4)	0.719 (2)	0.323 (2)	1.000 (8)	0.593 (8)	N.am	1.0	0.4	True	8	1.2	1.0	80.0	22.0	LOO	5	10	True	0.0	False	10	0
2631	264880	66592.BEST_DatasetPerPubblicazione_ApproccioLigandBased_o3a_longest	completed	Results	Missing	21	False	0.991 (6)	0.312 (6)	0.352 (1)	0.252 (1)	0.938 (3)	0.593 (3)	O.2	1.0	0.8	True	8	3.003	6.0	3.0	21.0	LOO	5	10	True	0.0	False	10	0
2081	262068	66592.BEST_DatasetPerPubblicazione_ApproccioLigandBased_o3a_longest	completed	Results	Missing	21	False	0.993 (4)	0.338 (4)	0.614 (1)	0.138 (1)	1.000 (8)	0.592 (8)	O.2	1.0	0.6	True	8	1.5	2.0	50.0	14.0	LOO	5	10	True	0.0	False	10	0
2243	262230	66592.BEST_DatasetPerPubblicazione_ApproccioLigandBased_o3a_longest	completed	Results	Missing	21	False	0.994 (4)	0.352 (4)	0.461 (1)	0.169 (1)	1.000 (8)	0.592 (8)	H.P	1.0	0.6	True	8	2.3	8.0	20.0	5.0	LOO	5	10	True	0.0	False	10	0
2235	262222	66592.BEST_DatasetPerPubblicazione_ApproccioLigandBased_o3a_longest	completed	Results	Missing	21	False	0.958 (3)	0.309 (3)	0.714 (3)	0.538 (3)	0.981 (4)	0.592 (4)	N.am	1.0	0.8	True	8	2.402	3.0	38.0	26.0	LOO	5	10	True	0.0	False	10	0
2065	262052	66592.BEST_DatasetPerPubblicazione_ApproccioLigandBased_o3a_longest	completed	Results	Missing	21	False	0.698 (1)	0.207 (1)	0.632 (2)	0.355 (2)	1.000 (8)	0.591 (8)	H.P	1.0	0.3	True	8	2.503	10.0	43.0	16.0	LOO	5	10	True	0.0	False	10	0
2414	262401	66592.BEST_DatasetPerPubblicazione_ApproccioLigandBased_o3a_longest	completed	Results	Missing	21	False	0.993 (4)	0.404 (4)	0.562 (1)	0.243 (1)	1.000 (8)	0.591 (8)	H.P	1.0	0.9	True	8	1.7	2.0	28.0	18.0	LOO	5	10	True	0.0	False	10	0
2472	262459	66592.BEST_DatasetPerPubblicazione_ApproccioLigandBased_o3a_longest	completed	Results	Missing	21	False	0.993 (4)	0.381 (4)	0.292 (2)	-0.079 (2)	1.000 (8)	0.590 (8)	O.2	1.0	1.0	True	8	1.4	3.0	78.0	8.0	LOO	5	10	True	0.0	False	10	0
2158	262145	66592.BEST_DatasetPerPubblicazione_ApproccioLigandBased_o3a_longest	completed	Results	Missing	21	False	0.995 (4)	0.397 (4)	0.753 (2)	0.325 (2)	1.000 (7)	0.590 (7)	C.3.H3	1.0	1.0	True	8	1.5	1.0	46.0	5.0	LOO	5	10	True	0.0	False	10	0
2342	262329	66592.BEST_DatasetPerPubblicazione_ApproccioLigandBased_o3a_longest	completed	Results	Missing	21	False	0.993 (4)	0.349 (4)	0.580 (1)	0.187 (1)	1.000 (7)	0.590 (7)	N.am	1.0	0.4	True	8	1.5	2.0	47.0	22.0	LOO	5	10	True	0.0	False	10	0
2212	262199	66592.BEST_DatasetPerPubblicazione_ApproccioLigandBased_o3a_longest	completed	Results	Missing	21	False	0.995 (5)	0.442 (5)	0.702 (2)	0.501 (2)	0.999 (6)	0.590 (6)	H.P	1.0	0.2	True	8	3.008	10.0	45.0	27.0	LOO	5	10	True	0.0	False	10	0
2133	262120	66592.BEST_DatasetPerPubblicazione_ApproccioLigandBased_o3a_longest	completed	Results	Missing	21	False	0.974 (3)	0.240 (3)	0.404 (1)	0.208 (1)	0.950 (3)	0.590 (3)	N.am	1.0	0.9	True	8	3.008	5.0	7.0	9.0	LOO	5	10	True	0.0	False	10	0
2071	262058	66592.BEST_DatasetPerPubblicazione_ApproccioLigandBased_o3a_longest	completed	Results	Missing	21	False	0.996 (4)	0.368 (4)	0.114 (1)	-0.049 (1)	1.000 (8)	0.589 (8)	H.P	1.0	0.7	True	8	1.8	10.0	70.0	27.0	LOO	5	10	True	0.0	False	10	0
2311	262298	66592.BEST_DatasetPerPubblicazione_ApproccioLigandBased_o3a_longest	completed	Results	Missing	21	False	0.995 (4)	0.377 (4)	0.671 (2)	0.462 (2)	1.000 (8)	0.589 (8)	H.P	1.0	0.7	True	8	1.6	10.0	75.0	22.0	LOO	5	10	True	0.0	False	10	0
2403	262390	66592.BEST_DatasetPerPubblicazione_ApproccioLigandBased_o3a_longest	completed	Results	Missing	21	False	0.994 (4)	0.362 (4)	0.979 (6)	0.381 (6)	1.000 (8)	0.589 (8)	H.P	1.0	0.7	True	8	1.1	9.0	63.0	28.0	LOO	5	10	True	0.0	False	10	0
2177	262164	66592.BEST_DatasetPerPubblicazione_ApproccioLigandBased_o3a_longest	completed	Results	Missing	21	False	0.956 (3)	0.318 (3)	0.372 (1)	0.249 (1)	0.979 (4)	0.589 (4)	H.P	1.0	0.5	True	8	3.008	3.0	17.0	30.0	LOO	5	10	True	0.0	False	10	0
2442	262429	66592.BEST_DatasetPerPubblicazione_ApproccioLigandBased_o3a_longest	completed	Results	Missing	21	False	1.000 (8)	0.481 (8)	0.000 (1)	-0.103 (1)	0.942 (3)	0.589 (3)	C.3.H3	1.0	0.8	True	8	2.604	4.0	58.0	12.0	LOO	5	10	True	0.0	False	10	0
2509	262496	66592.BEST_DatasetPerPubblicazione_ApproccioLigandBased_o3a_longest	completed	Results	Missing	21	False	0.946 (3)	0.263 (3)	0.645 (2)	0.309 (2)	0.913 (3)	0.589 (3)	N.am	1.0	0.2	True	8	3.5	4.0	28.0	5.0	LOO	5	10	True	0.0	False	10	0
2469	262456	66592.BEST_DatasetPerPubblicazione_ApproccioLigandBased_o3a_longest	completed	Results	Missing	21	False	0.995 (4)	0.434 (4)	0.882 (3)	0.460 (3)	1.000 (8)	0.588 (8)	C.3.H3	1.0	0.5	True	8	1.3	10.0	49.0	3.0	LOO	5	10	True	0.0	False	10	0
2504	262491	66592.BEST_DatasetPerPubblicazione_ApproccioLigandBased_o3a_longest	completed	Results	Missing	21	False	1.000 (8)	0.309 (8)	0.604 (3)	0.153 (3)	1.000 (8)	0.588 (8)	H.P	1.0	0.7	True	8	2.907	1.0	28.0	24.0	LOO	5	10	True	0.0	False	10	0
2122	262109	66592.BEST_DatasetPerPubblicazione_ApproccioLigandBased_o3a_longest	completed	Results	Missing	21	False	0.991 (4)	0.420 (4)	0.695 (2)	0.234 (2)	1.000 (7)	0.588 (7)	O.2	1.0	0.3	True	8	1.7	8.0	41.0	24.0	LOO	5	10	True	0.0	False	10	0
2286	262273	66592.BEST_DatasetPerPubblicazione_ApproccioLigandBased_o3a_longest	completed	Results	Missing	21	False	0.994 (4)	0.392 (4)	0.402 (1)	0.245 (1)	1.000 (8)	0.587 (8)	N.am	1.0	1.0	True	8	2.3	1.0	49.0	11.0	LOO	5	10	True	0.0	False	10	0
2427	262414	66592.BEST_DatasetPerPubblicazione_ApproccioLigandBased_o3a_longest	completed	Results	Missing	21	False	0.994 (4)	0.392 (4)	0.402 (1)	0.245 (1)	1.000 (8)	0.586 (8)	N.am	1.0	1.0	True	8	2.3	1.0	78.0	11.0	LOO	5	10	True	0.0	False	10	0
2502	262489	66592.BEST_DatasetPerPubblicazione_ApproccioLigandBased_o3a_longest	completed	Results	Missing	21	False	0.998 (8)	0.353 (8)	0.422 (2)	-0.041 (2)	1.000 (8)	0.586 (8)	C.3.H3	1.0	0.5	True	8	3.3	2.0	74.0	20.0	LOO	5	10	True	0.0	False	10	0
2230	262217	66592.BEST_DatasetPerPubblicazione_ApproccioLigandBased_o3a_longest	completed	Results	Missing	21	False	0.991 (4)	0.430 (4)	0.642 (2)	0.408 (2)	1.000 (7)	0.586 (7)	H.P	1.0	0.3	True	8	2.705	5.0	40.0	12.0	LOO	5	10	True	0.0	False	10	0
2129	262116	66592.BEST_DatasetPerPubblicazione_ApproccioLigandBased_o3a_longest	completed	Results	Missing	21	False	0.896 (2)	0.275 (2)	0.078 (1)	-0.096 (1)	0.935 (3)	0.585 (3)	H.P	1.0	0.9	True	8	2.907	10.0	73.0	22.0	LOO	5	10	True	0.0	False	10	0
2162	262149	66592.BEST_DatasetPerPubblicazione_ApproccioLigandBased_o3a_longest	completed	Results	Missing	21	False	0.991 (4)	0.370 (4)	0.733 (2)	0.297 (2)	0.939 (3)	0.585 (3)	C.3.H3	1.0	0.4	True	8	2.1	6.0	8.0	17.0	LOO	5	10	True	0.0	False	10	0
2185	262172	66592.BEST_DatasetPerPubblicazione_ApproccioLigandBased_o3a_longest	completed	Results	Missing	21	False	0.983 (3)	0.298 (3)	0.800 (2)	0.474 (2)	0.951 (3)	0.585 (3)	O.2	1.0	0.2	True	8	2.402	8.0	14.0	2.0	LOO	5	10	True	0.0	False	10	0
2022	262009	66592.BEST_DatasetPerPubblicazione_ApproccioLigandBased_o3a_longest	completed	Results	Missing	21	False	0.995 (4)	0.385 (4)	0.765 (2)	0.431 (2)	1.000 (8)	0.584 (8)	O.2	1.0	0.5	True	8	1.4	1.0	30.0	3.0	LOO	5	10	True	0.0	False	10	0
2214	262201	66592.BEST_DatasetPerPubblicazione_ApproccioLigandBased_o3a_longest	completed	Results	Missing	21	False	0.997 (5)	0.413 (5)	0.909 (5)	0.476 (5)	1.000 (8)	0.584 (8)	C.3.H3	1.0	0.3	True	8	1.4	1.0	77.0	23.0	LOO	5	10	True	0.0	False	10	0
2353	262340	66592.BEST_DatasetPerPubblicazione_ApproccioLigandBased_o3a_longest	completed	Results	Missing	21	False	0.996 (4)	0.361 (4)	0.793 (2)	0.456 (2)	0.992 (4)	0.584 (4)	H.P	1.0	0.4	True	8	1.1	7.0	18.0	2.0	LOO	5	10	True	0.0	False	10	0
2255	262242	66592.BEST_DatasetPerPubblicazione_ApproccioLigandBased_o3a_longest	completed	Results	Missing	21	False	0.995 (4)	0.367 (4)	0.671 (2)	0.462 (2)	1.000 (8)	0.583 (8)	H.P	1.0	0.8	True	8	1.6	2.0	71.0	17.0	LOO	5	10	True	0.0	False	10	0
2299	262286	66592.BEST_DatasetPerPubblicazione_ApproccioLigandBased_o3a_longest	completed	Results	Missing	21	False	0.994 (4)	0.377 (4)	0.788 (2)	0.408 (2)	1.000 (8)	0.583 (8)	H.P	1.0	0.2	True	8	1.3	10.0	23.0	23.0	LOO	5	10	True	0.0	False	10	0
2334	262321	66592.BEST_DatasetPerPubblicazione_ApproccioLigandBased_o3a_longest	completed	Results	Missing	21	False	0.996 (4)	0.370 (4)	0.594 (1)	0.201 (1)	1.000 (8)	0.583 (8)	N.am	1.0	0.6	True	8	1.5	2.0	70.0	4.0	LOO	5	10	True	0.0	False	10	0
847	260739	66383.DatasetPerPubblicazione_ApproccioLigandBased_o3a_longest	completed	Results	Missing	21	False	0.953 (2)	0.216 (2)	0.833 (2)	0.448 (2)	1.000 (7)	0.583 (7)	C.3	1.0	0.05	True	8	2.0	5.0	8.0	30.0	LOO	5	10	True	0.0001	False	10	0
853	260746	66387.DatasetPerPubblicazione_ApproccioLigandBased_o3a_most_polar	completed	Results	Missing	21	False	0.953 (2)	0.216 (2)	0.833 (2)	0.448 (2)	1.000 (7)	0.583 (7)	C.3	1.0	0.05	True	8	2.0	5.0	8.0	30.0	LOO	5	10	True	0.0001	False	10	0
856	260754	66390.DatasetPerPubblicazione_ApproccioLigandBased_o3a_highest_HA	completed	Results	Missing	21	False	0.953 (2)	0.216 (2)	0.833 (2)	0.448 (2)	1.000 (7)	0.583 (7)	C.3	1.0	0.05	True	8	2.0	5.0	8.0	30.0	LOO	5	10	True	0.0001	False	10	0
2507	262494	66592.BEST_DatasetPerPubblicazione_ApproccioLigandBased_o3a_longest	completed	Results	Missing	21	False	0.997 (5)	0.402 (5)	0.597 (2)	0.355 (2)	1.000 (7)	0.583 (7)	C.3.H3	1.0	0.8	True	8	2.503	1.0	8.0	12.0	LOO	5	10	True	0.0	False	10	0
2391	262378	66592.BEST_DatasetPerPubblicazione_ApproccioLigandBased_o3a_longest	completed	Results	Missing	21	False	1.000 (7)	0.432 (7)	0.390 (1)	0.019 (1)	0.997 (5)	0.583 (5)	N.am	1.0	0.4	True	8	2.503	1.0	67.0	9.0	LOO	5	10	True	0.0	False	10	0
808	260673	66335.DatasetPerPubblicazione_ApproccioLigandBased_o3a_longest	completed	Results	Missing	21	False	0.979 (3)	0.387 (3)	0.978 (4)	0.623 (4)	0.964 (3)	0.583 (3)	C.3	1.0	0.05	True	8	2.0	5.0	8.0	30.0	LOO	5	10	True	0.0001	False	10	0
2147	262134	66592.BEST_DatasetPerPubblicazione_ApproccioLigandBased_o3a_longest	completed	Results	Missing	21	False	0.998 (5)	0.413 (5)	0.739 (3)	0.430 (3)	0.944 (3)	0.583 (3)	N.am	1.0	0.4	True	8	2.3	2.0	63.0	19.0	LOO	5	10	True	0.0	False	10	0
2275	262262	66592.BEST_DatasetPerPubblicazione_ApproccioLigandBased_o3a_longest	completed	Results	Missing	21	False	0.992 (4)	0.385 (4)	0.731 (2)	0.302 (2)	0.946 (3)	0.583 (3)	C.3.H3	1.0	0.3	True	8	2.1	5.0	21.0	3.0	LOO	5	10	True	0.0	False	10	0
1436	261344	66774.DatasetPerPubblicazione_ApproccioLigandBased_o3a_lowest_MR	completed	Results	Missing	21	False	0.818 (1)	-0.955 (1)	0.847 (2)	-0.508 (2)	0.890 (2)	-0.583 (2)	C.3	1.0	0.05	True	8	2.0	5.0	8.0	30.0	LOO	5	10	True	0.0001	False	10	0
2155	262142	66592.BEST_DatasetPerPubblicazione_ApproccioLigandBased_o3a_longest	completed	Results	Missing	21	False	0.996 (4)	0.391 (4)	1.000 (7)	0.610 (7)	1.000 (8)	0.582 (8)	H.P	1.0	0.4	True	8	1.0	7.0	67.0	3.0	LOO	5	10	True	0.0	False	10	0
2479	262466	66592.BEST_DatasetPerPubblicazione_ApproccioLigandBased_o3a_longest	completed	Results	Missing	21	False	0.991 (4)	0.420 (4)	0.047 (1)	-0.078 (1)	1.000 (7)	0.582 (7)	O.2	1.0	1.0	True	8	1.7	8.0	76.0	24.0	LOO	5	10	True	0.0	False	10	0
3179	266857	69018.DatasetPerPubblicazione_ApproccioLigandBased_PF-00835231_6xhm.pdb	completed	Results	Missing	21	False	0.940 (2)	0.433 (2)	0.862 (2)	0.650 (2)	0.999 (6)	0.581 (6)	C.3.H3	1.0	0.1	True	8	2.0	5.0	20.0	30.0	LOO	5	10	True	0.0	False	10	41
2492	262479	66592.BEST_DatasetPerPubblicazione_ApproccioLigandBased_o3a_longest	completed	Results	Missing	21	False	0.959 (3)	0.435 (3)	0.672 (2)	0.423 (2)	0.967 (4)	0.581 (4)	C.3.H3	1.0	0.4	True	8	3.4	10.0	51.0	7.0	LOO	5	10	True	0.0	False	10	0
2042	262029	66592.BEST_DatasetPerPubblicazione_ApproccioLigandBased_o3a_longest	completed	Results	Missing	21	False	0.988 (4)	0.358 (4)	0.779 (3)	0.327 (3)	0.936 (3)	0.581 (3)	C.3.H3	1.0	0.4	True	8	2.2	2.0	77.0	8.0	LOO	5	10	True	0.0	False	10	0
519	260246	65960.DatasetPerPubblicazione_ApproccioLigandBased_o3a_most_polar	completed	Results	Missing	21	False	0.711 (1)	-0.691 (1)	0.781 (2)	-0.384 (2)	0.379 (1)	-0.581 (1)	C.3	1.0	0.05	True	8	2.0	5.0	8.0	30.0	LOO	5	10	True	0.0001	False	10	0
520	260247	65963.DatasetPerPubblicazione_ApproccioLigandBased_o3a_highest_HA	completed	Results	Missing	21	False	0.711 (1)	-0.691 (1)	0.781 (2)	-0.384 (2)	0.379 (1)	-0.581 (1)	C.3	1.0	0.05	True	8	2.0	5.0	8.0	30.0	LOO	5	10	True	0.0001	False	10	0
712	260556	66161.DatasetPerPubblicazione_ApproccioLigandBased_o3a_most_polar	completed	Results	Missing	21	False	0.711 (1)	-0.691 (1)	0.781 (2)	-0.384 (2)	0.379 (1)	-0.581 (1)	C.3	1.0	0.05	True	8	2.0	5.0	8.0	30.0	LOO	5	10	True	0.0001	False	10	0
716	260560	66164.DatasetPerPubblicazione_ApproccioLigandBased_o3a_highest_HA	completed	Results	Missing	21	False	0.711 (1)	-0.691 (1)	0.781 (2)	-0.384 (2)	0.379 (1)	-0.581 (1)	C.3	1.0	0.05	True	8	2.0	5.0	8.0	30.0	LOO	5	10	True	0.0001	False	10	0
2160	262147	66592.BEST_DatasetPerPubblicazione_ApproccioLigandBased_o3a_longest	completed	Results	Missing	21	False	0.994 (4)	0.384 (4)	0.677 (1)	0.308 (1)	1.000 (8)	0.580 (8)	N.am	1.0	0.8	True	8	1.0	10.0	71.0	6.0	LOO	5	10	True	0.0	False	10	0
2138	262125	66592.BEST_DatasetPerPubblicazione_ApproccioLigandBased_o3a_longest	completed	Results	Missing	21	False	0.978 (4)	0.469 (4)	0.000 (1)	-0.103 (1)	0.981 (5)	0.580 (5)	C.3.H3	1.0	1.0	True	8	3.4	10.0	59.0	30.0	LOO	5	10	True	0.0	False	10	0
2278	262265	66592.BEST_DatasetPerPubblicazione_ApproccioLigandBased_o3a_longest	completed	Results	Missing	21	False	0.978 (4)	0.469 (4)	0.672 (2)	0.423 (2)	0.981 (5)	0.579 (5)	C.3.H3	1.0	0.3	True	8	3.4	10.0	73.0	30.0	LOO	5	10	True	0.0	False	10	0
2124	262111	66592.BEST_DatasetPerPubblicazione_ApproccioLigandBased_o3a_longest	completed	Results	Missing	21	False	0.992 (4)	0.371 (4)	0.522 (1)	0.078 (1)	0.945 (3)	0.579 (3)	O.2	1.0	0.8	True	8	1.7	3.0	53.0	11.0	LOO	5	10	True	0.0	False	10	0
2308	262295	66592.BEST_DatasetPerPubblicazione_ApproccioLigandBased_o3a_longest	completed	Results	Missing	21	False	0.687 (1)	0.223 (1)	0.414 (1)	0.185 (1)	0.927 (3)	0.579 (3)	C.3.H3	1.0	0.7	True	8	3.5	1.0	35.0	25.0	LOO	5	10	True	0.0	False	10	0
2211	262198	66592.BEST_DatasetPerPubblicazione_ApproccioLigandBased_o3a_longest	completed	Results	Missing	21	False	0.998 (5)	0.425 (5)	0.400 (1)	0.009 (1)	0.999 (6)	0.578 (6)	C.3.H3	1.0	0.4	True	8	2.503	6.0	68.0	8.0	LOO	5	10	True	0.0	False	10	0
2273	262260	66592.BEST_DatasetPerPubblicazione_ApproccioLigandBased_o3a_longest	completed	Results	Missing	21	False	0.990 (4)	0.420 (4)	0.312 (1)	0.222 (1)	1.000 (8)	0.577 (8)	N.am	1.0	1.0	True	8	3.008	10.0	59.0	18.0	LOO	5	10	True	0.0	False	10	0
2464	262451	66592.BEST_DatasetPerPubblicazione_ApproccioLigandBased_o3a_longest	completed	Results	Missing	21	False	0.991 (6)	0.315 (6)	0.360 (1)	0.119 (1)	0.936 (3)	0.577 (3)	N.am	1.0	0.2	True	8	3.008	6.0	23.0	21.0	LOO	5	10	True	0.0	False	10	0
2500	262487	66592.BEST_DatasetPerPubblicazione_ApproccioLigandBased_o3a_longest	completed	Results	Missing	21	False	0.987 (4)	0.355 (4)	0.542 (2)	0.126 (2)	0.948 (3)	0.577 (3)	C.3.H3	1.0	0.8	True	8	2.907	8.0	38.0	12.0	LOO	5	10	True	0.0	False	10	0
2182	262169	66592.BEST_DatasetPerPubblicazione_ApproccioLigandBased_o3a_longest	completed	Results	Missing	21	False	0.996 (5)	0.351 (5)	0.622 (2)	0.271 (2)	1.000 (8)	0.576 (8)	C.3.H3	1.0	0.2	True	8	2.402	7.0	52.0	5.0	LOO	5	10	True	0.0	False	10	0
2281	262268	66592.BEST_DatasetPerPubblicazione_ApproccioLigandBased_o3a_longest	completed	Results	Missing	21	False	1.000 (7)	0.491 (7)	0.563 (3)	0.289 (3)	0.999 (6)	0.576 (6)	O.2	1.0	0.5	True	8	2.806	6.0	56.0	6.0	LOO	5	10	True	0.0	False	10	0
2063	262050	66592.BEST_DatasetPerPubblicazione_ApproccioLigandBased_o3a_longest	completed	Results	Missing	21	False	0.993 (4)	0.380 (4)	0.738 (4)	0.329 (4)	0.943 (3)	0.576 (3)	O.2	1.0	0.8	True	8	1.6	9.0	62.0	22.0	LOO	5	10	True	0.0	False	10	0
2315	262302	66592.BEST_DatasetPerPubblicazione_ApproccioLigandBased_o3a_longest	completed	Results	Missing	21	False	0.991 (4)	0.366 (4)	0.673 (2)	0.298 (2)	0.939 (3)	0.576 (3)	C.3.H3	1.0	0.2	True	8	2.1	7.0	24.0	15.0	LOO	5	10	True	0.0	False	10	0
2381	262368	66592.BEST_DatasetPerPubblicazione_ApproccioLigandBased_o3a_longest	completed	Results	Missing	21	False	0.998 (5)	0.438 (5)	0.711 (2)	0.359 (2)	0.945 (3)	0.576 (3)	O.2	1.0	0.2	True	8	2.2	3.0	8.0	17.0	LOO	5	10	True	0.0	False	10	0
2944	266460	69006.DatasetPerPubblicazione_ApproccioLigandBased_PF-00835231_6xhm.pdb	completed	Results	Missing	21	False	0.970 (2)	0.485 (2)	0.991 (5)	0.277 (5)	1.000 (8)	0.575 (8)	H.P	1.0	0.8	True	8	2.5	3.0	13.0	30.0	LOO	5	10	True	0.0	False	10	0
2208	262195	66592.BEST_DatasetPerPubblicazione_ApproccioLigandBased_o3a_longest	completed	Results	Missing	21	False	0.995 (5)	0.446 (5)	0.708 (2)	0.443 (2)	0.999 (6)	0.575 (6)	H.P	1.0	0.5	True	8	3.008	1.0	5.0	26.0	LOO	5	10	True	0.0	False	10	0
2493	262480	66592.BEST_DatasetPerPubblicazione_ApproccioLigandBased_o3a_longest	completed	Results	Missing	21	False	0.686 (1)	0.169 (1)	0.643 (2)	0.362 (2)	0.998 (6)	0.574 (6)	C.3.H3	1.0	0.1	True	8	3.4	9.0	63.0	2.0	LOO	5	10	True	0.0	False	10	0
2174	262161	66592.BEST_DatasetPerPubblicazione_ApproccioLigandBased_o3a_longest	completed	Results	Missing	21	False	1.000 (8)	0.436 (8)	0.668 (2)	0.347 (2)	0.939 (3)	0.574 (3)	C.3.H3	1.0	0.3	True	8	2.604	4.0	78.0	18.0	LOO	5	10	True	0.0	False	10	0
2440	262427	66592.BEST_DatasetPerPubblicazione_ApproccioLigandBased_o3a_longest	completed	Results	Missing	21	False	0.965 (3)	0.345 (3)	0.546 (1)	-0.184 (1)	0.919 (3)	0.574 (3)	C.3.H3	1.0	0.6	True	8	2.604	10.0	74.0	20.0	LOO	5	10	True	0.0	False	10	0
2505	262492	66592.BEST_DatasetPerPubblicazione_ApproccioLigandBased_o3a_longest	completed	Results	Missing	21	False	0.950 (3)	0.323 (3)	0.375 (1)	0.276 (1)	0.947 (3)	0.574 (3)	H.P	1.0	0.6	True	8	3.1	3.0	8.0	11.0	LOO	5	10	True	0.0	False	10	0
2626	264875	66592.BEST_DatasetPerPubblicazione_ApproccioLigandBased_o3a_longest	completed	Results	Missing	21	False	0.984 (3)	0.297 (3)	0.813 (2)	0.499 (2)	0.959 (3)	0.574 (3)	O.2	1.0	0.8	True	8	2.8	6.0	3.0	21.0	LOO	5	10	True	0.0	False	10	0
2396	262383	66592.BEST_DatasetPerPubblicazione_ApproccioLigandBased_o3a_longest	completed	Results	Missing	21	False	0.963 (3)	0.424 (3)	0.419 (1)	0.123 (1)	0.993 (4)	0.573 (4)	H.P	1.0	1.0	True	8	3.3	1.0	16.0	14.0	LOO	5	10	True	0.0	False	10	0
3075	266594	69018.DatasetPerPubblicazione_ApproccioLigandBased_PF-00835231_6xhm.pdb	completed	Results	Missing	21	False	0.934 (2)	0.400 (2)	0.863 (2)	0.652 (2)	0.999 (6)	0.572 (6)	C.3.H3	1.0	0.1	True	8	2.0	4.0	15.0	50.0	LOO	5	10	True	0.0	False	10	41
2085	262072	66592.BEST_DatasetPerPubblicazione_ApproccioLigandBased_o3a_longest	completed	Results	Missing	21	False	0.996 (4)	0.323 (4)	0.808 (2)	0.478 (2)	0.994 (4)	0.572 (4)	O.2	1.0	0.2	True	8	1.9	7.0	46.0	1.0	LOO	5	10	True	0.0	False	10	0
2247	262234	66592.BEST_DatasetPerPubblicazione_ApproccioLigandBased_o3a_longest	completed	Results	Missing	21	False	1.000 (8)	0.412 (8)	0.772 (2)	0.439 (2)	0.944 (3)	0.572 (3)	C.3.H3	1.0	0.5	True	8	2.604	8.0	4.0	28.0	LOO	5	10	True	0.0	False	10	0
835	260719	66367.DatasetPerPubblicazione_ApproccioLigandBased_o3a_longest	completed	Results	Missing	21	False	0.957 (2)	0.201 (2)	0.829 (2)	0.452 (2)	1.000 (7)	0.571 (7)	C.3	1.0	0.05	True	8	2.0	5.0	8.0	30.0	LOO	5	10	True	0.0001	False	10	0
837	260721	66371.DatasetPerPubblicazione_ApproccioLigandBased_o3a_most_polar	completed	Results	Missing	21	False	0.957 (2)	0.201 (2)	0.829 (2)	0.452 (2)	1.000 (7)	0.571 (7)	C.3	1.0	0.05	True	8	2.0	5.0	8.0	30.0	LOO	5	10	True	0.0001	False	10	0
840	260727	66374.DatasetPerPubblicazione_ApproccioLigandBased_o3a_highest_HA	completed	Results	Missing	21	False	0.957 (2)	0.201 (2)	0.829 (2)	0.452 (2)	1.000 (7)	0.571 (7)	C.3	1.0	0.05	True	8	2.0	5.0	8.0	30.0	LOO	5	10	True	0.0001	False	10	0
3116	266635	69018.DatasetPerPubblicazione_ApproccioLigandBased_PF-00835231_6xhm.pdb	completed	Results	Missing	21	False	0.944 (2)	0.446 (2)	0.918 (3)	0.643 (3)	0.999 (6)	0.571 (6)	C.3.H3	1.0	0.8	True	8	2.0	7.0	17.0	15.0	LOO	5	10	True	0.0	False	10	41
2366	262353	66592.BEST_DatasetPerPubblicazione_ApproccioLigandBased_o3a_longest	completed	Results	Missing	21	False	0.995 (6)	0.540 (6)	0.392 (1)	0.284 (1)	0.928 (3)	0.571 (3)	C.3.H3	1.0	0.8	True	8	3.008	6.0	25.0	27.0	LOO	5	10	True	0.0	False	10	0
2434	262421	66592.BEST_DatasetPerPubblicazione_ApproccioLigandBased_o3a_longest	completed	Results	Missing	21	False	0.993 (6)	0.459 (6)	0.366 (1)	0.166 (1)	0.931 (3)	0.571 (3)	N.am	1.0	0.1	True	8	3.008	6.0	60.0	5.0	LOO	5	10	True	0.0	False	10	0
3157	266686	69049.DatasetPerPubblicazione_ApproccioLigandBased_PF-00835231_6xhm.pdb	completed	Results	Missing	21	False	0.720 (1)	-0.173 (1)	0.320 (1)	-1.409 (1)	0.901 (2)	-0.571 (2)	C.3	1.0	0.05	True	8	2.0	5.0	8.0	30.0	LOO	5	10	True	0.0	False	10	0
2630	264879	66592.BEST_DatasetPerPubblicazione_ApproccioLigandBased_o3a_longest	completed	Results	Missing	21	False	0.991 (4)	0.359 (4)	0.745 (2)	0.346 (2)	0.942 (3)	0.570 (3)	O.2	1.0	0.8	True	8	2.1	6.0	3.0	21.0	LOO	5	10	True	0.0	False	10	0
2739	264988	66592.BEST_DatasetPerPubblicazione_ApproccioLigandBased_o3a_longest	completed	Results	Missing	21	False	0.999 (6)	0.516 (6)	1.000 (8)	0.645 (8)	1.000 (7)	0.569 (7)	O.2	1.0	0.8	True	8	2.3	7.0	0.0	21.0	LOO	5	10	True	0.0	False	10	0
2375	262362	66592.BEST_DatasetPerPubblicazione_ApproccioLigandBased_o3a_longest	completed	Results	Missing	21	False	0.994 (4)	0.409 (4)	0.712 (2)	0.326 (2)	0.947 (3)	0.569 (3)	O.2	1.0	0.6	True	8	2.1	8.0	4.0	23.0	LOO	5	10	True	0.0	False	10	0
3252	266930	69018.DatasetPerPubblicazione_ApproccioLigandBased_PF-00835231_6xhm.pdb	completed	Results	Missing	21	False	0.945 (2)	0.419 (2)	0.854 (2)	0.651 (2)	0.999 (6)	0.568 (6)	N.am	1.0	0.1	True	8	2.0	3.0	20.0	5.0	LOO	5	10	True	0.0	False	10	41
3068	266587	69018.DatasetPerPubblicazione_ApproccioLigandBased_PF-00835231_6xhm.pdb	completed	Results	Missing	21	False	0.945 (2)	0.423 (2)	0.948 (4)	0.546 (4)	1.000 (7)	0.567 (7)	N.am	1.0	0.2	True	8	2.5	3.0	8.0	30.0	LOO	5	10	True	0.0	False	10	41
2192	262179	66592.BEST_DatasetPerPubblicazione_ApproccioLigandBased_o3a_longest	completed	Results	Missing	21	False	0.616 (1)	0.119 (1)	0.000 (1)	-0.103 (1)	0.990 (4)	0.567 (4)	H.P	1.0	1.0	True	8	3.4	1.0	51.0	17.0	LOO	5	10	True	0.0	False	10	0
2325	262312	66592.BEST_DatasetPerPubblicazione_ApproccioLigandBased_o3a_longest	completed	Results	Missing	21	False	0.996 (4)	0.398 (4)	0.991 (5)	0.670 (5)	1.000 (8)	0.566 (8)	H.P	1.0	0.4	True	8	1.1	10.0	64.0	3.0	LOO	5	10	True	0.0	False	10	0
3047	266566	69018.DatasetPerPubblicazione_ApproccioLigandBased_PF-00835231_6xhm.pdb	completed	Results	Missing	21	False	0.944 (2)	0.446 (2)	0.915 (3)	0.621 (3)	1.000 (7)	0.566 (7)	C.3.H3	1.0	0.9	True	8	2.0	7.0	17.0	15.0	LOO	5	10	True	0.0	False	10	41
3226	266904	69018.DatasetPerPubblicazione_ApproccioLigandBased_PF-00835231_6xhm.pdb	completed	Results	Missing	21	False	0.939 (2)	0.402 (2)	0.952 (4)	0.548 (4)	1.000 (7)	0.566 (7)	N.am	1.0	0.1	True	8	2.5	3.0	12.0	15.0	LOO	5	10	True	0.0	False	10	41
2036	262023	66592.BEST_DatasetPerPubblicazione_ApproccioLigandBased_o3a_longest	completed	Results	Missing	21	False	0.994 (4)	0.392 (4)	0.713 (2)	0.224 (2)	0.989 (4)	0.566 (4)	H.P	1.0	1.0	True	8	1.5	10.0	47.0	8.0	LOO	5	10	True	0.0	False	10	0
3058	266577	69018.DatasetPerPubblicazione_ApproccioLigandBased_PF-00835231_6xhm.pdb	completed	Results	Missing	21	False	0.944 (2)	0.419 (2)	0.853 (2)	0.647 (2)	1.000 (7)	0.565 (7)	N.am	1.0	0.4	True	8	2.0	4.0	17.0	5.0	LOO	5	10	True	0.0	False	10	41
3240	266918	69018.DatasetPerPubblicazione_ApproccioLigandBased_PF-00835231_6xhm.pdb	completed	Results	Missing	21	False	0.939 (2)	0.402 (2)	0.948 (4)	0.549 (4)	1.000 (7)	0.564 (7)	N.am	1.0	0.1	True	8	2.5	3.0	17.0	15.0	LOO	5	10	True	0.0	False	10	41
2544	262653	66592.BEST_DatasetPerPubblicazione_ApproccioLigandBased_o3a_longest	completed	Results	Missing	21	False	0.999 (6)	0.491 (6)	0.979 (3)	0.580 (3)	0.998 (5)	0.563 (5)	O.2	1.0	0.75	True	6	2.5	6.5	0.0	15.0	LOO	5	10	True	0.0	False	10	0
2373	262360	66592.BEST_DatasetPerPubblicazione_ApproccioLigandBased_o3a_longest	completed	Results	Missing	21	False	0.994 (4)	0.339 (4)	0.916 (3)	0.513 (3)	1.000 (7)	0.561 (7)	H.P	1.0	1.0	True	8	1.1	8.0	20.0	6.0	LOO	5	10	True	0.0	False	10	0
2226	262213	66592.BEST_DatasetPerPubblicazione_ApproccioLigandBased_o3a_longest	completed	Results	Missing	21	False	0.998 (7)	0.389 (7)	0.000 (1)	-0.103 (1)	0.925 (3)	0.561 (3)	N.am	1.0	0.6	True	8	2.705	5.0	75.0	7.0	LOO	5	10	True	0.0	False	10	0
2234	262221	66592.BEST_DatasetPerPubblicazione_ApproccioLigandBased_o3a_longest	completed	Results	Missing	21	False	0.994 (4)	0.391 (4)	0.742 (2)	0.326 (2)	1.000 (8)	0.560 (8)	N.am	1.0	0.9	True	8	1.4	8.0	62.0	7.0	LOO	5	10	True	0.0	False	10	0
2376	262363	66592.BEST_DatasetPerPubblicazione_ApproccioLigandBased_o3a_longest	completed	Results	Missing	21	False	0.999 (7)	0.243 (7)	0.489 (1)	-0.006 (1)	1.000 (8)	0.560 (8)	O.2	1.0	0.5	True	8	3.3	2.0	42.0	18.0	LOO	5	10	True	0.0	False	10	0
2123	262110	66592.BEST_DatasetPerPubblicazione_ApproccioLigandBased_o3a_longest	completed	Results	Missing	21	False	0.992 (4)	0.334 (4)	0.489 (3)	-0.050 (3)	0.943 (3)	0.560 (3)	H.P	1.0	1.0	True	8	2.1	3.0	36.0	17.0	LOO	5	10	True	0.0	False	10	0
2268	262255	66592.BEST_DatasetPerPubblicazione_ApproccioLigandBased_o3a_longest	completed	Results	Missing	21	False	0.996 (6)	0.539 (6)	0.000 (1)	-0.103 (1)	0.928 (3)	0.559 (3)	C.3.H3	1.0	0.9	True	8	3.008	6.0	72.0	22.0	LOO	5	10	True	0.0	False	10	0
2477	262464	66592.BEST_DatasetPerPubblicazione_ApproccioLigandBased_o3a_longest	completed	Results	Missing	21	False	0.660 (1)	0.157 (1)	0.387 (1)	0.223 (1)	1.000 (8)	0.557 (8)	C.3.H3	1.0	0.2	True	8	2.806	7.0	50.0	14.0	LOO	5	10	True	0.0	False	10	0
2462	262449	66592.BEST_DatasetPerPubblicazione_ApproccioLigandBased_o3a_longest	completed	Results	Missing	21	False	0.695 (1)	0.195 (1)	0.518 (3)	0.132 (3)	0.996 (7)	0.556 (7)	O.2	1.0	0.6	True	8	3.5	5.0	58.0	2.0	LOO	5	10	True	0.0	False	10	0
3200	266878	69018.DatasetPerPubblicazione_ApproccioLigandBased_PF-00835231_6xhm.pdb	completed	Results	Missing	21	False	0.945 (2)	0.383 (2)	0.931 (3)	0.593 (3)	1.000 (7)	0.556 (7)	C.3.H3	1.0	0.1	True	8	1.5	5.0	14.0	10.0	LOO	5	10	True	0.0	False	10	41
2180	262167	66592.BEST_DatasetPerPubblicazione_ApproccioLigandBased_o3a_longest	completed	Results	Missing	21	False	0.987 (4)	0.345 (4)	0.509 (2)	0.114 (2)	1.000 (8)	0.555 (8)	N.am	1.0	0.3	True	8	2.806	8.0	61.0	13.0	LOO	5	10	True	0.0	False	10	0
998	260906	66543.DatasetPerPubblicazione_ApproccioLigandBased_o3a_heaviest	completed	Results	Missing	21	False	0.990 (4)	0.364 (4)	0.375 (1)	0.248 (1)	0.983 (4)	0.555 (4)	C.3	1.0	0.05	True	8	2.0	5.0	8.0	30.0	LOO	5	10	True	0.0001	False	10	0
1006	260914	66549.DatasetPerPubblicazione_ApproccioLigandBased_o3a_highest_MR	completed	Results	Missing	21	False	0.990 (4)	0.364 (4)	0.375 (1)	0.248 (1)	0.983 (4)	0.555 (4)	C.3	1.0	0.05	True	8	2.0	5.0	8.0	30.0	LOO	5	10	True	0.0001	False	10	0
2159	262146	66592.BEST_DatasetPerPubblicazione_ApproccioLigandBased_o3a_longest	completed	Results	Missing	21	False	0.988 (4)	0.357 (4)	0.587 (2)	-0.080 (2)	0.939 (3)	0.555 (3)	C.3.H3	1.0	0.8	True	8	2.2	3.0	55.0	22.0	LOO	5	10	True	0.0	False	10	0
2228	262215	66592.BEST_DatasetPerPubblicazione_ApproccioLigandBased_o3a_longest	completed	Results	Missing	21	False	0.984 (4)	0.490 (4)	0.608 (3)	0.391 (3)	0.917 (3)	0.555 (3)	C.3.H3	1.0	0.6	True	8	3.3	3.0	44.0	18.0	LOO	5	10	True	0.0	False	10	0
2289	262276	66592.BEST_DatasetPerPubblicazione_ApproccioLigandBased_o3a_longest	completed	Results	Missing	21	False	0.994 (4)	0.404 (4)	0.434 (1)	0.071 (1)	0.990 (4)	0.554 (4)	N.am	1.0	1.0	True	8	1.1	10.0	78.0	8.0	LOO	5	10	True	0.0	False	10	0
2104	262091	66592.BEST_DatasetPerPubblicazione_ApproccioLigandBased_o3a_longest	completed	Results	Missing	21	False	0.970 (3)	0.517 (3)	0.581 (2)	0.400 (2)	0.923 (3)	0.554 (3)	O.2	1.0	0.2	True	8	3.3	3.0	40.0	24.0	LOO	5	10	True	0.0	False	10	0
2151	262138	66592.BEST_DatasetPerPubblicazione_ApproccioLigandBased_o3a_longest	completed	Results	Missing	21	False	0.993 (6)	0.387 (6)	0.593 (2)	0.388 (2)	0.919 (3)	0.554 (3)	N.am	1.0	0.3	True	8	2.604	1.0	24.0	21.0	LOO	5	10	True	0.0	False	10	0
2179	262166	66592.BEST_DatasetPerPubblicazione_ApproccioLigandBased_o3a_longest	completed	Results	Missing	21	False	0.993 (6)	0.395 (6)	0.589 (2)	0.356 (2)	0.920 (3)	0.554 (3)	O.2	1.0	0.2	True	8	2.604	1.0	49.0	19.0	LOO	5	10	True	0.0	False	10	0
3218	266896	69018.DatasetPerPubblicazione_ApproccioLigandBased_PF-00835231_6xhm.pdb	completed	Results	Missing	21	False	0.932 (2)	0.326 (2)	0.999 (6)	0.707 (6)	1.000 (7)	0.553 (7)	C.3.H3	1.0	0.1	True	8	1.5	3.0	8.0	5.0	LOO	5	10	True	0.0	False	10	41
2422	262409	66592.BEST_DatasetPerPubblicazione_ApproccioLigandBased_o3a_longest	completed	Results	Missing	21	False	0.994 (6)	0.390 (6)	0.000 (1)	-0.103 (1)	0.924 (3)	0.553 (3)	O.2	1.0	0.6	True	8	2.705	5.0	76.0	9.0	LOO	5	10	True	0.0	False	10	0
3256	266934	69018.DatasetPerPubblicazione_ApproccioLigandBased_PF-00835231_6xhm.pdb	completed	Results	Missing	21	False	0.934 (2)	0.400 (2)	0.861 (2)	0.649 (2)	0.999 (6)	0.552 (6)	C.3.H3	1.0	0.1	True	8	2.0	8.0	12.0	50.0	LOO	5	10	True	0.0	False	10	41
2563	262672	66592.BEST_DatasetPerPubblicazione_ApproccioLigandBased_o3a_longest	completed	Results	Missing	21	False	0.994 (4)	0.455 (4)	1.000 (6)	0.495 (6)	1.000 (6)	0.551 (6)	O.2	1.0	0.85	True	6	2.3	6.0	0.0	15.0	LOO	5	10	True	0.0	False	10	0
3265	266943	69018.DatasetPerPubblicazione_ApproccioLigandBased_PF-00835231_6xhm.pdb	completed	Results	Missing	21	False	0.929 (2)	0.364 (2)	0.857 (2)	0.652 (2)	0.997 (5)	0.551 (5)	O.2	1.0	0.1	True	8	2.0	4.0	11.0	10.0	LOO	5	10	True	0.0	False	10	41
2250	262237	66592.BEST_DatasetPerPubblicazione_ApproccioLigandBased_o3a_longest	completed	Results	Missing	21	False	1.000 (8)	0.431 (8)	0.647 (2)	0.279 (2)	0.939 (3)	0.551 (3)	O.2	1.0	0.2	True	8	2.503	5.0	25.0	9.0	LOO	5	10	True	0.0	False	10	0
2330	262317	66592.BEST_DatasetPerPubblicazione_ApproccioLigandBased_o3a_longest	completed	Results	Missing	21	False	0.970 (3)	0.306 (3)	0.572 (3)	0.277 (3)	0.942 (3)	0.551 (3)	N.am	1.0	0.5	True	8	2.3	8.0	49.0	12.0	LOO	5	10	True	0.0	False	10	0
2661	264910	66592.BEST_DatasetPerPubblicazione_ApproccioLigandBased_o3a_longest	completed	Results	Missing	21	False	0.974 (3)	0.366 (3)	0.747 (2)	0.369 (2)	0.941 (3)	0.551 (3)	O.2	1.0	0.8	True	8	2.1	7.0	3.0	21.0	LOO	5	10	True	0.0	False	10	0
1050	260958	66574.DatasetPerPubblicazione_ApproccioLigandBased_o3a_most_active	completed	Results	Missing	21	False	0.952 (2)	0.278 (2)	0.725 (2)	0.316 (2)	0.988 (4)	0.550 (4)	C.3	1.0	0.05	True	8	2.0	5.0	8.0	30.0	LOO	5	10	True	0.0001	False	10	0
2216	262203	66592.BEST_DatasetPerPubblicazione_ApproccioLigandBased_o3a_longest	completed	Results	Missing	21	False	0.993 (4)	0.364 (4)	0.710 (2)	0.255 (2)	0.987 (4)	0.550 (4)	O.2	1.0	0.2	True	8	2.1	9.0	55.0	13.0	LOO	5	10	True	0.0	False	10	0
2495	262482	66592.BEST_DatasetPerPubblicazione_ApproccioLigandBased_o3a_longest	completed	Results	Missing	21	False	0.972 (4)	0.337 (4)	0.398 (1)	0.280 (1)	0.925 (3)	0.550 (3)	O.2	1.0	0.6	True	8	3.008	6.0	38.0	8.0	LOO	5	10	True	0.0	False	10	0
2947	266463	69006.DatasetPerPubblicazione_ApproccioLigandBased_PF-00835231_6xhm.pdb	completed	Results	Missing	21	False	1.000 (6)	0.617 (6)	0.726 (2)	0.198 (2)	0.983 (3)	0.550 (3)	N.am	1.0	0.6	True	8	2.5	1.0	17.0	10.0	LOO	5	10	True	0.0	False	10	0
2272	262259	66592.BEST_DatasetPerPubblicazione_ApproccioLigandBased_o3a_longest	completed	Results	Missing	21	False	0.994 (4)	0.376 (4)	0.258 (1)	-0.227 (1)	0.992 (4)	0.549 (4)	N.am	1.0	0.8	True	8	2	2.0	62.0	3.0	LOO	5	10	True	0.0	False	10	0
2019	262006	66592.BEST_DatasetPerPubblicazione_ApproccioLigandBased_o3a_longest	completed	Results	Missing	21	False	0.968 (3)	0.342 (3)	0.569 (2)	0.316 (2)	0.934 (3)	0.549 (3)	C.3.H3	1.0	0.6	True	8	2.3	8.0	32.0	25.0	LOO	5	10	True	0.0	False	10	0
2610	262719	66592.BEST_DatasetPerPubblicazione_ApproccioLigandBased_o3a_longest	completed	Results	Missing	21	False	0.990 (4)	0.426 (4)	0.976 (3)	0.484 (3)	1.000 (6)	0.548 (6)	C.3.H3	1.0	0.6	True	6	2.3	5.0	0.0	15.0	LOO	5	10	True	0.0	False	10	0
2556	262665	66592.BEST_DatasetPerPubblicazione_ApproccioLigandBased_o3a_longest	completed	Results	Missing	21	False	0.990 (4)	0.426 (4)	0.977 (3)	0.481 (3)	1.000 (6)	0.547 (6)	C.3.H3	1.0	0.9	True	6	2.3	5.0	0.0	15.0	LOO	5	10	True	0.0	False	10	0
2172	262159	66592.BEST_DatasetPerPubblicazione_ApproccioLigandBased_o3a_longest	completed	Results	Missing	21	False	0.992 (4)	0.312 (4)	0.398 (1)	0.216 (1)	1.000 (7)	0.546 (7)	H.P	1.0	0.6	True	8	2.3	1.0	67.0	19.0	LOO	5	10	True	0.0	False	10	0
2340	262327	66592.BEST_DatasetPerPubblicazione_ApproccioLigandBased_o3a_longest	completed	Results	Missing	21	False	0.992 (4)	0.312 (4)	0.652 (2)	0.430 (2)	1.000 (7)	0.546 (7)	H.P	1.0	0.1	True	8	2.3	1.0	34.0	19.0	LOO	5	10	True	0.0	False	10	0
3175	266853	69018.DatasetPerPubblicazione_ApproccioLigandBased_PF-00835231_6xhm.pdb	completed	Results	Missing	21	False	0.942 (2)	0.363 (2)	0.932 (3)	0.484 (3)	1.000 (7)	0.546 (7)	C.3.H3	1.0	0.1	True	8	1.5	2.0	19.0	30.0	LOO	5	10	True	0.0	False	10	41
2526	262635	66592.BEST_DatasetPerPubblicazione_ApproccioLigandBased_o3a_longest	completed	Results	Missing	21	False	0.988 (4)	0.379 (4)	0.979 (3)	0.580 (3)	0.998 (5)	0.546 (5)	C.3.H3	1.0	0.85	True	6	2.5	6.5	0.0	15.0	LOO	5	10	True	0.0	False	10	0
3202	266880	69018.DatasetPerPubblicazione_ApproccioLigandBased_PF-00835231_6xhm.pdb	completed	Results	Missing	21	False	0.930 (2)	0.370 (2)	0.870 (2)	0.653 (2)	0.997 (5)	0.546 (5)	N.am	1.0	0.1	True	8	2.0	3.0	18.0	10.0	LOO	5	10	True	0.0	False	10	41
2165	262152	66592.BEST_DatasetPerPubblicazione_ApproccioLigandBased_o3a_longest	completed	Results	Missing	21	False	0.996 (4)	0.354 (4)	0.999 (6)	0.608 (6)	0.995 (4)	0.546 (4)	N.am	1.0	0.5	True	8	1.6	3.0	15.0	2.0	LOO	5	10	True	0.0	False	10	0
978	260876	66526.DatasetPerPubblicazione_ApproccioLigandBased_o3a_most_active	completed	Results	Missing	21	False	0.976 (3)	0.499 (3)	0.780 (2)	0.363 (2)	0.976 (3)	0.546 (3)	C.3	1.0	0.05	True	8	2.0	5.0	8.0	30.0	LOO	5	10	True	0.0001	False	10	0
2240	262227	66592.BEST_DatasetPerPubblicazione_ApproccioLigandBased_o3a_longest	completed	Results	Missing	21	False	0.990 (4)	0.344 (4)	0.478 (1)	0.088 (1)	0.937 (3)	0.546 (3)	C.3.H3	1.0	0.7	True	8	2.1	8.0	30.0	22.0	LOO	5	10	True	0.0	False	10	0
2489	262476	66592.BEST_DatasetPerPubblicazione_ApproccioLigandBased_o3a_longest	completed	Results	Missing	21	False	0.939 (3)	0.397 (3)	0.509 (2)	0.233 (2)	1.000 (8)	0.545 (8)	H.P	1.0	0.3	True	8	3.3	2.0	41.0	20.0	LOO	5	10	True	0.0	False	10	0
2569	262678	66592.BEST_DatasetPerPubblicazione_ApproccioLigandBased_o3a_longest	completed	Results	Missing	21	False	0.999 (6)	0.443 (6)	0.999 (6)	0.562 (6)	1.000 (6)	0.545 (6)	C.3.H3	1.0	0.75	True	6	2.3	7.5	0.0	15.0	LOO	5	10	True	0.0	False	10	0
2436	262423	66592.BEST_DatasetPerPubblicazione_ApproccioLigandBased_o3a_longest	completed	Results	Missing	21	False	0.967 (3)	0.209 (3)	0.609 (2)	0.299 (2)	0.981 (4)	0.545 (4)	O.2	1.0	0.7	True	8	2.907	7.0	9.0	12.0	LOO	5	10	True	0.0	False	10	0
2443	262430	66592.BEST_DatasetPerPubblicazione_ApproccioLigandBased_o3a_longest	completed	Results	Missing	21	False	0.993 (4)	0.313 (4)	0.775 (2)	0.347 (2)	0.949 (3)	0.545 (3)	O.2	1.0	0.4	True	8	1.7	8.0	21.0	3.0	LOO	5	10	True	0.0	False	10	0
2368	262355	66592.BEST_DatasetPerPubblicazione_ApproccioLigandBased_o3a_longest	completed	Results	Missing	21	False	0.995 (7)	0.373 (7)	0.679 (2)	0.387 (2)	1.000 (8)	0.544 (8)	O.2	1.0	0.1	True	8	2.806	8.0	22.0	5.0	LOO	5	10	True	0.0	False	10	0
2316	262303	66592.BEST_DatasetPerPubblicazione_ApproccioLigandBased_o3a_longest	completed	Results	Missing	21	False	0.965 (3)	0.225 (3)	0.354 (1)	0.157 (1)	0.980 (4)	0.544 (4)	O.2	1.0	0.1	True	8	2.907	7.0	38.0	10.0	LOO	5	10	True	0.0	False	10	0
2658	264907	66592.BEST_DatasetPerPubblicazione_ApproccioLigandBased_o3a_longest	completed	Results	Missing	21	False	0.966 (3)	0.222 (3)	0.885 (3)	0.258 (3)	0.980 (4)	0.544 (4)	O.2	1.0	0.8	True	8	2.902	7.0	3.0	21.0	LOO	5	10	True	0.0	False	10	0
2968	266484	69006.DatasetPerPubblicazione_ApproccioLigandBased_PF-00835231_6xhm.pdb	completed	Results	Missing	21	False	0.994 (4)	0.413 (4)	0.975 (6)	0.411 (6)	0.996 (4)	0.544 (4)	C.3.H3	1.0	0.7	True	8	2.5	4.0	8.0	45.0	LOO	5	10	True	0.0	False	10	0
2196	262183	66592.BEST_DatasetPerPubblicazione_ApproccioLigandBased_o3a_longest	completed	Results	Missing	21	False	0.992 (6)	0.426 (6)	0.323 (1)	-0.080 (1)	0.926 (3)	0.544 (3)	N.am	1.0	0.7	True	8	3.008	6.0	65.0	6.0	LOO	5	10	True	0.0	False	10	0
2371	262358	66592.BEST_DatasetPerPubblicazione_ApproccioLigandBased_o3a_longest	completed	Results	Missing	21	False	1.000 (6)	0.362 (6)	0.381 (1)	0.256 (1)	0.948 (3)	0.544 (3)	H.P	1.0	0.1	True	8	2.2	2.0	52.0	2.0	LOO	5	10	True	0.0	False	10	0
2962	266478	69006.DatasetPerPubblicazione_ApproccioLigandBased_PF-00835231_6xhm.pdb	completed	Results	Missing	21	False	0.964 (2)	0.450 (2)	0.993 (5)	0.355 (5)	1.000 (8)	0.543 (8)	O.2	1.0	0.7	True	8	2.5	8.0	12.0	35.0	LOO	5	10	True	0.0	False	10	0
3210	266888	69018.DatasetPerPubblicazione_ApproccioLigandBased_PF-00835231_6xhm.pdb	completed	Results	Missing	21	False	0.929 (2)	0.364 (2)	0.847 (2)	0.648 (2)	0.997 (5)	0.543 (5)	O.2	1.0	0.1	True	8	2.0	5.0	9.0	10.0	LOO	5	10	True	0.0	False	10	41
2511	262498	66592.BEST_DatasetPerPubblicazione_ApproccioLigandBased_o3a_longest	completed	Results	Missing	21	False	0.969 (3)	0.204 (3)	0.424 (2)	-0.045 (2)	0.981 (4)	0.543 (4)	O.2	1.0	0.5	True	8	2.907	7.0	58.0	16.0	LOO	5	10	True	0.0	False	10	0
2421	262408	66592.BEST_DatasetPerPubblicazione_ApproccioLigandBased_o3a_longest	completed	Results	Missing	21	False	0.948 (3)	0.270 (3)	0.443 (2)	0.189 (2)	1.000 (8)	0.542 (8)	N.am	1.0	0.6	True	8	3.2	5.0	56.0	26.0	LOO	5	10	True	0.0	False	10	0
3051	266570	69018.DatasetPerPubblicazione_ApproccioLigandBased_PF-00835231_6xhm.pdb	completed	Results	Missing	21	False	0.945 (2)	0.383 (2)	0.933 (3)	0.601 (3)	1.000 (7)	0.542 (7)	C.3.H3	1.0	0.4	True	8	1.5	8.0	13.0	10.0	LOO	5	10	True	0.0	False	10	41
2181	262168	66592.BEST_DatasetPerPubblicazione_ApproccioLigandBased_o3a_longest	completed	Results	Missing	21	False	0.984 (4)	0.206 (4)	0.000 (1)	-0.103 (1)	0.980 (4)	0.542 (4)	N.am	1.0	1.0	True	8	2.907	7.0	73.0	17.0	LOO	5	10	True	0.0	False	10	0
2392	262379	66592.BEST_DatasetPerPubblicazione_ApproccioLigandBased_o3a_longest	completed	Results	Missing	21	False	0.704 (1)	0.237 (1)	0.098 (1)	-0.171 (1)	0.920 (3)	0.542 (3)	H.P	1.0	0.5	True	8	2.604	9.0	72.0	6.0	LOO	5	10	True	0.0	False	10	0
2600	262709	66592.BEST_DatasetPerPubblicazione_ApproccioLigandBased_o3a_longest	completed	Results	Missing	21	False	0.994 (4)	0.458 (4)	1.000 (6)	0.499 (6)	1.000 (6)	0.541 (6)	C.3.H3	1.0	0.75	True	6	2.3	6.0	0.0	15.0	LOO	5	10	True	0.0	False	10	0
2359	262346	66592.BEST_DatasetPerPubblicazione_ApproccioLigandBased_o3a_longest	completed	Results	Missing	21	False	0.979 (4)	0.505 (4)	0.074 (1)	-0.137 (1)	0.964 (4)	0.541 (4)	N.am	1.0	0.9	True	8	3.3	8.0	61.0	20.0	LOO	5	10	True	0.0	False	10	0
2059	262046	66592.BEST_DatasetPerPubblicazione_ApproccioLigandBased_o3a_longest	completed	Results	Missing	21	False	0.995 (4)	0.351 (4)	0.631 (1)	0.166 (1)	0.989 (4)	0.540 (4)	H.P	1.0	0.8	True	8	1.3	6.0	71.0	5.0	LOO	5	10	True	0.0	False	10	0
1065	260973	66593.DatasetPerPubblicazione_ApproccioLigandBased_o3a_most_flexible	completed	Results	Missing	21	False	0.926 (2)	0.466 (2)	0.733 (2)	0.246 (2)	0.967 (3)	0.540 (3)	C.3	1.0	0.05	True	8	2.0	5.0	8.0	30.0	LOO	5	10	True	0.0001	False	10	0
1091	260999	66594.DatasetPerPubblicazione_ApproccioLigandBased_o3a_most_rigid	completed	Results	Missing	21	False	0.998 (6)	0.523 (6)	0.798 (2)	0.515 (2)	0.959 (3)	0.540 (3)	C.3	1.0	0.05	True	8	2.0	5.0	8.0	30.0	LOO	5	10	True	0.0001	False	10	0
1098	261006	66601.DatasetPerPubblicazione_ApproccioLigandBased_o3a_highest_HD	completed	Results	Missing	21	False	0.926 (2)	0.466 (2)	0.733 (2)	0.246 (2)	0.967 (3)	0.540 (3)	C.3	1.0	0.05	True	8	2.0	5.0	8.0	30.0	LOO	5	10	True	0.0001	False	10	0
1103	261011	66600.DatasetPerPubblicazione_ApproccioLigandBased_o3a_lowest_HA	completed	Results	Missing	21	False	0.998 (6)	0.523 (6)	0.798 (2)	0.515 (2)	0.959 (3)	0.540 (3)	C.3	1.0	0.05	True	8	2.0	5.0	8.0	30.0	LOO	5	10	True	0.0001	False	10	0
3090	266609	69018.DatasetPerPubblicazione_ApproccioLigandBased_PF-00835231_6xhm.pdb	completed	Results	Missing	21	False	0.945 (2)	0.423 (2)	0.943 (4)	0.544 (4)	1.000 (8)	0.538 (8)	N.am	1.0	0.2	True	8	2.5	8.0	10.0	30.0	LOO	5	10	True	0.0	False	10	41
3213	266891	69018.DatasetPerPubblicazione_ApproccioLigandBased_PF-00835231_6xhm.pdb	completed	Results	Missing	21	False	0.939 (2)	0.405 (2)	0.952 (4)	0.547 (4)	1.000 (7)	0.538 (7)	N.am	1.0	0.1	True	8	2.5	8.0	8.0	20.0	LOO	5	10	True	0.0	False	10	41
2313	262300	66592.BEST_DatasetPerPubblicazione_ApproccioLigandBased_o3a_longest	completed	Results	Missing	21	False	1.000 (8)	0.485 (8)	0.000 (1)	-0.103 (1)	0.981 (4)	0.538 (4)	H.P	1.0	1.0	True	8	2.503	10.0	70.0	3.0	LOO	5	10	True	0.0	False	10	0
2323	262310	66592.BEST_DatasetPerPubblicazione_ApproccioLigandBased_o3a_longest	completed	Results	Missing	21	False	0.991 (4)	0.327 (4)	0.455 (1)	0.233 (1)	0.936 (3)	0.538 (3)	C.3.H3	1.0	0.5	True	8	2.3	1.0	73.0	6.0	LOO	5	10	True	0.0	False	10	0
2400	262387	66592.BEST_DatasetPerPubblicazione_ApproccioLigandBased_o3a_longest	completed	Results	Missing	21	False	0.991 (4)	0.334 (4)	0.110 (1)	-0.123 (1)	0.936 (3)	0.538 (3)	C.3.H3	1.0	0.7	True	8	2.1	8.0	79.0	28.0	LOO	5	10	True	0.0	False	10	0
3183	266861	69018.DatasetPerPubblicazione_ApproccioLigandBased_PF-00835231_6xhm.pdb	completed	Results	Missing	21	False	0.907 (2)	0.283 (2)	0.865 (2)	0.654 (2)	0.997 (5)	0.537 (5)	O.2	1.0	0.1	True	8	2.0	2.0	18.0	20.0	LOO	5	10	True	0.0	False	10	41
1212	261120	66655.DatasetPerPubblicazione_ApproccioLigandBased_shaep_heaviest	completed	Results	Missing	21	False	0.994 (4)	0.166 (4)	0.994 (6)	0.783 (6)	0.998 (5)	0.536 (5)	C.3	1.0	0.05	True	8	2.0	5.0	8.0	30.0	LOO	5	10	True	0.0001	False	10	0
1221	261129	66661.DatasetPerPubblicazione_ApproccioLigandBased_shaep_highest_MR	completed	Results	Missing	21	False	0.994 (4)	0.166 (4)	0.994 (6)	0.783 (6)	0.998 (5)	0.536 (5)	C.3	1.0	0.05	True	8	2.0	5.0	8.0	30.0	LOO	5	10	True	0.0001	False	10	0
1230	261138	66671.DatasetPerPubblicazione_ApproccioLigandBased_shaep_heaviest	completed	Results	Missing	21	False	0.994 (4)	0.166 (4)	0.994 (6)	0.783 (6)	0.998 (5)	0.536 (5)	C.3	1.0	0.05	True	8	2.0	5.0	8.0	30.0	LOO	5	10	True	0.0001	False	10	0
1238	261146	66677.DatasetPerPubblicazione_ApproccioLigandBased_shaep_highest_MR	completed	Results	Missing	21	False	0.994 (4)	0.166 (4)	0.994 (6)	0.783 (6)	0.998 (5)	0.536 (5)	C.3	1.0	0.05	True	8	2.0	5.0	8.0	30.0	LOO	5	10	True	0.0001	False	10	0
2083	262070	66592.BEST_DatasetPerPubblicazione_ApproccioLigandBased_o3a_longest	completed	Results	Missing	21	False	0.972 (4)	0.380 (4)	0.423 (1)	0.065 (1)	0.910 (3)	0.536 (3)	O.2	1.0	0.3	True	8	3.4	8.0	41.0	17.0	LOO	5	10	True	0.0	False	10	0
969	260867	66521.DatasetPerPubblicazione_ApproccioLigandBased_shaep_lowest_HD	completed	Results	Missing	21	False	0.980 (3)	0.363 (3)	0.895 (3)	0.398 (3)	0.992 (4)	0.535 (4)	C.3	1.0	0.05	True	8	2.0	5.0	8.0	30.0	LOO	5	10	True	0.0001	False	10	0
971	260869	66505.DatasetPerPubblicazione_ApproccioLigandBased_shaep_lowest_HD	completed	Results	Missing	21	False	0.980 (3)	0.363 (3)	0.895 (3)	0.398 (3)	0.992 (4)	0.535 (4)	C.3	1.0	0.05	True	8	2.0	5.0	8.0	30.0	LOO	5	10	True	0.0001	False	10	0
3003	266519	69006.DatasetPerPubblicazione_ApproccioLigandBased_PF-00835231_6xhm.pdb	completed	Results	Missing	21	False	0.994 (4)	0.413 (4)	0.985 (7)	0.369 (7)	0.996 (4)	0.535 (4)	C.3.H3	1.0	0.1	True	8	2.5	4.0	20.0	45.0	LOO	5	10	True	0.0	False	10	0
2307	262294	66592.BEST_DatasetPerPubblicazione_ApproccioLigandBased_o3a_longest	completed	Results	Missing	21	False	0.942 (3)	0.220 (3)	0.415 (1)	0.310 (1)	0.938 (3)	0.535 (3)	N.am	1.0	0.5	True	8	3.2	8.0	30.0	27.0	LOO	5	10	True	0.0	False	10	0
2244	262231	66592.BEST_DatasetPerPubblicazione_ApproccioLigandBased_o3a_longest	completed	Results	Missing	21	False	0.978 (4)	0.360 (4)	0.634 (2)	0.445 (2)	0.922 (3)	0.534 (3)	N.am	1.0	0.6	True	8	2.705	5.0	26.0	20.0	LOO	5	10	True	0.0	False	10	0
2451	262438	66592.BEST_DatasetPerPubblicazione_ApproccioLigandBased_o3a_longest	completed	Results	Missing	21	False	0.954 (3)	0.180 (3)	0.345 (1)	0.260 (1)	1.000 (8)	0.533 (8)	H.P	1.0	1.0	True	8	3.3	10.0	3.0	26.0	LOO	5	10	True	0.0	False	10	0
3113	266632	69018.DatasetPerPubblicazione_ApproccioLigandBased_PF-00835231_6xhm.pdb	completed	Results	Missing	21	False	0.942 (2)	0.370 (2)	0.933 (3)	0.598 (3)	1.000 (7)	0.533 (7)	C.3.H3	1.0	0.5	True	8	1.5	8.0	8.0	20.0	LOO	5	10	True	0.0	False	10	41
3247	266925	69018.DatasetPerPubblicazione_ApproccioLigandBased_PF-00835231_6xhm.pdb	completed	Results	Missing	21	False	0.941 (2)	0.320 (2)	0.929 (3)	0.594 (3)	1.000 (7)	0.533 (7)	N.am	1.0	0.1	True	8	1.5	2.0	9.0	10.0	LOO	5	10	True	0.0	False	10	41
3037	266555	69018.DatasetPerPubblicazione_ApproccioLigandBased_PF-00835231_6xhm.pdb	completed	Results	Missing	21	False	0.916 (2)	0.332 (2)	0.868 (2)	0.653 (2)	0.999 (6)	0.533 (6)	C.3	1.0	0.05	True	8	2.0	5.0	8.0	30.0	LOO	5	10	True	0.0	False	10	41
3197	266875	69018.DatasetPerPubblicazione_ApproccioLigandBased_PF-00835231_6xhm.pdb	completed	Results	Missing	21	False	0.942 (2)	0.324 (2)	1.000 (8)	0.714 (8)	1.000 (6)	0.533 (6)	O.2	1.0	0.1	True	8	1.5	3.0	12.0	5.0	LOO	5	10	True	0.0	False	10	41
2033	262020	66592.BEST_DatasetPerPubblicazione_ApproccioLigandBased_o3a_longest	completed	Results	Missing	21	False	0.991 (4)	0.297 (4)	0.562 (3)	0.302 (3)	0.950 (3)	0.533 (3)	C.3.H3	1.0	0.5	True	8	3.1	5.0	49.0	5.0	LOO	5	10	True	0.0	False	10	0
2040	262027	66592.BEST_DatasetPerPubblicazione_ApproccioLigandBased_o3a_longest	completed	Results	Missing	21	False	0.993 (4)	0.327 (4)	0.789 (2)	0.522 (2)	0.975 (3)	0.533 (3)	O.2	1.0	0.9	True	8	2.3	4.0	23.0	4.0	LOO	5	10	True	0.0	False	10	0
2100	262087	66592.BEST_DatasetPerPubblicazione_ApproccioLigandBased_o3a_longest	completed	Results	Missing	21	False	0.664 (1)	0.184 (1)	0.000 (1)	-0.103 (1)	0.922 (3)	0.533 (3)	H.P	1.0	1.0	True	8	2.604	1.0	73.0	17.0	LOO	5	10	True	0.0	False	10	0
2261	262248	66592.BEST_DatasetPerPubblicazione_ApproccioLigandBased_o3a_longest	completed	Results	Missing	21	False	0.979 (4)	0.351 (4)	0.650 (2)	0.398 (2)	0.923 (3)	0.533 (3)	N.am	1.0	0.2	True	8	2.705	5.0	51.0	26.0	LOO	5	10	True	0.0	False	10	0
3224	266902	69018.DatasetPerPubblicazione_ApproccioLigandBased_PF-00835231_6xhm.pdb	completed	Results	Missing	21	False	0.916 (2)	0.320 (2)	0.859 (2)	0.651 (2)	0.997 (5)	0.532 (5)	O.2	1.0	0.1	True	8	2.0	6.0	8.0	15.0	LOO	5	10	True	0.0	False	10	41
2382	262369	66592.BEST_DatasetPerPubblicazione_ApproccioLigandBased_o3a_longest	completed	Results	Missing	21	False	0.994 (4)	0.448 (4)	0.076 (1)	-0.206 (1)	1.000 (8)	0.531 (8)	C.3.H3	1.0	0.9	True	8	2.503	5.0	44.0	4.0	LOO	5	10	True	0.0	False	10	0
3255	266933	69018.DatasetPerPubblicazione_ApproccioLigandBased_PF-00835231_6xhm.pdb	completed	Results	Missing	21	False	0.941 (2)	0.318 (2)	0.929 (3)	0.594 (3)	1.000 (7)	0.531 (7)	O.2	1.0	0.1	True	8	1.5	2.0	9.0	10.0	LOO	5	10	True	0.0	False	10	41
2101	262088	66592.BEST_DatasetPerPubblicazione_ApproccioLigandBased_o3a_longest	completed	Results	Missing	21	False	0.993 (4)	0.363 (4)	0.341 (1)	0.067 (1)	0.946 (3)	0.531 (3)	O.2	1.0	0.9	True	8	2.1	9.0	51.0	10.0	LOO	5	10	True	0.0	False	10	0
2354	262341	66592.BEST_DatasetPerPubblicazione_ApproccioLigandBased_o3a_longest	completed	Results	Missing	21	False	1.000 (8)	0.418 (8)	0.613 (3)	0.446 (3)	0.929 (3)	0.531 (3)	C.3.H3	1.0	0.9	True	8	2.705	4.0	39.0	20.0	LOO	5	10	True	0.0	False	10	0
3045	266564	69018.DatasetPerPubblicazione_ApproccioLigandBased_PF-00835231_6xhm.pdb	completed	Results	Missing	21	False	0.940 (2)	0.353 (2)	0.998 (5)	0.681 (5)	1.000 (7)	0.530 (7)	C.3.H3	1.0	0.5	True	8	1.0	5.0	13.0	10.0	LOO	5	10	True	0.0	False	10	41
2233	262220	66592.BEST_DatasetPerPubblicazione_ApproccioLigandBased_o3a_longest	completed	Results	Missing	21	False	0.994 (4)	0.367 (4)	0.325 (2)	-0.131 (2)	0.998 (5)	0.530 (5)	O.2	1.0	0.7	True	8	2	10.0	58.0	2.0	LOO	5	10	True	0.0	False	10	0
2474	262461	66592.BEST_DatasetPerPubblicazione_ApproccioLigandBased_o3a_longest	completed	Results	Missing	21	False	0.993 (4)	0.336 (4)	0.718 (2)	0.299 (2)	0.987 (4)	0.530 (4)	N.am	1.0	0.1	True	8	2.1	9.0	41.0	6.0	LOO	5	10	True	0.0	False	10	0
2476	262463	66592.BEST_DatasetPerPubblicazione_ApproccioLigandBased_o3a_longest	completed	Results	Missing	21	False	0.991 (4)	0.249 (4)	0.057 (1)	-0.308 (1)	0.944 (3)	0.530 (3)	O.2	1.0	1.0	True	8	2.907	5.0	61.0	10.0	LOO	5	10	True	0.0	False	10	0
3128	266647	69018.DatasetPerPubblicazione_ApproccioLigandBased_PF-00835231_6xhm.pdb	completed	Results	Missing	21	False	0.936 (2)	0.350 (2)	1.000 (7)	0.545 (7)	1.000 (7)	0.529 (7)	C.3.H3	1.0	0.2	True	8	1.0	2.0	16.0	25.0	LOO	5	10	True	0.0	False	10	41
2331	262318	66592.BEST_DatasetPerPubblicazione_ApproccioLigandBased_o3a_longest	completed	Results	Missing	21	False	0.665 (1)	0.131 (1)	0.466 (3)	0.276 (3)	0.945 (3)	0.529 (3)	C.3.H3	1.0	0.9	True	8	3.1	2.0	42.0	7.0	LOO	5	10	True	0.0	False	10	0
3114	266633	69018.DatasetPerPubblicazione_ApproccioLigandBased_PF-00835231_6xhm.pdb	completed	Results	Missing	21	False	0.921 (2)	0.332 (2)	0.917 (4)	0.453 (4)	0.999 (6)	0.528 (6)	C.3.H3	1.0	0.3	True	8	2.5	3.0	17.0	45.0	LOO	5	10	True	0.0	False	10	41
2043	262030	66592.BEST_DatasetPerPubblicazione_ApproccioLigandBased_o3a_longest	completed	Results	Missing	21	False	0.992 (4)	0.296 (4)	0.915 (4)	0.350 (4)	0.948 (3)	0.528 (3)	H.P	1.0	0.3	True	8	1.5	1.0	67.0	30.0	LOO	5	10	True	0.0	False	10	0
3238	266916	69018.DatasetPerPubblicazione_ApproccioLigandBased_PF-00835231_6xhm.pdb	completed	Results	Missing	21	False	0.929 (2)	0.335 (2)	0.996 (5)	0.695 (5)	1.000 (7)	0.527 (7)	C.3.H3	1.0	0.1	True	8	1.5	3.0	12.0	25.0	LOO	5	10	True	0.0	False	10	41
2242	262229	66592.BEST_DatasetPerPubblicazione_ApproccioLigandBased_o3a_longest	completed	Results	Missing	21	False	0.978 (4)	0.467 (4)	0.577 (2)	0.364 (2)	0.962 (4)	0.527 (4)	N.am	1.0	0.2	True	8	3.3	8.0	9.0	28.0	LOO	5	10	True	0.0	False	10	0
2068	262055	66592.BEST_DatasetPerPubblicazione_ApproccioLigandBased_o3a_longest	completed	Results	Missing	21	False	0.991 (4)	0.345 (4)	0.504 (2)	0.118 (2)	0.941 (3)	0.527 (3)	N.am	1.0	0.7	True	8	2.806	1.0	32.0	25.0	LOO	5	10	True	0.0	False	10	0
2105	262092	66592.BEST_DatasetPerPubblicazione_ApproccioLigandBased_o3a_longest	completed	Results	Missing	21	False	0.978 (4)	0.476 (4)	0.568 (2)	0.380 (2)	0.963 (4)	0.526 (4)	N.am	1.0	0.4	True	8	3.3	8.0	19.0	25.0	LOO	5	10	True	0.0	False	10	0
2946	266462	69006.DatasetPerPubblicazione_ApproccioLigandBased_PF-00835231_6xhm.pdb	completed	Results	Missing	21	False	0.813 (1)	0.381 (1)	0.973 (5)	0.423 (5)	0.996 (4)	0.526 (4)	O.2	1.0	0.3	True	8	2.5	4.0	10.0	20.0	LOO	5	10	True	0.0	False	10	0
2428	262415	66592.BEST_DatasetPerPubblicazione_ApproccioLigandBased_o3a_longest	completed	Results	Missing	21	False	0.941 (3)	0.241 (3)	0.000 (1)	-0.103 (1)	0.934 (3)	0.526 (3)	O.2	1.0	0.7	True	8	3.3	5.0	74.0	10.0	LOO	5	10	True	0.0	False	10	0
2437	262424	66592.BEST_DatasetPerPubblicazione_ApproccioLigandBased_o3a_longest	completed	Results	Missing	21	False	0.981 (3)	0.358 (3)	0.421 (1)	0.265 (1)	0.962 (3)	0.526 (3)	O.2	1.0	0.3	True	8	2.806	10.0	73.0	2.0	LOO	5	10	True	0.0	False	10	0
2491	262478	66592.BEST_DatasetPerPubblicazione_ApproccioLigandBased_o3a_longest	completed	Results	Missing	21	False	0.992 (4)	0.335 (4)	0.697 (3)	0.351 (3)	0.936 (3)	0.526 (3)	C.3.H3	1.0	0.6	True	8	2.3	1.0	37.0	24.0	LOO	5	10	True	0.0	False	10	0
3082	266601	69018.DatasetPerPubblicazione_ApproccioLigandBased_PF-00835231_6xhm.pdb	completed	Results	Missing	21	False	0.907 (2)	0.283 (2)	0.914 (3)	0.629 (3)	0.997 (5)	0.525 (5)	O.2	1.0	0.9	True	8	2.0	3.0	15.0	20.0	LOO	5	10	True	0.0	False	10	41
2934	266450	69006.DatasetPerPubblicazione_ApproccioLigandBased_PF-00835231_6xhm.pdb	completed	Results	Missing	21	False	0.962 (2)	0.423 (2)	0.994 (5)	0.378 (5)	0.999 (6)	0.524 (6)	N.am	1.0	0.3	True	8	2.5	8.0	20.0	30.0	LOO	5	10	True	0.0	False	10	0
2058	262045	66592.BEST_DatasetPerPubblicazione_ApproccioLigandBased_o3a_longest	completed	Results	Missing	21	False	0.986 (4)	0.315 (4)	0.618 (2)	0.396 (2)	0.926 (3)	0.524 (3)	H.P	1.0	0.2	True	8	2.705	1.0	36.0	9.0	LOO	5	10	True	0.0	False	10	0
3267	266945	69018.DatasetPerPubblicazione_ApproccioLigandBased_PF-00835231_6xhm.pdb	completed	Results	Missing	21	False	0.705 (1)	0.262 (1)	0.863 (2)	0.652 (2)	0.999 (6)	0.523 (6)	N.am	1.0	0.1	True	8	2.0	4.0	17.0	25.0	LOO	5	10	True	0.0	False	10	41
2459	262446	66592.BEST_DatasetPerPubblicazione_ApproccioLigandBased_o3a_longest	completed	Results	Missing	21	False	0.989 (4)	0.330 (4)	0.697 (2)	0.400 (2)	0.955 (3)	0.523 (3)	N.am	1.0	0.8	True	8	3.008	4.0	12.0	9.0	LOO	5	10	True	0.0	False	10	0
2978	266494	69006.DatasetPerPubblicazione_ApproccioLigandBased_PF-00835231_6xhm.pdb	completed	Results	Missing	21	False	1.000 (7)	0.588 (7)	0.790 (2)	0.302 (2)	0.982 (3)	0.523 (3)	O.2	1.0	0.8	True	8	2.5	6.0	8.0	15.0	LOO	5	10	True	0.0	False	10	0
3077	266596	69018.DatasetPerPubblicazione_ApproccioLigandBased_PF-00835231_6xhm.pdb	completed	Results	Missing	21	False	0.936 (2)	0.350 (2)	1.000 (7)	0.392 (7)	1.000 (7)	0.522 (7)	C.3.H3	1.0	0.7	True	8	1.0	3.0	19.0	25.0	LOO	5	10	True	0.0	False	10	41
3180	266858	69018.DatasetPerPubblicazione_ApproccioLigandBased_PF-00835231_6xhm.pdb	completed	Results	Missing	21	False	0.911 (2)	0.307 (2)	0.999 (8)	0.584 (8)	0.999 (6)	0.522 (6)	C.3.H3	1.0	0.1	True	8	2.5	5.0	12.0	50.0	LOO	5	10	True	0.0	False	10	41
3228	266906	69018.DatasetPerPubblicazione_ApproccioLigandBased_PF-00835231_6xhm.pdb	completed	Results	Missing	21	False	0.909 (2)	0.297 (2)	0.999 (8)	0.584 (8)	0.999 (6)	0.522 (6)	C.3.H3	1.0	0.1	True	8	2.5	5.0	20.0	40.0	LOO	5	10	True	0.0	False	10	41
979	260877	66528.DatasetPerPubblicazione_ApproccioLigandBased_o3a_longest	completed	Results	Missing	21	False	0.941 (2)	0.187 (2)	0.960 (4)	0.599 (4)	0.974 (3)	0.522 (3)	C.3	1.0	0.05	True	8	2.0	5.0	8.0	30.0	LOO	5	10	True	0.0001	False	10	0
981	260879	66529.DatasetPerPubblicazione_ApproccioLigandBased_o3a_most_flexible	completed	Results	Missing	21	False	0.941 (2)	0.187 (2)	0.960 (4)	0.599 (4)	0.974 (3)	0.522 (3)	C.3	1.0	0.05	True	8	2.0	5.0	8.0	30.0	LOO	5	10	True	0.0001	False	10	0
985	260883	66537.DatasetPerPubblicazione_ApproccioLigandBased_o3a_highest_HD	completed	Results	Missing	21	False	0.941 (2)	0.187 (2)	0.960 (4)	0.599 (4)	0.974 (3)	0.522 (3)	C.3	1.0	0.05	True	8	2.0	5.0	8.0	30.0	LOO	5	10	True	0.0001	False	10	0
2048	262035	66592.BEST_DatasetPerPubblicazione_ApproccioLigandBased_o3a_longest	completed	Results	Missing	21	False	0.987 (4)	0.297 (4)	0.576 (2)	0.319 (2)	0.941 (3)	0.522 (3)	N.am	1.0	0.5	True	8	2.705	10.0	64.0	20.0	LOO	5	10	True	0.0	False	10	0
2245	262232	66592.BEST_DatasetPerPubblicazione_ApproccioLigandBased_o3a_longest	completed	Results	Missing	21	False	0.910 (2)	0.230 (2)	0.743 (2)	0.356 (2)	0.950 (3)	0.522 (3)	O.2	1.0	0.1	True	8	3.1	1.0	31.0	2.0	LOO	5	10	True	0.0	False	10	0
3214	266892	69018.DatasetPerPubblicazione_ApproccioLigandBased_PF-00835231_6xhm.pdb	completed	Results	Missing	21	False	0.928 (2)	0.335 (2)	0.982 (4)	0.693 (4)	1.000 (7)	0.521 (7)	C.3.H3	1.0	0.1	True	8	1.5	3.0	19.0	20.0	LOO	5	10	True	0.0	False	10	41
2389	262376	66592.BEST_DatasetPerPubblicazione_ApproccioLigandBased_o3a_longest	completed	Results	Missing	21	False	1.000 (7)	0.508 (7)	0.003 (1)	-2.672 (1)	0.990 (4)	0.521 (4)	N.am	1.0	1.0	True	8	2.806	6.0	54.0	5.0	LOO	5	10	True	0.0	False	10	0
2523	262632	66592.BEST_DatasetPerPubblicazione_ApproccioLigandBased_o3a_longest	completed	Results	Missing	21	False	0.956 (3)	0.307 (3)	0.999 (6)	0.562 (6)	0.997 (4)	0.521 (4)	N.am	1.0	0.7	True	6	2.3	7.5	0.0	15.0	LOO	5	10	True	0.0	False	10	0
2026	262013	66592.BEST_DatasetPerPubblicazione_ApproccioLigandBased_o3a_longest	completed	Results	Missing	21	False	0.986 (4)	0.342 (4)	0.164 (1)	-0.289 (1)	0.931 (3)	0.521 (3)	O.2	1.0	0.7	True	8	2.806	1.0	53.0	12.0	LOO	5	10	True	0.0	False	10	0
3198	266876	69018.DatasetPerPubblicazione_ApproccioLigandBased_PF-00835231_6xhm.pdb	completed	Results	Missing	21	False	0.927 (2)	0.336 (2)	0.998 (5)	0.701 (5)	1.000 (7)	0.520 (7)	C.3.H3	1.0	0.1	True	8	1.5	3.0	20.0	10.0	LOO	5	10	True	0.0	False	10	41
949	260847	66498.DatasetPerPubblicazione_ApproccioLigandBased_shaep_least_polar	completed	Results	Missing	21	False	0.994 (3)	0.144 (3)	0.369 (1)	0.151 (1)	0.999 (6)	0.520 (6)	C.3	1.0	0.05	True	8	2.0	5.0	8.0	30.0	LOO	5	10	True	0.0001	False	10	0
975	260873	66514.DatasetPerPubblicazione_ApproccioLigandBased_shaep_least_polar	completed	Results	Missing	21	False	0.994 (3)	0.144 (3)	0.369 (1)	0.151 (1)	0.999 (6)	0.520 (6)	C.3	1.0	0.05	True	8	2.0	5.0	8.0	30.0	LOO	5	10	True	0.0001	False	10	0
3026	266542	69006.DatasetPerPubblicazione_ApproccioLigandBased_PF-00835231_6xhm.pdb	completed	Results	Missing	21	False	1.000 (8)	0.529 (8)	0.990 (5)	0.504 (5)	0.998 (5)	0.520 (5)	H.P	1.0	0.1	True	8	2.0	5.0	8.0	25.0	LOO	5	10	True	0.0	False	10	0
2294	262281	66592.BEST_DatasetPerPubblicazione_ApproccioLigandBased_o3a_longest	completed	Results	Missing	21	False	0.991 (4)	0.345 (4)	0.603 (2)	0.200 (2)	0.943 (3)	0.520 (3)	O.2	1.0	0.1	True	8	2.806	8.0	63.0	30.0	LOO	5	10	True	0.0	False	10	0
2318	262305	66592.BEST_DatasetPerPubblicazione_ApproccioLigandBased_o3a_longest	completed	Results	Missing	21	False	0.994 (4)	0.376 (4)	0.790 (2)	0.432 (2)	0.984 (3)	0.520 (3)	H.P	1.0	0.6	True	8	1.8	2.0	38.0	2.0	LOO	5	10	True	0.0	False	10	0
2457	262444	66592.BEST_DatasetPerPubblicazione_ApproccioLigandBased_o3a_longest	completed	Results	Missing	21	False	0.959 (3)	0.258 (3)	0.484 (2)	0.235 (2)	0.998 (7)	0.519 (7)	C.3.H3	1.0	0.2	True	8	3.5	9.0	44.0	9.0	LOO	5	10	True	0.0	False	10	0
2990	266506	69006.DatasetPerPubblicazione_ApproccioLigandBased_PF-00835231_6xhm.pdb	completed	Results	Missing	21	False	1.000 (8)	0.536 (8)	0.992 (6)	0.516 (6)	0.998 (5)	0.519 (5)	H.P	1.0	0.9	True	8	2.0	3.0	14.0	30.0	LOO	5	10	True	0.0	False	10	0
2590	262699	66592.BEST_DatasetPerPubblicazione_ApproccioLigandBased_o3a_longest	completed	Results	Missing	21	False	0.956 (3)	0.305 (3)	0.999 (6)	0.561 (6)	0.997 (4)	0.519 (4)	O.2	1.0	0.95	True	6	2.3	7.5	0.0	15.0	LOO	5	10	True	0.0	False	10	0
986	260884	66530.DatasetPerPubblicazione_ApproccioLigandBased_o3a_most_rigid	completed	Results	Missing	21	False	0.981 (3)	0.292 (3)	0.979 (4)	0.507 (4)	1.000 (8)	0.518 (8)	C.3	1.0	0.05	True	8	2.0	5.0	8.0	30.0	LOO	5	10	True	0.0001	False	10	0
992	260900	66536.DatasetPerPubblicazione_ApproccioLigandBased_o3a_lowest_HA	completed	Results	Missing	21	False	0.981 (3)	0.292 (3)	0.979 (4)	0.507 (4)	1.000 (8)	0.518 (8)	C.3	1.0	0.05	True	8	2.0	5.0	8.0	30.0	LOO	5	10	True	0.0001	False	10	0
3079	266598	69018.DatasetPerPubblicazione_ApproccioLigandBased_PF-00835231_6xhm.pdb	completed	Results	Missing	21	False	0.698 (1)	0.244 (1)	0.913 (3)	0.626 (3)	0.997 (5)	0.518 (5)	N.am	1.0	0.8	True	8	2.0	1.0	17.0	40.0	LOO	5	10	True	0.0	False	10	41
3141	266660	69018.DatasetPerPubblicazione_ApproccioLigandBased_PF-00835231_6xhm.pdb	completed	Results	Missing	21	False	0.951 (2)	0.454 (2)	0.948 (5)	0.400 (5)	1.000 (7)	0.517 (7)	H.P	1.0	0.9	True	8	2.5	3.0	13.0	25.0	LOO	5	10	True	0.0	False	10	41
2506	262493	66592.BEST_DatasetPerPubblicazione_ApproccioLigandBased_o3a_longest	completed	Results	Missing	21	False	0.990 (4)	0.254 (4)	0.871 (3)	0.290 (3)	1.000 (8)	0.516 (8)	O.2	1.0	0.8	True	8	2.2	2.0	10.0	3.0	LOO	5	10	True	0.0	False	10	0
2078	262065	66592.BEST_DatasetPerPubblicazione_ApproccioLigandBased_o3a_longest	completed	Results	Missing	21	False	0.991 (4)	0.332 (4)	0.586 (2)	0.260 (2)	0.947 (3)	0.516 (3)	H.P	1.0	0.2	True	8	2.806	1.0	47.0	6.0	LOO	5	10	True	0.0	False	10	0
3137	266656	69018.DatasetPerPubblicazione_ApproccioLigandBased_PF-00835231_6xhm.pdb	completed	Results	Missing	21	False	0.934 (2)	0.315 (2)	0.933 (3)	0.597 (3)	1.000 (7)	0.515 (7)	N.am	1.0	0.4	True	8	1.5	2.0	8.0	20.0	LOO	5	10	True	0.0	False	10	41
942	260840	66494.DatasetPerPubblicazione_ApproccioLigandBased_shaep_heaviest	completed	Results	Missing	21	False	0.975 (2)	0.135 (2)	0.987 (5)	0.521 (5)	0.999 (5)	0.515 (5)	C.3	1.0	0.05	True	8	2.0	5.0	8.0	30.0	LOO	5	10	True	0.0001	False	10	0
947	260845	66495.DatasetPerPubblicazione_ApproccioLigandBased_shaep_longest	completed	Results	Missing	21	False	0.975 (2)	0.135 (2)	0.987 (5)	0.521 (5)	0.999 (5)	0.515 (5)	C.3	1.0	0.05	True	8	2.0	5.0	8.0	30.0	LOO	5	10	True	0.0001	False	10	0
948	260846	66500.DatasetPerPubblicazione_ApproccioLigandBased_shaep_highest_MR	completed	Results	Missing	21	False	0.975 (2)	0.135 (2)	0.987 (5)	0.521 (5)	0.999 (5)	0.515 (5)	C.3	1.0	0.05	True	8	2.0	5.0	8.0	30.0	LOO	5	10	True	0.0001	False	10	0
961	260859	66510.DatasetPerPubblicazione_ApproccioLigandBased_shaep_heaviest	completed	Results	Missing	21	False	0.975 (2)	0.135 (2)	0.987 (5)	0.521 (5)	0.999 (5)	0.515 (5)	C.3	1.0	0.05	True	8	2.0	5.0	8.0	30.0	LOO	5	10	True	0.0001	False	10	0
967	260865	66516.DatasetPerPubblicazione_ApproccioLigandBased_shaep_highest_MR	completed	Results	Missing	21	False	0.975 (2)	0.135 (2)	0.987 (5)	0.521 (5)	0.999 (5)	0.515 (5)	C.3	1.0	0.05	True	8	2.0	5.0	8.0	30.0	LOO	5	10	True	0.0001	False	10	0
974	260872	66511.DatasetPerPubblicazione_ApproccioLigandBased_shaep_longest	completed	Results	Missing	21	False	0.975 (2)	0.135 (2)	0.987 (5)	0.521 (5)	0.999 (5)	0.515 (5)	C.3	1.0	0.05	True	8	2.0	5.0	8.0	30.0	LOO	5	10	True	0.0001	False	10	0
3133	266652	69018.DatasetPerPubblicazione_ApproccioLigandBased_PF-00835231_6xhm.pdb	completed	Results	Missing	21	False	0.936 (2)	0.350 (2)	0.996 (5)	0.381 (5)	1.000 (7)	0.514 (7)	C.3.H3	1.0	0.8	True	8	1.0	5.0	18.0	25.0	LOO	5	10	True	0.0	False	10	41
3185	266863	69018.DatasetPerPubblicazione_ApproccioLigandBased_PF-00835231_6xhm.pdb	completed	Results	Missing	21	False	0.945 (2)	0.367 (2)	0.981 (4)	0.601 (4)	1.000 (7)	0.514 (7)	N.am	1.0	0.1	True	8	1.5	4.0	18.0	15.0	LOO	5	10	True	0.0	False	10	41
3221	266899	69018.DatasetPerPubblicazione_ApproccioLigandBased_PF-00835231_6xhm.pdb	completed	Results	Missing	21	False	0.942 (2)	0.363 (2)	0.930 (3)	0.478 (3)	1.000 (7)	0.514 (7)	C.3.H3	1.0	0.1	True	8	1.5	8.0	19.0	30.0	LOO	5	10	True	0.0	False	10	41
2997	266513	69006.DatasetPerPubblicazione_ApproccioLigandBased_PF-00835231_6xhm.pdb	completed	Results	Missing	21	False	1.000 (8)	0.529 (8)	0.996 (6)	0.520 (6)	0.998 (5)	0.514 (5)	H.P	1.0	0.1	True	8	2.0	9.0	10.0	25.0	LOO	5	10	True	0.0	False	10	0
3028	266544	69006.DatasetPerPubblicazione_ApproccioLigandBased_PF-00835231_6xhm.pdb	completed	Results	Missing	21	False	1.000 (8)	0.536 (8)	0.996 (6)	0.514 (6)	0.998 (5)	0.514 (5)	H.P	1.0	0.3	True	8	2.0	7.0	8.0	30.0	LOO	5	10	True	0.0	False	10	0
3052	266571	69018.DatasetPerPubblicazione_ApproccioLigandBased_PF-00835231_6xhm.pdb	completed	Results	Missing	21	False	0.695 (1)	0.241 (1)	0.910 (3)	0.598 (3)	0.997 (5)	0.514 (5)	N.am	1.0	0.9	True	8	2.0	2.0	17.0	45.0	LOO	5	10	True	0.0	False	10	41
2379	262366	66592.BEST_DatasetPerPubblicazione_ApproccioLigandBased_o3a_longest	completed	Results	Missing	21	False	0.979 (4)	0.396 (4)	0.355 (1)	0.186 (1)	0.920 (3)	0.514 (3)	C.3.H3	1.0	0.2	True	8	2.907	7.0	20.0	6.0	LOO	5	10	True	0.0	False	10	0
3005	266521	69006.DatasetPerPubblicazione_ApproccioLigandBased_PF-00835231_6xhm.pdb	completed	Results	Missing	21	False	0.950 (2)	0.477 (2)	0.829 (3)	0.101 (3)	0.976 (3)	0.514 (3)	N.am	1.0	0.1	True	8	2.5	2.0	9.0	35.0	LOO	5	10	True	0.0	False	10	0
1115	261023	66623.DatasetPerPubblicazione_ApproccioLigandBased_o3a_heaviest	completed	Results	Missing	21	False	0.644 (1)	0.053 (1)	0.978 (4)	0.648 (4)	1.000 (8)	0.511 (8)	C.3	1.0	0.05	True	8	2.0	5.0	8.0	30.0	LOO	5	10	True	0.0001	False	10	0
1127	261035	66629.DatasetPerPubblicazione_ApproccioLigandBased_o3a_highest_MR	completed	Results	Missing	21	False	0.644 (1)	0.053 (1)	0.978 (4)	0.648 (4)	1.000 (8)	0.511 (8)	C.3	1.0	0.05	True	8	2.0	5.0	8.0	30.0	LOO	5	10	True	0.0001	False	10	0
1143	261051	66639.DatasetPerPubblicazione_ApproccioLigandBased_o3a_heaviest	completed	Results	Missing	21	False	0.644 (1)	0.053 (1)	0.978 (4)	0.648 (4)	1.000 (8)	0.511 (8)	C.3	1.0	0.05	True	8	2.0	5.0	8.0	30.0	LOO	5	10	True	0.0001	False	10	0
1150	261058	66624.DatasetPerPubblicazione_ApproccioLigandBased_o3a_longest	completed	Results	Missing	21	False	0.644 (1)	0.053 (1)	0.978 (4)	0.648 (4)	1.000 (8)	0.511 (8)	C.3	1.0	0.05	True	8	2.0	5.0	8.0	30.0	LOO	5	10	True	0.0001	False	10	0
1156	261064	66645.DatasetPerPubblicazione_ApproccioLigandBased_o3a_highest_MR	completed	Results	Missing	21	False	0.644 (1)	0.053 (1)	0.978 (4)	0.648 (4)	1.000 (8)	0.511 (8)	C.3	1.0	0.05	True	8	2.0	5.0	8.0	30.0	LOO	5	10	True	0.0001	False	10	0
1186	261094	66640.DatasetPerPubblicazione_ApproccioLigandBased_o3a_longest	completed	Results	Missing	21	False	0.644 (1)	0.053 (1)	0.978 (4)	0.648 (4)	1.000 (8)	0.511 (8)	C.3	1.0	0.05	True	8	2.0	5.0	8.0	30.0	LOO	5	10	True	0.0001	False	10	0
3172	266850	69018.DatasetPerPubblicazione_ApproccioLigandBased_PF-00835231_6xhm.pdb	completed	Results	Missing	21	False	0.934 (2)	0.338 (2)	0.986 (4)	0.627 (4)	1.000 (8)	0.511 (8)	C.3.H3	1.0	0.1	True	8	1.5	4.0	8.0	25.0	LOO	5	10	True	0.0	False	10	41
3182	266860	69018.DatasetPerPubblicazione_ApproccioLigandBased_PF-00835231_6xhm.pdb	completed	Results	Missing	21	False	0.705 (1)	0.262 (1)	0.862 (2)	0.650 (2)	0.999 (6)	0.511 (6)	N.am	1.0	0.1	True	8	2.0	5.0	18.0	25.0	LOO	5	10	True	0.0	False	10	41
3076	266595	69018.DatasetPerPubblicazione_ApproccioLigandBased_PF-00835231_6xhm.pdb	completed	Results	Missing	21	False	0.937 (2)	0.346 (2)	1.000 (7)	0.536 (7)	1.000 (7)	0.510 (7)	C.3.H3	1.0	0.8	True	8	1.0	6.0	8.0	45.0	LOO	5	10	True	0.0	False	10	41
2616	262725	66592.BEST_DatasetPerPubblicazione_ApproccioLigandBased_o3a_longest	completed	Results	Missing	21	False	0.995 (4)	0.455 (4)	1.000 (6)	0.526 (6)	1.000 (6)	0.510 (6)	O.2	1.0	0.7	True	6	2.2	4.5	0.0	15.0	LOO	5	10	True	0.0	False	10	0
2385	262372	66592.BEST_DatasetPerPubblicazione_ApproccioLigandBased_o3a_longest	completed	Results	Missing	21	False	0.946 (3)	0.413 (3)	0.511 (2)	0.174 (2)	0.978 (4)	0.510 (4)	O.2	1.0	1.0	True	8	3.4	2.0	32.0	26.0	LOO	5	10	True	0.0	False	10	0
2499	262486	66592.BEST_DatasetPerPubblicazione_ApproccioLigandBased_o3a_longest	completed	Results	Missing	21	False	0.994 (4)	0.329 (4)	0.733 (2)	0.314 (2)	0.988 (4)	0.510 (4)	H.P	1.0	0.3	True	8	2.1	10.0	57.0	2.0	LOO	5	10	True	0.0	False	10	0
3115	266634	69018.DatasetPerPubblicazione_ApproccioLigandBased_PF-00835231_6xhm.pdb	completed	Results	Missing	21	False	0.929 (2)	0.364 (2)	0.867 (2)	0.648 (2)	0.999 (6)	0.509 (6)	O.2	1.0	0.1	True	8	2.0	9.0	20.0	10.0	LOO	5	10	True	0.0	False	10	41
3258	266936	69018.DatasetPerPubblicazione_ApproccioLigandBased_PF-00835231_6xhm.pdb	completed	Results	Missing	21	False	0.700 (1)	0.246 (1)	0.863 (2)	0.652 (2)	0.999 (6)	0.509 (6)	O.2	1.0	0.1	True	8	2.0	3.0	17.0	35.0	LOO	5	10	True	0.0	False	10	41
2241	262228	66592.BEST_DatasetPerPubblicazione_ApproccioLigandBased_o3a_longest	completed	Results	Missing	21	False	0.983 (4)	0.325 (4)	0.376 (1)	0.139 (1)	0.941 (3)	0.509 (3)	C.3.H3	1.0	0.3	True	8	3.1	6.0	26.0	29.0	LOO	5	10	True	0.0	False	10	0
2409	262396	66592.BEST_DatasetPerPubblicazione_ApproccioLigandBased_o3a_longest	completed	Results	Missing	21	False	0.987 (4)	0.259 (4)	0.745 (2)	0.271 (2)	0.938 (3)	0.509 (3)	O.2	1.0	0.1	True	8	2.705	10.0	35.0	26.0	LOO	5	10	True	0.0	False	10	0
2838	266354	68993.DatasetPerPubblicazione_ApproccioLigandBased_PF-00835231_6xhm.pdb	completed	Results	Missing	21	False	0.967 (2)	0.151 (2)	0.789 (2)	0.398 (2)	0.892 (2)	0.509 (2)	H.P	1.0	0.4	True	8	2.0	7.0	12.0	5.0	LOO	5	10	True	0.0	False	10	0
3241	266919	69018.DatasetPerPubblicazione_ApproccioLigandBased_PF-00835231_6xhm.pdb	completed	Results	Missing	21	False	0.926 (2)	0.335 (2)	0.997 (5)	0.699 (5)	1.000 (7)	0.508 (7)	C.3.H3	1.0	0.1	True	8	1.5	6.0	14.0	15.0	LOO	5	10	True	0.0	False	10	41
2355	262342	66592.BEST_DatasetPerPubblicazione_ApproccioLigandBased_o3a_longest	completed	Results	Missing	21	False	0.976 (3)	0.455 (3)	0.406 (1)	0.062 (1)	0.947 (3)	0.508 (3)	H.P	1.0	0.4	True	8	3.1	9.0	35.0	2.0	LOO	5	10	True	0.0	False	10	0
3059	266578	69018.DatasetPerPubblicazione_ApproccioLigandBased_PF-00835231_6xhm.pdb	completed	Results	Missing	21	False	0.945 (2)	0.342 (2)	1.000 (7)	0.546 (7)	1.000 (7)	0.507 (7)	O.2	1.0	0.3	True	8	1.0	2.0	15.0	25.0	LOO	5	10	True	0.0	False	10	41
3245	266923	69018.DatasetPerPubblicazione_ApproccioLigandBased_PF-00835231_6xhm.pdb	completed	Results	Missing	21	False	0.951 (2)	0.346 (2)	0.973 (4)	0.658 (4)	1.000 (7)	0.507 (7)	N.am	1.0	0.1	True	8	1.5	3.0	20.0	35.0	LOO	5	10	True	0.0	False	10	41
2025	262012	66592.BEST_DatasetPerPubblicazione_ApproccioLigandBased_o3a_longest	completed	Results	Missing	21	False	0.993 (4)	0.335 (4)	0.617 (2)	0.320 (2)	0.987 (4)	0.507 (4)	N.am	1.0	0.4	True	8	2.1	7.0	52.0	2.0	LOO	5	10	True	0.0	False	10	0
2320	262307	66592.BEST_DatasetPerPubblicazione_ApproccioLigandBased_o3a_longest	completed	Results	Missing	21	False	0.973 (4)	0.364 (4)	0.365 (1)	-0.091 (1)	0.923 (3)	0.507 (3)	C.3.H3	1.0	0.6	True	8	2.907	1.0	51.0	14.0	LOO	5	10	True	0.0	False	10	0
3073	266592	69018.DatasetPerPubblicazione_ApproccioLigandBased_PF-00835231_6xhm.pdb	completed	Results	Missing	21	False	0.937 (2)	0.347 (2)	0.989 (5)	0.495 (5)	1.000 (7)	0.506 (7)	C.3.H3	1.0	0.4	True	8	1.5	4.0	9.0	40.0	LOO	5	10	True	0.0	False	10	41
2963	266479	69006.DatasetPerPubblicazione_ApproccioLigandBased_PF-00835231_6xhm.pdb	completed	Results	Missing	21	False	1.000 (7)	0.536 (7)	0.995 (7)	0.550 (7)	0.998 (5)	0.506 (5)	H.P	1.0	0.7	True	8	2.0	1.0	15.0	45.0	LOO	5	10	True	0.0	False	10	0
3007	266523	69006.DatasetPerPubblicazione_ApproccioLigandBased_PF-00835231_6xhm.pdb	completed	Results	Missing	21	False	1.000 (8)	0.537 (8)	0.995 (7)	0.538 (7)	0.998 (5)	0.506 (5)	H.P	1.0	0.9	True	8	2.0	7.0	13.0	35.0	LOO	5	10	True	0.0	False	10	0
2586	262695	66592.BEST_DatasetPerPubblicazione_ApproccioLigandBased_o3a_longest	completed	Results	Missing	21	False	0.986 (4)	0.387 (4)	0.995 (5)	0.581 (5)	0.994 (4)	0.506 (4)	C.3.H3	1.0	0.95	True	6	2.5	5.5	0.0	15.0	LOO	5	10	True	0.0	False	10	0
2910	266426	68993.DatasetPerPubblicazione_ApproccioLigandBased_PF-00835231_6xhm.pdb	completed	Results	Missing	21	False	0.822 (1)	0.217 (1)	0.885 (2)	0.408 (2)	0.904 (2)	0.506 (2)	H.P	1.0	0.5	True	8	2.0	7.0	18.0	20.0	LOO	5	10	True	0.0	False	10	0
2911	266427	68993.DatasetPerPubblicazione_ApproccioLigandBased_PF-00835231_6xhm.pdb	completed	Results	Missing	21	False	0.981 (2)	0.116 (2)	0.813 (2)	0.449 (2)	0.902 (2)	0.506 (2)	N.am	1.0	0.4	True	8	1.0	10.0	17.0	5.0	LOO	5	10	True	0.0	False	10	0
1261	261169	66698.DatasetPerPubblicazione_ApproccioLigandBased_shaep_lowest_HD	completed	Results	Missing	21	False	0.986 (3)	0.449 (3)	0.780 (2)	0.197 (2)	0.996 (4)	0.505 (4)	C.3	1.0	0.05	True	8	2.0	5.0	8.0	30.0	LOO	5	10	True	0.0001	False	10	0
1278	261186	66714.DatasetPerPubblicazione_ApproccioLigandBased_shaep_lowest_HD	completed	Results	Missing	21	False	0.986 (3)	0.449 (3)	0.780 (2)	0.197 (2)	0.996 (4)	0.505 (4)	C.3	1.0	0.05	True	8	2.0	5.0	8.0	30.0	LOO	5	10	True	0.0001	False	10	0
2520	262629	66592.BEST_DatasetPerPubblicazione_ApproccioLigandBased_o3a_longest	completed	Results	Missing	21	False	0.987 (4)	0.380 (4)	0.999 (6)	0.467 (6)	0.996 (4)	0.505 (4)	O.2	1.0	0.9	True	6	2.4	5.5	0.0	15.0	LOO	5	10	True	0.0	False	10	0
2601	262710	66592.BEST_DatasetPerPubblicazione_ApproccioLigandBased_o3a_longest	completed	Results	Missing	21	False	0.987 (4)	0.380 (4)	0.999 (6)	0.469 (6)	0.996 (4)	0.505 (4)	O.2	1.0	0.8	True	6	2.4	5.5	0.0	15.0	LOO	5	10	True	0.0	False	10	0
2932	266448	69006.DatasetPerPubblicazione_ApproccioLigandBased_PF-00835231_6xhm.pdb	completed	Results	Missing	21	False	1.000 (8)	0.424 (8)	0.989 (4)	0.504 (4)	1.000 (7)	0.504 (7)	O.2	1.0	0.5	True	8	1.5	2.0	13.0	10.0	LOO	5	10	True	0.0	False	10	0
3015	266531	69006.DatasetPerPubblicazione_ApproccioLigandBased_PF-00835231_6xhm.pdb	completed	Results	Missing	21	False	0.975 (2)	0.451 (2)	0.990 (5)	0.522 (5)	0.998 (5)	0.504 (5)	H.P	1.0	0.5	True	8	2.0	8.0	13.0	15.0	LOO	5	10	True	0.0	False	10	0
2102	262089	66592.BEST_DatasetPerPubblicazione_ApproccioLigandBased_o3a_longest	completed	Results	Missing	21	False	0.943 (3)	0.363 (3)	0.641 (3)	-0.024 (3)	0.970 (4)	0.504 (4)	O.2	1.0	0.2	True	8	3.4	7.0	72.0	15.0	LOO	5	10	True	0.0	False	10	0
2322	262309	66592.BEST_DatasetPerPubblicazione_ApproccioLigandBased_o3a_longest	completed	Results	Missing	21	False	0.946 (3)	0.425 (3)	0.530 (2)	0.178 (2)	0.979 (4)	0.504 (4)	N.am	1.0	0.7	True	8	3.4	2.0	33.0	30.0	LOO	5	10	True	0.0	False	10	0
2931	266447	69006.DatasetPerPubblicazione_ApproccioLigandBased_PF-00835231_6xhm.pdb	completed	Results	Missing	21	False	0.951 (2)	0.475 (2)	0.887 (3)	0.366 (3)	0.976 (3)	0.504 (3)	O.2	1.0	0.4	True	8	2.5	2.0	9.0	15.0	LOO	5	10	True	0.0	False	10	0
2939	266455	69006.DatasetPerPubblicazione_ApproccioLigandBased_PF-00835231_6xhm.pdb	completed	Results	Missing	21	False	0.951 (2)	0.473 (2)	0.827 (3)	0.117 (3)	0.976 (3)	0.504 (3)	N.am	1.0	0.1	True	8	2.5	7.0	16.0	45.0	LOO	5	10	True	0.0	False	10	0
2920	266436	68993.DatasetPerPubblicazione_ApproccioLigandBased_PF-00835231_6xhm.pdb	completed	Results	Missing	21	False	0.791 (1)	0.127 (1)	0.802 (2)	0.514 (2)	0.878 (2)	0.504 (2)	C.3.H3	1.0	0.3	True	8	2.5	7.0	17.0	5.0	LOO	5	10	True	0.0	False	10	0
3060	266579	69018.DatasetPerPubblicazione_ApproccioLigandBased_PF-00835231_6xhm.pdb	completed	Results	Missing	21	False	0.953 (2)	0.346 (2)	0.973 (4)	0.654 (4)	1.000 (7)	0.503 (7)	O.2	1.0	0.2	True	8	1.5	3.0	20.0	40.0	LOO	5	10	True	0.0	False	10	41
3074	266593	69018.DatasetPerPubblicazione_ApproccioLigandBased_PF-00835231_6xhm.pdb	completed	Results	Missing	21	False	0.945 (2)	0.349 (2)	1.000 (8)	0.386 (8)	1.000 (7)	0.503 (7)	O.2	1.0	0.8	True	8	1.0	1.0	13.0	50.0	LOO	5	10	True	0.0	False	10	41
2902	266418	68993.DatasetPerPubblicazione_ApproccioLigandBased_PF-00835231_6xhm.pdb	completed	Results	Missing	21	False	0.981 (2)	0.116 (2)	0.808 (2)	0.443 (2)	0.887 (2)	0.503 (2)	N.am	1.0	0.4	True	8	1.0	4.0	16.0	5.0	LOO	5	10	True	0.0	False	10	0
2028	262015	66592.BEST_DatasetPerPubblicazione_ApproccioLigandBased_o3a_longest	completed	Results	Missing	21	False	0.995 (4)	0.383 (4)	0.959 (3)	0.420 (3)	1.000 (7)	0.502 (7)	H.P	1.0	0.5	True	8	1.2	7.0	39.0	2.0	LOO	5	10	True	0.0	False	10	0
3046	266565	69018.DatasetPerPubblicazione_ApproccioLigandBased_PF-00835231_6xhm.pdb	completed	Results	Missing	21	False	0.945 (2)	0.348 (2)	0.967 (3)	0.287 (3)	1.000 (7)	0.502 (7)	O.2	1.0	0.9	True	8	1.0	1.0	18.0	40.0	LOO	5	10	True	0.0	False	10	41
2053	262040	66592.BEST_DatasetPerPubblicazione_ApproccioLigandBased_o3a_longest	completed	Results	Missing	21	False	0.999 (7)	0.310 (7)	0.606 (2)	0.219 (2)	0.922 (3)	0.502 (3)	H.P	1.0	0.3	True	8	2.402	7.0	80.0	15.0	LOO	5	10	True	0.0	False	10	0
2904	266420	68993.DatasetPerPubblicazione_ApproccioLigandBased_PF-00835231_6xhm.pdb	completed	Results	Missing	21	False	0.794 (1)	0.173 (1)	0.822 (2)	0.488 (2)	0.898 (2)	0.502 (2)	H.P	1.0	0.3	True	8	1.5	4.0	8.0	25.0	LOO	5	10	True	0.0	False	10	0
2964	266480	69006.DatasetPerPubblicazione_ApproccioLigandBased_PF-00835231_6xhm.pdb	completed	Results	Missing	21	False	1.000 (8)	0.428 (8)	0.986 (4)	0.504 (4)	1.000 (8)	0.501 (8)	C.3.H3	1.0	0.8	True	8	1.5	5.0	13.0	50.0	LOO	5	10	True	0.0	False	10	0
3006	266522	69006.DatasetPerPubblicazione_ApproccioLigandBased_PF-00835231_6xhm.pdb	completed	Results	Missing	21	False	0.951 (2)	0.463 (2)	0.908 (3)	0.416 (3)	0.977 (3)	0.501 (3)	N.am	1.0	0.4	True	8	2.5	2.0	9.0	10.0	LOO	5	10	True	0.0	False	10	0
2872	266388	68993.DatasetPerPubblicazione_ApproccioLigandBased_PF-00835231_6xhm.pdb	completed	Results	Missing	21	False	0.781 (1)	0.131 (1)	0.828 (2)	0.462 (2)	0.896 (2)	0.501 (2)	H.P	1.0	0.5	True	8	1.5	10.0	11.0	15.0	LOO	5	10	True	0.0	False	10	0
3023	266539	69006.DatasetPerPubblicazione_ApproccioLigandBased_PF-00835231_6xhm.pdb	completed	Results	Missing	21	False	1.000 (8)	0.536 (8)	0.996 (6)	0.491 (6)	0.998 (5)	0.500 (5)	H.P	1.0	0.3	True	8	2.0	8.0	8.0	30.0	LOO	5	10	True	0.0	False	10	0
3136	266655	69018.DatasetPerPubblicazione_ApproccioLigandBased_PF-00835231_6xhm.pdb	completed	Results	Missing	21	False	0.945 (2)	0.349 (2)	1.000 (7)	0.531 (7)	1.000 (7)	0.499 (7)	N.am	1.0	0.3	True	8	1.0	3.0	11.0	45.0	LOO	5	10	True	0.0	False	10	41
3199	266877	69018.DatasetPerPubblicazione_ApproccioLigandBased_PF-00835231_6xhm.pdb	completed	Results	Missing	21	False	0.934 (2)	0.332 (2)	1.000 (7)	0.646 (7)	1.000 (7)	0.499 (7)	C.3.H3	1.0	0.1	True	8	1.5	7.0	9.0	15.0	LOO	5	10	True	0.0	False	10	41
954	260852	66506.DatasetPerPubblicazione_ApproccioLigandBased_shaep_highest_LogP	completed	Results	Missing	21	False	0.985 (2)	0.526 (2)	0.998 (6)	0.434 (6)	0.998 (4)	0.499 (4)	C.3	1.0	0.05	True	8	2.0	5.0	8.0	30.0	LOO	5	10	True	0.0001	False	10	0
972	260870	66522.DatasetPerPubblicazione_ApproccioLigandBased_shaep_highest_LogP	completed	Results	Missing	21	False	0.985 (2)	0.526 (2)	0.998 (6)	0.434 (6)	0.998 (4)	0.499 (4)	C.3	1.0	0.05	True	8	2.0	5.0	8.0	30.0	LOO	5	10	True	0.0001	False	10	0
2991	266507	69006.DatasetPerPubblicazione_ApproccioLigandBased_PF-00835231_6xhm.pdb	completed	Results	Missing	21	False	0.828 (1)	0.355 (1)	0.970 (5)	0.458 (5)	0.996 (4)	0.499 (4)	H.P	1.0	0.4	True	8	2.5	4.0	19.0	10.0	LOO	5	10	True	0.0	False	10	0
2996	266512	69006.DatasetPerPubblicazione_ApproccioLigandBased_PF-00835231_6xhm.pdb	completed	Results	Missing	21	False	0.998 (5)	0.490 (5)	0.827 (3)	0.117 (3)	0.977 (3)	0.499 (3)	O.2	1.0	0.2	True	8	2.5	7.0	11.0	50.0	LOO	5	10	True	0.0	False	10	0
2857	266373	68993.DatasetPerPubblicazione_ApproccioLigandBased_PF-00835231_6xhm.pdb	completed	Results	Missing	21	False	0.795 (1)	0.111 (1)	0.576 (1)	0.369 (1)	0.908 (2)	0.499 (2)	H.P	1.0	0.8	True	8	1.0	8.0	20.0	15.0	LOO	5	10	True	0.0	False	10	0
3261	266939	69018.DatasetPerPubblicazione_ApproccioLigandBased_PF-00835231_6xhm.pdb	completed	Results	Missing	21	False	0.700 (1)	0.247 (1)	0.862 (2)	0.650 (2)	0.999 (6)	0.498 (6)	N.am	1.0	0.1	True	8	2.0	6.0	10.0	35.0	LOO	5	10	True	0.0	False	10	41
2578	262687	66592.BEST_DatasetPerPubblicazione_ApproccioLigandBased_o3a_longest	completed	Results	Missing	21	False	0.989 (4)	0.365 (4)	0.967 (3)	0.520 (3)	0.991 (4)	0.498 (4)	N.am	1.0	0.6	True	6	2.4	4.0	0.0	15.0	LOO	5	10	True	0.0	False	10	0
868	260766	66405.DatasetPerPubblicazione_ApproccioLigandBased_o3a_lowest_MR	completed	Results	Missing	21	False	0.956 (2)	0.466 (2)	0.782 (2)	-0.097 (2)	0.987 (3)	0.498 (3)	C.3	1.0	0.05	True	8	2.0	5.0	8.0	30.0	LOO	5	10	True	0.0001	False	10	0
2900	266416	68993.DatasetPerPubblicazione_ApproccioLigandBased_PF-00835231_6xhm.pdb	completed	Results	Missing	21	False	0.981 (2)	0.116 (2)	0.831 (2)	0.425 (2)	0.906 (2)	0.498 (2)	N.am	1.0	0.7	True	8	1.0	3.0	16.0	5.0	LOO	5	10	True	0.0	False	10	0
2938	266454	69006.DatasetPerPubblicazione_ApproccioLigandBased_PF-00835231_6xhm.pdb	completed	Results	Missing	21	False	1.000 (8)	0.420 (8)	0.987 (4)	0.510 (4)	1.000 (8)	0.497 (8)	C.3.H3	1.0	0.4	True	8	1.5	2.0	19.0	40.0	LOO	5	10	True	0.0	False	10	0
3122	266641	69018.DatasetPerPubblicazione_ApproccioLigandBased_PF-00835231_6xhm.pdb	completed	Results	Missing	21	False	0.945 (2)	0.347 (2)	1.000 (7)	0.518 (7)	1.000 (7)	0.497 (7)	O.2	1.0	0.3	True	8	1.0	3.0	15.0	35.0	LOO	5	10	True	0.0	False	10	41
3142	266661	69018.DatasetPerPubblicazione_ApproccioLigandBased_PF-00835231_6xhm.pdb	completed	Results	Missing	21	False	0.950 (2)	0.342 (2)	0.981 (4)	0.679 (4)	1.000 (7)	0.497 (7)	N.am	1.0	0.4	True	8	1.5	6.0	15.0	30.0	LOO	5	10	True	0.0	False	10	41
3223	266901	69018.DatasetPerPubblicazione_ApproccioLigandBased_PF-00835231_6xhm.pdb	completed	Results	Missing	21	False	0.958 (2)	0.339 (2)	0.998 (5)	0.698 (5)	1.000 (7)	0.497 (7)	H.P	1.0	0.1	True	8	1.5	3.0	17.0	10.0	LOO	5	10	True	0.0	False	10	41
3253	266931	69018.DatasetPerPubblicazione_ApproccioLigandBased_PF-00835231_6xhm.pdb	completed	Results	Missing	21	False	0.705 (1)	0.260 (1)	0.861 (2)	0.649 (2)	0.999 (6)	0.497 (6)	O.2	1.0	0.1	True	8	2.0	8.0	12.0	25.0	LOO	5	10	True	0.0	False	10	41
2538	262647	66592.BEST_DatasetPerPubblicazione_ApproccioLigandBased_o3a_longest	completed	Results	Missing	21	False	0.989 (4)	0.365 (4)	0.966 (3)	0.519 (3)	0.992 (4)	0.497 (4)	N.am	1.0	0.7	True	6	2.4	4.0	0.0	15.0	LOO	5	10	True	0.0	False	10	0
2258	262245	66592.BEST_DatasetPerPubblicazione_ApproccioLigandBased_o3a_longest	completed	Results	Missing	21	False	0.986 (4)	0.428 (4)	0.312 (1)	0.222 (1)	0.929 (3)	0.497 (3)	C.3.H3	1.0	0.6	True	8	3.008	10.0	70.0	13.0	LOO	5	10	True	0.0	False	10	0
2942	266458	69006.DatasetPerPubblicazione_ApproccioLigandBased_PF-00835231_6xhm.pdb	completed	Results	Missing	21	False	0.951 (2)	0.475 (2)	0.880 (3)	0.324 (3)	0.974 (3)	0.497 (3)	O.2	1.0	0.5	True	8	2.5	7.0	10.0	15.0	LOO	5	10	True	0.0	False	10	0
3048	266567	69018.DatasetPerPubblicazione_ApproccioLigandBased_PF-00835231_6xhm.pdb	completed	Results	Missing	21	False	0.947 (2)	0.342 (2)	0.999 (6)	0.690 (6)	1.000 (7)	0.496 (7)	O.2	1.0	0.3	True	8	1.5	7.0	13.0	5.0	LOO	5	10	True	0.0	False	10	41
3062	266581	69018.DatasetPerPubblicazione_ApproccioLigandBased_PF-00835231_6xhm.pdb	completed	Results	Missing	21	False	0.947 (2)	0.372 (2)	0.962 (4)	0.026 (4)	1.000 (7)	0.496 (7)	O.2	1.0	0.8	True	8	1.5	4.0	17.0	30.0	LOO	5	10	True	0.0	False	10	41
3080	266599	69018.DatasetPerPubblicazione_ApproccioLigandBased_PF-00835231_6xhm.pdb	completed	Results	Missing	21	False	0.945 (2)	0.346 (2)	0.969 (3)	0.319 (3)	1.000 (7)	0.496 (7)	N.am	1.0	0.9	True	8	1.0	3.0	17.0	35.0	LOO	5	10	True	0.0	False	10	41
3044	266563	69018.DatasetPerPubblicazione_ApproccioLigandBased_PF-00835231_6xhm.pdb	completed	Results	Missing	21	False	0.700 (1)	0.246 (1)	0.863 (2)	0.653 (2)	0.999 (6)	0.496 (6)	O.2	1.0	0.2	True	8	2.0	6.0	18.0	35.0	LOO	5	10	True	0.0	False	10	41
3097	266616	69018.DatasetPerPubblicazione_ApproccioLigandBased_PF-00835231_6xhm.pdb	completed	Results	Missing	21	False	0.700 (1)	0.246 (1)	0.866 (2)	0.656 (2)	0.999 (6)	0.496 (6)	O.2	1.0	0.4	True	8	2.0	6.0	11.0	35.0	LOO	5	10	True	0.0	False	10	41
3181	266859	69018.DatasetPerPubblicazione_ApproccioLigandBased_PF-00835231_6xhm.pdb	completed	Results	Missing	21	False	0.700 (1)	0.246 (1)	0.862 (2)	0.650 (2)	0.999 (6)	0.496 (6)	O.2	1.0	0.1	True	8	2.0	5.0	10.0	35.0	LOO	5	10	True	0.0	False	10	41
2883	266399	68993.DatasetPerPubblicazione_ApproccioLigandBased_PF-00835231_6xhm.pdb	completed	Results	Missing	21	False	0.978 (2)	0.126 (2)	0.856 (2)	0.479 (2)	0.892 (2)	0.496 (2)	O.2	1.0	0.8	True	8	1.0	9.0	9.0	20.0	LOO	5	10	True	0.0	False	10	0
2892	266408	68993.DatasetPerPubblicazione_ApproccioLigandBased_PF-00835231_6xhm.pdb	completed	Results	Missing	21	False	0.978 (2)	0.124 (2)	0.594 (1)	0.357 (1)	0.897 (2)	0.496 (2)	N.am	1.0	0.9	True	8	1.0	8.0	20.0	20.0	LOO	5	10	True	0.0	False	10	0
2881	266397	68993.DatasetPerPubblicazione_ApproccioLigandBased_PF-00835231_6xhm.pdb	completed	Results	Missing	21	False	0.785 (1)	0.151 (1)	0.838 (2)	0.485 (2)	0.900 (2)	0.495 (2)	H.P	1.0	0.2	True	8	1.5	10.0	15.0	20.0	LOO	5	10	True	0.0	False	10	0
2888	266404	68993.DatasetPerPubblicazione_ApproccioLigandBased_PF-00835231_6xhm.pdb	completed	Results	Missing	21	False	0.762 (1)	0.186 (1)	0.775 (2)	0.507 (2)	0.864 (2)	0.495 (2)	C.3.H3	1.0	0.1	True	8	2.5	6.0	11.0	10.0	LOO	5	10	True	0.0	False	10	0
2890	266406	68993.DatasetPerPubblicazione_ApproccioLigandBased_PF-00835231_6xhm.pdb	completed	Results	Missing	21	False	0.785 (1)	0.151 (1)	0.828 (2)	0.483 (2)	0.900 (2)	0.495 (2)	H.P	1.0	0.6	True	8	1.5	1.0	8.0	20.0	LOO	5	10	True	0.0	False	10	0
3132	266651	69018.DatasetPerPubblicazione_ApproccioLigandBased_PF-00835231_6xhm.pdb	completed	Results	Missing	21	False	0.945 (2)	0.343 (2)	1.000 (7)	0.524 (7)	1.000 (7)	0.494 (7)	N.am	1.0	0.3	True	8	1.0	4.0	16.0	30.0	LOO	5	10	True	0.0	False	10	41
3020	266536	69006.DatasetPerPubblicazione_ApproccioLigandBased_PF-00835231_6xhm.pdb	completed	Results	Missing	21	False	1.000 (6)	0.430 (6)	0.993 (4)	0.415 (4)	0.998 (5)	0.494 (5)	C.3.H3	1.0	0.4	True	8	1.0	1.0	9.0	25.0	LOO	5	10	True	0.0	False	10	0
2350	262337	66592.BEST_DatasetPerPubblicazione_ApproccioLigandBased_o3a_longest	completed	Results	Missing	21	False	0.973 (3)	0.468 (3)	0.343 (1)	0.206 (1)	0.821 (2)	0.494 (2)	H.P	1.0	0.1	True	8	3.1	9.0	26.0	9.0	LOO	5	10	True	0.0	False	10	0
3268	266946	69018.DatasetPerPubblicazione_ApproccioLigandBased_PF-00835231_6xhm.pdb	completed	Results	Missing	21	False	0.952 (2)	0.346 (2)	0.978 (4)	0.677 (4)	1.000 (7)	0.493 (7)	O.2	1.0	0.1	True	8	1.5	6.0	16.0	35.0	LOO	5	10	True	0.0	False	10	41
2293	262280	66592.BEST_DatasetPerPubblicazione_ApproccioLigandBased_o3a_longest	completed	Results	Missing	21	False	0.709 (1)	0.187 (1)	0.392 (1)	0.157 (1)	0.918 (3)	0.493 (3)	H.P	1.0	0.9	True	8	2.402	7.0	60.0	29.0	LOO	5	10	True	0.0	False	10	0
2358	262345	66592.BEST_DatasetPerPubblicazione_ApproccioLigandBased_o3a_longest	completed	Results	Missing	21	False	0.986 (4)	0.306 (4)	0.642 (3)	0.334 (3)	0.939 (3)	0.493 (3)	O.2	1.0	0.5	True	8	2.705	6.0	71.0	19.0	LOO	5	10	True	0.0	False	10	0
2907	266423	68993.DatasetPerPubblicazione_ApproccioLigandBased_PF-00835231_6xhm.pdb	completed	Results	Missing	21	False	0.739 (1)	0.022 (1)	0.821 (2)	0.433 (2)	0.878 (2)	0.493 (2)	C.3.H3	1.0	0.6	True	8	2.0	7.0	8.0	15.0	LOO	5	10	True	0.0	False	10	0
3010	266526	69006.DatasetPerPubblicazione_ApproccioLigandBased_PF-00835231_6xhm.pdb	completed	Results	Missing	21	False	1.000 (8)	0.421 (8)	0.989 (4)	0.512 (4)	1.000 (8)	0.492 (8)	C.3.H3	1.0	0.7	True	8	1.5	5.0	11.0	35.0	LOO	5	10	True	0.0	False	10	0
3171	266849	69018.DatasetPerPubblicazione_ApproccioLigandBased_PF-00835231_6xhm.pdb	completed	Results	Missing	21	False	0.935 (2)	0.330 (2)	0.985 (4)	0.630 (4)	1.000 (7)	0.492 (7)	C.3.H3	1.0	0.1	True	8	1.5	7.0	16.0	10.0	LOO	5	10	True	0.0	False	10	41
2940	266456	69006.DatasetPerPubblicazione_ApproccioLigandBased_PF-00835231_6xhm.pdb	completed	Results	Missing	21	False	1.000 (8)	0.537 (8)	0.996 (7)	0.559 (7)	0.998 (5)	0.492 (5)	H.P	1.0	0.4	True	8	2.0	2.0	15.0	35.0	LOO	5	10	True	0.0	False	10	0
2532	262641	66592.BEST_DatasetPerPubblicazione_ApproccioLigandBased_o3a_longest	completed	Results	Missing	21	False	0.988 (4)	0.444 (4)	0.990 (4)	0.277 (4)	0.995 (4)	0.492 (4)	O.2	1.0	0.6	True	6	2.5	7.0	0.0	15.0	LOO	5	10	True	0.0	False	10	0
3207	266885	69018.DatasetPerPubblicazione_ApproccioLigandBased_PF-00835231_6xhm.pdb	completed	Results	Missing	21	False	0.927 (2)	0.336 (2)	0.998 (5)	0.698 (5)	0.968 (3)	0.492 (3)	C.3.H3	1.0	0.1	True	8	1.5	6.0	16.0	10.0	LOO	5	10	True	0.0	False	10	41
3066	266585	69018.DatasetPerPubblicazione_ApproccioLigandBased_PF-00835231_6xhm.pdb	completed	Results	Missing	21	False	0.953 (2)	0.346 (2)	0.979 (4)	0.666 (4)	1.000 (7)	0.491 (7)	O.2	1.0	0.5	True	8	1.5	6.0	13.0	40.0	LOO	5	10	True	0.0	False	10	41
3124	266643	69018.DatasetPerPubblicazione_ApproccioLigandBased_PF-00835231_6xhm.pdb	completed	Results	Missing	21	False	0.945 (2)	0.349 (2)	1.000 (8)	0.454 (8)	1.000 (7)	0.491 (7)	N.am	1.0	0.4	True	8	1.0	3.0	15.0	50.0	LOO	5	10	True	0.0	False	10	41
2841	266357	68993.DatasetPerPubblicazione_ApproccioLigandBased_PF-00835231_6xhm.pdb	completed	Results	Missing	21	False	0.764 (1)	0.049 (1)	0.938 (2)	0.350 (2)	0.898 (2)	0.491 (2)	C.3.H3	1.0	0.9	True	8	1.5	7.0	13.0	45.0	LOO	5	10	True	0.0	False	10	0
2222	262209	66592.BEST_DatasetPerPubblicazione_ApproccioLigandBased_o3a_longest	completed	Results	Missing	21	False	0.990 (4)	0.325 (4)	0.934 (5)	0.525 (5)	1.000 (8)	0.490 (8)	H.P	1.0	0.8	True	8	1.7	4.0	28.0	2.0	LOO	5	10	True	0.0	False	10	0
3110	266629	69018.DatasetPerPubblicazione_ApproccioLigandBased_PF-00835231_6xhm.pdb	completed	Results	Missing	21	False	0.945 (2)	0.344 (2)	1.000 (7)	0.564 (7)	1.000 (7)	0.490 (7)	O.2	1.0	0.2	True	8	1.0	6.0	10.0	30.0	LOO	5	10	True	0.0	False	10	41
3123	266642	69018.DatasetPerPubblicazione_ApproccioLigandBased_PF-00835231_6xhm.pdb	completed	Results	Missing	21	False	0.945 (2)	0.348 (2)	1.000 (8)	0.431 (8)	1.000 (7)	0.490 (7)	O.2	1.0	0.6	True	8	1.0	4.0	15.0	40.0	LOO	5	10	True	0.0	False	10	41
3100	266619	69018.DatasetPerPubblicazione_ApproccioLigandBased_PF-00835231_6xhm.pdb	completed	Results	Missing	21	False	0.698 (1)	0.243 (1)	0.869 (2)	0.660 (2)	0.999 (6)	0.490 (6)	O.2	1.0	0.4	True	8	2.0	6.0	15.0	40.0	LOO	5	10	True	0.0	False	10	41
3004	266520	69006.DatasetPerPubblicazione_ApproccioLigandBased_PF-00835231_6xhm.pdb	completed	Results	Missing	21	False	1.000 (8)	0.537 (8)	0.953 (4)	0.440 (4)	0.998 (5)	0.490 (5)	H.P	1.0	0.8	True	8	2.0	8.0	18.0	35.0	LOO	5	10	True	0.0	False	10	0
1043	260951	66571.DatasetPerPubblicazione_ApproccioLigandBased_o3a_highest_LogP	completed	Results	Missing	21	False	0.933 (2)	0.341 (2)	0.383 (1)	0.190 (1)	0.987 (4)	0.490 (4)	C.3	1.0	0.05	True	8	2.0	5.0	8.0	30.0	LOO	5	10	True	0.0001	False	10	0
1054	260962	66587.DatasetPerPubblicazione_ApproccioLigandBased_o3a_highest_LogP	completed	Results	Missing	21	False	0.933 (2)	0.341 (2)	0.383 (1)	0.190 (1)	0.987 (4)	0.490 (4)	C.3	1.0	0.05	True	8	2.0	5.0	8.0	30.0	LOO	5	10	True	0.0001	False	10	0
3016	266532	69006.DatasetPerPubblicazione_ApproccioLigandBased_PF-00835231_6xhm.pdb	completed	Results	Missing	21	False	0.951 (2)	0.463 (2)	0.896 (3)	0.402 (3)	0.975 (3)	0.490 (3)	N.am	1.0	0.3	True	8	2.5	7.0	11.0	10.0	LOO	5	10	True	0.0	False	10	0
2835	266351	68993.DatasetPerPubblicazione_ApproccioLigandBased_PF-00835231_6xhm.pdb	completed	Results	Missing	21	False	0.972 (2)	0.120 (2)	0.839 (2)	0.503 (2)	0.887 (2)	0.490 (2)	C.3.H3	1.0	0.1	True	8	1.0	7.0	14.0	30.0	LOO	5	10	True	0.0	False	10	0
2839	266355	68993.DatasetPerPubblicazione_ApproccioLigandBased_PF-00835231_6xhm.pdb	completed	Results	Missing	21	False	0.981 (2)	0.123 (2)	0.850 (2)	0.443 (2)	0.902 (2)	0.490 (2)	H.P	1.0	0.5	True	8	1.5	9.0	16.0	15.0	LOO	5	10	True	0.0	False	10	0
2876	266392	68993.DatasetPerPubblicazione_ApproccioLigandBased_PF-00835231_6xhm.pdb	completed	Results	Missing	21	False	0.978 (2)	0.136 (2)	0.599 (1)	0.353 (1)	0.897 (2)	0.490 (2)	N.am	1.0	0.9	True	8	1.0	8.0	20.0	25.0	LOO	5	10	True	0.0	False	10	0
2895	266411	68993.DatasetPerPubblicazione_ApproccioLigandBased_PF-00835231_6xhm.pdb	completed	Results	Missing	21	False	0.783 (1)	0.089 (1)	0.862 (2)	0.433 (2)	0.889 (2)	0.490 (2)	N.am	1.0	0.6	True	8	1.5	5.0	15.0	10.0	LOO	5	10	True	0.0	False	10	0
2917	266433	68993.DatasetPerPubblicazione_ApproccioLigandBased_PF-00835231_6xhm.pdb	completed	Results	Missing	21	False	0.966 (2)	0.145 (2)	0.830 (2)	0.448 (2)	0.880 (2)	0.490 (2)	C.3.H3	1.0	0.3	True	8	2.5	2.0	11.0	15.0	LOO	5	10	True	0.0	False	10	0
3087	266606	69018.DatasetPerPubblicazione_ApproccioLigandBased_PF-00835231_6xhm.pdb	completed	Results	Missing	21	False	0.945 (2)	0.349 (2)	1.000 (7)	0.497 (7)	1.000 (7)	0.489 (7)	O.2	1.0	0.8	True	8	1.0	5.0	10.0	45.0	LOO	5	10	True	0.0	False	10	41
3117	266636	69018.DatasetPerPubblicazione_ApproccioLigandBased_PF-00835231_6xhm.pdb	completed	Results	Missing	21	False	0.937 (2)	0.346 (2)	0.967 (3)	0.287 (3)	1.000 (7)	0.489 (7)	C.3.H3	1.0	0.9	True	8	1.0	9.0	18.0	40.0	LOO	5	10	True	0.0	False	10	41
2539	262648	66592.BEST_DatasetPerPubblicazione_ApproccioLigandBased_o3a_longest	completed	Results	Missing	21	False	0.999 (6)	0.475 (6)	0.971 (3)	0.363 (3)	0.998 (5)	0.489 (5)	N.am	1.0	0.7	True	6	2.6	5.5	0.0	15.0	LOO	5	10	True	0.0	False	10	0
2982	266498	69006.DatasetPerPubblicazione_ApproccioLigandBased_PF-00835231_6xhm.pdb	completed	Results	Missing	21	False	1.000 (6)	0.422 (6)	0.994 (4)	0.347 (4)	0.998 (5)	0.489 (5)	C.3.H3	1.0	0.2	True	8	1.0	2.0	10.0	45.0	LOO	5	10	True	0.0	False	10	0
2850	266366	68993.DatasetPerPubblicazione_ApproccioLigandBased_PF-00835231_6xhm.pdb	completed	Results	Missing	21	False	0.765 (1)	0.050 (1)	0.920 (2)	0.441 (2)	0.900 (2)	0.489 (2)	C.3.H3	1.0	0.2	True	8	1.5	7.0	17.0	40.0	LOO	5	10	True	0.0	False	10	0
3260	266938	69018.DatasetPerPubblicazione_ApproccioLigandBased_PF-00835231_6xhm.pdb	completed	Results	Missing	21	False	0.942 (2)	0.324 (2)	1.000 (8)	0.710 (8)	1.000 (7)	0.488 (7)	O.2	1.0	0.1	True	8	1.5	9.0	14.0	5.0	LOO	5	10	True	0.0	False	10	41
3085	266604	69018.DatasetPerPubblicazione_ApproccioLigandBased_PF-00835231_6xhm.pdb	completed	Results	Missing	21	False	0.695 (1)	0.241 (1)	0.933 (3)	0.648 (3)	0.999 (6)	0.488 (6)	N.am	1.0	0.7	True	8	2.0	5.0	13.0	45.0	LOO	5	10	True	0.0	False	10	41
3219	266897	69018.DatasetPerPubblicazione_ApproccioLigandBased_PF-00835231_6xhm.pdb	completed	Results	Missing	21	False	0.924 (2)	0.328 (2)	0.952 (4)	0.548 (4)	0.996 (5)	0.488 (5)	C.3.H3	1.0	0.1	True	8	2.5	3.0	18.0	10.0	LOO	5	10	True	0.0	False	10	41
2555	262664	66592.BEST_DatasetPerPubblicazione_ApproccioLigandBased_o3a_longest	completed	Results	Missing	21	False	0.996 (4)	0.457 (4)	0.999 (6)	0.559 (6)	0.997 (4)	0.488 (4)	N.am	1.0	0.85	True	6	2.1	4.5	0.0	15.0	LOO	5	10	True	0.0	False	10	0
2562	262671	66592.BEST_DatasetPerPubblicazione_ApproccioLigandBased_o3a_longest	completed	Results	Missing	21	False	0.996 (4)	0.457 (4)	0.999 (6)	0.558 (6)	0.996 (4)	0.488 (4)	N.am	1.0	0.65	True	6	2.1	4.5	0.0	15.0	LOO	5	10	True	0.0	False	10	0
3008	266524	69006.DatasetPerPubblicazione_ApproccioLigandBased_PF-00835231_6xhm.pdb	completed	Results	Missing	21	False	1.000 (6)	0.453 (6)	0.986 (4)	0.554 (4)	0.984 (3)	0.488 (3)	C.3.H3	1.0	0.6	True	8	1.0	9.0	13.0	5.0	LOO	5	10	True	0.0	False	10	0
2843	266359	68993.DatasetPerPubblicazione_ApproccioLigandBased_PF-00835231_6xhm.pdb	completed	Results	Missing	21	False	0.956 (2)	0.072 (2)	0.878 (2)	0.447 (2)	0.890 (2)	0.488 (2)	O.2	1.0	0.9	True	8	2.0	9.0	9.0	20.0	LOO	5	10	True	0.0	False	10	0
2854	266370	68993.DatasetPerPubblicazione_ApproccioLigandBased_PF-00835231_6xhm.pdb	completed	Results	Missing	21	False	0.770 (1)	0.096 (1)	0.828 (2)	0.445 (2)	0.885 (2)	0.488 (2)	C.3.H3	1.0	0.4	True	8	1.5	3.0	11.0	50.0	LOO	5	10	True	0.0	False	10	0
2868	266384	68993.DatasetPerPubblicazione_ApproccioLigandBased_PF-00835231_6xhm.pdb	completed	Results	Missing	21	False	0.966 (2)	0.170 (2)	0.534 (1)	0.351 (1)	0.902 (2)	0.488 (2)	N.am	1.0	0.7	True	8	2.0	3.0	16.0	50.0	LOO	5	10	True	0.0	False	10	0
2903	266419	68993.DatasetPerPubblicazione_ApproccioLigandBased_PF-00835231_6xhm.pdb	completed	Results	Missing	21	False	0.977 (2)	0.146 (2)	0.837 (2)	0.505 (2)	0.896 (2)	0.488 (2)	O.2	1.0	0.1	True	8	1.0	8.0	9.0	45.0	LOO	5	10	True	0.0	False	10	0
862	260760	66400.DatasetPerPubblicazione_ApproccioLigandBased_o3a_most_flexible	completed	Results	Missing	21	False	0.644 (1)	0.018 (1)	0.950 (4)	0.565 (4)	1.000 (8)	0.487 (8)	C.3	1.0	0.05	True	8	2.0	5.0	8.0	30.0	LOO	5	10	True	0.0001	False	10	0
870	260768	66408.DatasetPerPubblicazione_ApproccioLigandBased_o3a_highest_HD	completed	Results	Missing	21	False	0.644 (1)	0.018 (1)	0.950 (4)	0.565 (4)	1.000 (8)	0.487 (8)	C.3	1.0	0.05	True	8	2.0	5.0	8.0	30.0	LOO	5	10	True	0.0001	False	10	0
3135	266654	69018.DatasetPerPubblicazione_ApproccioLigandBased_PF-00835231_6xhm.pdb	completed	Results	Missing	21	False	0.947 (2)	0.370 (2)	0.928 (4)	0.010 (4)	1.000 (7)	0.487 (7)	N.am	1.0	0.8	True	8	1.5	4.0	20.0	35.0	LOO	5	10	True	0.0	False	10	41
3237	266915	69018.DatasetPerPubblicazione_ApproccioLigandBased_PF-00835231_6xhm.pdb	completed	Results	Missing	21	False	0.947 (2)	0.338 (2)	0.987 (5)	0.483 (5)	1.000 (7)	0.487 (7)	H.P	1.0	0.1	True	8	1.5	4.0	20.0	20.0	LOO	5	10	True	0.0	False	10	41
2584	262693	66592.BEST_DatasetPerPubblicazione_ApproccioLigandBased_o3a_longest	completed	Results	Missing	21	False	0.999 (6)	0.470 (6)	0.970 (3)	0.352 (3)	0.998 (5)	0.487 (5)	O.2	1.0	0.95	True	6	2.6	5.5	0.0	15.0	LOO	5	10	True	0.0	False	10	0
3030	266546	69006.DatasetPerPubblicazione_ApproccioLigandBased_PF-00835231_6xhm.pdb	completed	Results	Missing	21	False	1.000 (6)	0.436 (6)	0.995 (4)	0.374 (4)	0.998 (5)	0.487 (5)	N.am	1.0	0.5	True	8	1.0	3.0	9.0	35.0	LOO	5	10	True	0.0	False	10	0
2324	262311	66592.BEST_DatasetPerPubblicazione_ApproccioLigandBased_o3a_longest	completed	Results	Missing	21	False	0.663 (1)	0.126 (1)	0.492 (3)	0.156 (3)	0.944 (3)	0.487 (3)	C.3.H3	1.0	0.4	True	8	3.008	5.0	80.0	16.0	LOO	5	10	True	0.0	False	10	0
2370	262357	66592.BEST_DatasetPerPubblicazione_ApproccioLigandBased_o3a_longest	completed	Results	Missing	21	False	0.979 (4)	0.337 (4)	0.164 (1)	-0.289 (1)	0.922 (3)	0.487 (3)	O.2	1.0	0.7	True	8	2.806	8.0	58.0	7.0	LOO	5	10	True	0.0	False	10	0
2836	266352	68993.DatasetPerPubblicazione_ApproccioLigandBased_PF-00835231_6xhm.pdb	completed	Results	Missing	21	False	0.977 (2)	0.144 (2)	0.867 (2)	0.480 (2)	0.898 (2)	0.487 (2)	O.2	1.0	0.7	True	8	1.0	9.0	9.0	50.0	LOO	5	10	True	0.0	False	10	0
2842	266358	68993.DatasetPerPubblicazione_ApproccioLigandBased_PF-00835231_6xhm.pdb	completed	Results	Missing	21	False	0.977 (2)	0.148 (2)	0.607 (1)	0.347 (1)	0.898 (2)	0.487 (2)	O.2	1.0	0.9	True	8	1.0	7.0	20.0	40.0	LOO	5	10	True	0.0	False	10	0
2861	266377	68993.DatasetPerPubblicazione_ApproccioLigandBased_PF-00835231_6xhm.pdb	completed	Results	Missing	21	False	0.978 (2)	0.114 (2)	0.846 (2)	0.490 (2)	0.890 (2)	0.487 (2)	O.2	1.0	0.4	True	8	1.0	5.0	13.0	15.0	LOO	5	10	True	0.0	False	10	0
2912	266428	68993.DatasetPerPubblicazione_ApproccioLigandBased_PF-00835231_6xhm.pdb	completed	Results	Missing	21	False	0.965 (2)	0.163 (2)	0.536 (1)	0.350 (1)	0.901 (2)	0.487 (2)	N.am	1.0	0.6	True	8	2.0	3.0	19.0	45.0	LOO	5	10	True	0.0	False	10	0
2913	266429	68993.DatasetPerPubblicazione_ApproccioLigandBased_PF-00835231_6xhm.pdb	completed	Results	Missing	21	False	0.977 (2)	0.146 (2)	0.895 (2)	0.395 (2)	0.898 (2)	0.487 (2)	N.am	1.0	0.9	True	8	1.0	6.0	14.0	45.0	LOO	5	10	True	0.0	False	10	0
2915	266431	68993.DatasetPerPubblicazione_ApproccioLigandBased_PF-00835231_6xhm.pdb	completed	Results	Missing	21	False	0.767 (1)	0.052 (1)	0.577 (1)	0.327 (1)	0.900 (2)	0.487 (2)	C.3.H3	1.0	0.7	True	8	1.5	4.0	18.0	35.0	LOO	5	10	True	0.0	False	10	0
3220	266898	69018.DatasetPerPubblicazione_ApproccioLigandBased_PF-00835231_6xhm.pdb	completed	Results	Missing	21	False	0.937 (2)	0.347 (2)	0.952 (4)	0.400 (4)	1.000 (8)	0.486 (8)	C.3.H3	1.0	0.1	True	8	1.5	4.0	16.0	40.0	LOO	5	10	True	0.0	False	10	41
3088	266607	69018.DatasetPerPubblicazione_ApproccioLigandBased_PF-00835231_6xhm.pdb	completed	Results	Missing	21	False	0.946 (2)	0.356 (2)	0.969 (4)	0.305 (4)	1.000 (7)	0.486 (7)	N.am	1.0	0.9	True	8	1.5	7.0	9.0	45.0	LOO	5	10	True	0.0	False	10	41
3094	266613	69018.DatasetPerPubblicazione_ApproccioLigandBased_PF-00835231_6xhm.pdb	completed	Results	Missing	21	False	0.938 (2)	0.346 (2)	1.000 (8)	0.451 (8)	1.000 (7)	0.486 (7)	C.3.H3	1.0	0.3	True	8	1.0	9.0	17.0	50.0	LOO	5	10	True	0.0	False	10	41
3206	266884	69018.DatasetPerPubblicazione_ApproccioLigandBased_PF-00835231_6xhm.pdb	completed	Results	Missing	21	False	0.951 (2)	0.346 (2)	1.000 (8)	0.696 (8)	1.000 (7)	0.486 (7)	N.am	1.0	0.1	True	8	1.5	9.0	9.0	35.0	LOO	5	10	True	0.0	False	10	41
2094	262081	66592.BEST_DatasetPerPubblicazione_ApproccioLigandBased_o3a_longest	completed	Results	Missing	21	False	0.958 (3)	0.245 (3)	0.544 (2)	0.189 (2)	0.996 (6)	0.486 (6)	N.am	1.0	0.2	True	8	3.5	7.0	46.0	4.0	LOO	5	10	True	0.0	False	10	0
2149	262136	66592.BEST_DatasetPerPubblicazione_ApproccioLigandBased_o3a_longest	completed	Results	Missing	21	False	0.957 (3)	0.276 (3)	1.000 (8)	0.585 (8)	0.997 (4)	0.486 (4)	O.2	1.0	0.1	True	8	2.402	3.0	0.0	13.0	LOO	5	10	True	0.0	False	10	0
2173	262160	66592.BEST_DatasetPerPubblicazione_ApproccioLigandBased_o3a_longest	completed	Results	Missing	21	False	0.943 (3)	0.364 (3)	0.496 (2)	0.282 (2)	0.912 (3)	0.486 (3)	O.2	1.0	0.2	True	8	3.4	7.0	8.0	29.0	LOO	5	10	True	0.0	False	10	0
3246	266924	69018.DatasetPerPubblicazione_ApproccioLigandBased_PF-00835231_6xhm.pdb	completed	Results	Missing	21	False	0.934 (2)	0.313 (2)	0.993 (5)	0.501 (5)	0.966 (3)	0.486 (3)	O.2	1.0	0.1	True	8	1.5	2.0	14.0	25.0	LOO	5	10	True	0.0	False	10	41
2832	266348	68993.DatasetPerPubblicazione_ApproccioLigandBased_PF-00835231_6xhm.pdb	completed	Results	Missing	21	False	0.772 (1)	0.090 (1)	0.869 (2)	0.466 (2)	0.896 (2)	0.486 (2)	N.am	1.0	0.3	True	8	1.5	10.0	9.0	50.0	LOO	5	10	True	0.0	False	10	0
2844	266360	68993.DatasetPerPubblicazione_ApproccioLigandBased_PF-00835231_6xhm.pdb	completed	Results	Missing	21	False	0.978 (2)	0.124 (2)	0.837 (2)	0.505 (2)	0.894 (2)	0.486 (2)	N.am	1.0	0.1	True	8	1.0	8.0	20.0	20.0	LOO	5	10	True	0.0	False	10	0
2849	266365	68993.DatasetPerPubblicazione_ApproccioLigandBased_PF-00835231_6xhm.pdb	completed	Results	Missing	21	False	0.978 (2)	0.148 (2)	0.892 (2)	0.414 (2)	0.900 (2)	0.486 (2)	O.2	1.0	0.6	True	8	1.0	3.0	19.0	35.0	LOO	5	10	True	0.0	False	10	0
2862	266378	68993.DatasetPerPubblicazione_ApproccioLigandBased_PF-00835231_6xhm.pdb	completed	Results	Missing	21	False	0.977 (2)	0.144 (2)	0.872 (2)	0.457 (2)	0.899 (2)	0.486 (2)	O.2	1.0	0.4	True	8	1.0	7.0	20.0	50.0	LOO	5	10	True	0.0	False	10	0
2870	266386	68993.DatasetPerPubblicazione_ApproccioLigandBased_PF-00835231_6xhm.pdb	completed	Results	Missing	21	False	0.964 (2)	0.155 (2)	0.536 (1)	0.350 (1)	0.899 (2)	0.486 (2)	O.2	1.0	0.6	True	8	2.0	5.0	19.0	40.0	LOO	5	10	True	0.0	False	10	0
2887	266403	68993.DatasetPerPubblicazione_ApproccioLigandBased_PF-00835231_6xhm.pdb	completed	Results	Missing	21	False	0.978 (2)	0.124 (2)	0.885 (2)	0.443 (2)	0.894 (2)	0.486 (2)	N.am	1.0	0.5	True	8	1.0	6.0	20.0	20.0	LOO	5	10	True	0.0	False	10	0
2921	266437	68993.DatasetPerPubblicazione_ApproccioLigandBased_PF-00835231_6xhm.pdb	completed	Results	Missing	21	False	0.977 (2)	0.144 (2)	0.849 (2)	0.493 (2)	0.899 (2)	0.486 (2)	O.2	1.0	0.3	True	8	1.0	9.0	13.0	50.0	LOO	5	10	True	0.0	False	10	0
2926	266442	68993.DatasetPerPubblicazione_ApproccioLigandBased_PF-00835231_6xhm.pdb	completed	Results	Missing	21	False	0.972 (2)	0.112 (2)	0.856 (2)	0.491 (2)	0.890 (2)	0.486 (2)	C.3.H3	1.0	0.3	True	8	1.0	4.0	15.0	35.0	LOO	5	10	True	0.0	False	10	0
2954	266470	69006.DatasetPerPubblicazione_ApproccioLigandBased_PF-00835231_6xhm.pdb	completed	Results	Missing	21	False	1.000 (5)	0.395 (5)	0.986 (4)	0.530 (4)	1.000 (7)	0.485 (7)	H.P	1.0	0.7	True	8	1.5	8.0	9.0	5.0	LOO	5	10	True	0.0	False	10	0
3000	266516	69006.DatasetPerPubblicazione_ApproccioLigandBased_PF-00835231_6xhm.pdb	completed	Results	Missing	21	False	1.000 (6)	0.427 (6)	0.995 (4)	0.361 (4)	1.000 (6)	0.485 (6)	O.2	1.0	0.4	True	8	1.0	1.0	19.0	20.0	LOO	5	10	True	0.0	False	10	0
3069	266588	69018.DatasetPerPubblicazione_ApproccioLigandBased_PF-00835231_6xhm.pdb	completed	Results	Missing	21	False	0.700 (1)	0.246 (1)	0.871 (2)	0.652 (2)	0.999 (6)	0.485 (6)	O.2	1.0	0.4	True	8	2.0	7.0	19.0	35.0	LOO	5	10	True	0.0	False	10	41
2038	262025	66592.BEST_DatasetPerPubblicazione_ApproccioLigandBased_o3a_longest	completed	Results	Missing	21	False	0.988 (4)	0.329 (4)	0.705 (2)	0.488 (2)	0.938 (3)	0.485 (3)	C.3.H3	1.0	0.2	True	8	3.008	1.0	50.0	23.0	LOO	5	10	True	0.0	False	10	0
2118	262105	66592.BEST_DatasetPerPubblicazione_ApproccioLigandBased_o3a_longest	completed	Results	Missing	21	False	0.988 (4)	0.329 (4)	0.312 (1)	0.222 (1)	0.938 (3)	0.485 (3)	C.3.H3	1.0	1.0	True	8	3.008	1.0	44.0	23.0	LOO	5	10	True	0.0	False	10	0
2980	266496	69006.DatasetPerPubblicazione_ApproccioLigandBased_PF-00835231_6xhm.pdb	completed	Results	Missing	21	False	1.000 (8)	0.537 (8)	0.656 (2)	0.112 (2)	0.979 (3)	0.485 (3)	N.am	1.0	0.9	True	8	2.5	6.0	12.0	50.0	LOO	5	10	True	0.0	False	10	0
2840	266356	68993.DatasetPerPubblicazione_ApproccioLigandBased_PF-00835231_6xhm.pdb	completed	Results	Missing	21	False	0.975 (2)	0.125 (2)	0.838 (2)	0.475 (2)	0.896 (2)	0.485 (2)	C.3.H3	1.0	0.4	True	8	1.5	1.0	13.0	15.0	LOO	5	10	True	0.0	False	10	0
2909	266425	68993.DatasetPerPubblicazione_ApproccioLigandBased_PF-00835231_6xhm.pdb	completed	Results	Missing	21	False	0.761 (1)	0.046 (1)	0.895 (2)	0.403 (2)	0.888 (2)	0.485 (2)	N.am	1.0	0.8	True	8	2.0	5.0	14.0	15.0	LOO	5	10	True	0.0	False	10	0
2919	266435	68993.DatasetPerPubblicazione_ApproccioLigandBased_PF-00835231_6xhm.pdb	completed	Results	Missing	21	False	0.775 (1)	0.079 (1)	0.865 (2)	0.455 (2)	0.895 (2)	0.485 (2)	O.2	1.0	0.2	True	8	1.5	7.0	12.0	35.0	LOO	5	10	True	0.0	False	10	0
2922	266438	68993.DatasetPerPubblicazione_ApproccioLigandBased_PF-00835231_6xhm.pdb	completed	Results	Missing	21	False	0.739 (1)	0.027 (1)	0.538 (1)	0.358 (1)	0.886 (2)	0.485 (2)	C.3.H3	1.0	0.7	True	8	2.0	9.0	17.0	20.0	LOO	5	10	True	0.0	False	10	0
2925	266441	68993.DatasetPerPubblicazione_ApproccioLigandBased_PF-00835231_6xhm.pdb	completed	Results	Missing	21	False	0.972 (2)	0.112 (2)	0.593 (1)	0.359 (1)	0.892 (2)	0.485 (2)	C.3.H3	1.0	0.9	True	8	1.0	3.0	18.0	35.0	LOO	5	10	True	0.0	False	10	0
3096	266615	69018.DatasetPerPubblicazione_ApproccioLigandBased_PF-00835231_6xhm.pdb	completed	Results	Missing	21	False	0.951 (2)	0.316 (2)	0.901 (3)	0.399 (3)	1.000 (7)	0.484 (7)	N.am	1.0	0.3	True	8	2.5	2.0	16.0	10.0	LOO	5	10	True	0.0	False	10	41
3126	266645	69018.DatasetPerPubblicazione_ApproccioLigandBased_PF-00835231_6xhm.pdb	completed	Results	Missing	21	False	0.947 (2)	0.431 (2)	0.950 (5)	0.416 (5)	1.000 (7)	0.484 (7)	H.P	1.0	0.6	True	8	2.5	3.0	15.0	40.0	LOO	5	10	True	0.0	False	10	41
3184	266862	69018.DatasetPerPubblicazione_ApproccioLigandBased_PF-00835231_6xhm.pdb	completed	Results	Missing	21	False	0.700 (1)	0.246 (1)	0.861 (2)	0.649 (2)	1.000 (7)	0.484 (7)	O.2	1.0	0.1	True	8	2.0	7.0	11.0	35.0	LOO	5	10	True	0.0	False	10	41
3249	266927	69018.DatasetPerPubblicazione_ApproccioLigandBased_PF-00835231_6xhm.pdb	completed	Results	Missing	21	False	0.947 (2)	0.431 (2)	0.953 (5)	0.453 (5)	1.000 (7)	0.484 (7)	H.P	1.0	0.1	True	8	2.5	3.0	20.0	40.0	LOO	5	10	True	0.0	False	10	41
3013	266529	69006.DatasetPerPubblicazione_ApproccioLigandBased_PF-00835231_6xhm.pdb	completed	Results	Missing	21	False	1.000 (6)	0.453 (6)	0.982 (4)	0.559 (4)	0.984 (3)	0.484 (3)	C.3.H3	1.0	0.6	True	8	1.0	9.0	10.0	5.0	LOO	5	10	True	0.0	False	10	0
3231	266909	69018.DatasetPerPubblicazione_ApproccioLigandBased_PF-00835231_6xhm.pdb	completed	Results	Missing	21	False	0.932 (2)	0.326 (2)	1.000 (8)	0.712 (8)	0.965 (3)	0.484 (3)	C.3.H3	1.0	0.1	True	8	1.5	9.0	13.0	5.0	LOO	5	10	True	0.0	False	10	41
2831	266347	68993.DatasetPerPubblicazione_ApproccioLigandBased_PF-00835231_6xhm.pdb	completed	Results	Missing	21	False	0.774 (1)	0.082 (1)	0.911 (2)	0.408 (2)	0.896 (2)	0.484 (2)	N.am	1.0	0.8	True	8	1.5	4.0	11.0	40.0	LOO	5	10	True	0.0	False	10	0
2837	266353	68993.DatasetPerPubblicazione_ApproccioLigandBased_PF-00835231_6xhm.pdb	completed	Results	Missing	21	False	0.781 (1)	0.065 (1)	0.838 (2)	0.471 (2)	0.894 (2)	0.484 (2)	O.2	1.0	0.1	True	8	1.5	7.0	15.0	20.0	LOO	5	10	True	0.0	False	10	0
2878	266394	68993.DatasetPerPubblicazione_ApproccioLigandBased_PF-00835231_6xhm.pdb	completed	Results	Missing	21	False	1.000 (5)	0.128 (5)	0.844 (2)	0.398 (2)	0.896 (2)	0.484 (2)	N.am	1.0	0.9	True	8	1.5	3.0	11.0	50.0	LOO	5	10	True	0.0	False	10	0
834	260718	66369.DatasetPerPubblicazione_ApproccioLigandBased_o3a_most_rigid	completed	Results	Missing	21	False	0.728 (1)	0.111 (1)	0.967 (3)	0.638 (3)	1.000 (8)	0.483 (8)	C.3	1.0	0.05	True	8	2.0	5.0	8.0	30.0	LOO	5	10	True	0.0001	False	10	0
841	260728	66375.DatasetPerPubblicazione_ApproccioLigandBased_o3a_lowest_HA	completed	Results	Missing	21	False	0.728 (1)	0.111 (1)	0.967 (3)	0.638 (3)	1.000 (8)	0.483 (8)	C.3	1.0	0.05	True	8	2.0	5.0	8.0	30.0	LOO	5	10	True	0.0001	False	10	0
848	260740	66385.DatasetPerPubblicazione_ApproccioLigandBased_o3a_most_rigid	completed	Results	Missing	21	False	0.728 (1)	0.111 (1)	0.967 (3)	0.638 (3)	1.000 (8)	0.483 (8)	C.3	1.0	0.05	True	8	2.0	5.0	8.0	30.0	LOO	5	10	True	0.0001	False	10	0
855	260748	66391.DatasetPerPubblicazione_ApproccioLigandBased_o3a_lowest_HA	completed	Results	Missing	21	False	0.728 (1)	0.111 (1)	0.967 (3)	0.638 (3)	1.000 (8)	0.483 (8)	C.3	1.0	0.05	True	8	2.0	5.0	8.0	30.0	LOO	5	10	True	0.0001	False	10	0
2535	262644	66592.BEST_DatasetPerPubblicazione_ApproccioLigandBased_o3a_longest	completed	Results	Missing	21	False	0.984 (4)	0.523 (4)	0.765 (1)	0.324 (1)	0.999 (6)	0.483 (6)	C.3.H3	1.0	0.6	True	6	2.6	7.0	0.0	15.0	LOO	5	10	True	0.0	False	10	0
3095	266614	69018.DatasetPerPubblicazione_ApproccioLigandBased_PF-00835231_6xhm.pdb	completed	Results	Missing	21	False	0.694 (1)	0.239 (1)	0.866 (2)	0.657 (2)	0.999 (6)	0.483 (6)	N.am	1.0	0.5	True	8	2.0	5.0	9.0	50.0	LOO	5	10	True	0.0	False	10	41
2974	266490	69006.DatasetPerPubblicazione_ApproccioLigandBased_PF-00835231_6xhm.pdb	completed	Results	Missing	21	False	1.000 (6)	0.438 (6)	0.974 (3)	0.283 (3)	0.998 (5)	0.483 (5)	O.2	1.0	0.9	True	8	1.0	3.0	15.0	40.0	LOO	5	10	True	0.0	False	10	0
3190	266868	69018.DatasetPerPubblicazione_ApproccioLigandBased_PF-00835231_6xhm.pdb	completed	Results	Missing	21	False	0.938 (2)	0.319 (2)	0.932 (3)	0.596 (3)	0.965 (3)	0.483 (3)	O.2	1.0	0.1	True	8	1.5	5.0	10.0	15.0	LOO	5	10	True	0.0	False	10	41
2905	266421	68993.DatasetPerPubblicazione_ApproccioLigandBased_PF-00835231_6xhm.pdb	completed	Results	Missing	21	False	0.963 (2)	0.151 (2)	0.868 (2)	0.401 (2)	0.898 (2)	0.483 (2)	N.am	1.0	0.6	True	8	2.0	9.0	13.0	40.0	LOO	5	10	True	0.0	False	10	0
2924	266440	68993.DatasetPerPubblicazione_ApproccioLigandBased_PF-00835231_6xhm.pdb	completed	Results	Missing	21	False	0.978 (2)	0.148 (2)	0.862 (2)	0.484 (2)	0.905 (2)	0.483 (2)	O.2	1.0	0.3	True	8	1.0	1.0	15.0	35.0	LOO	5	10	True	0.0	False	10	0
2579	262688	66592.BEST_DatasetPerPubblicazione_ApproccioLigandBased_o3a_longest	completed	Results	Missing	21	False	0.984 (4)	0.523 (4)	0.761 (1)	0.322 (1)	0.999 (6)	0.482 (6)	C.3.H3	1.0	0.9	True	6	2.6	7.0	0.0	15.0	LOO	5	10	True	0.0	False	10	0
2951	266467	69006.DatasetPerPubblicazione_ApproccioLigandBased_PF-00835231_6xhm.pdb	completed	Results	Missing	21	False	0.870 (1)	0.347 (1)	0.995 (6)	0.537 (6)	0.998 (5)	0.482 (5)	O.2	1.0	0.7	True	8	2.0	3.0	8.0	40.0	LOO	5	10	True	0.0	False	10	0
2961	266477	69006.DatasetPerPubblicazione_ApproccioLigandBased_PF-00835231_6xhm.pdb	completed	Results	Missing	21	False	1.000 (6)	0.424 (6)	0.967 (3)	0.259 (3)	0.998 (5)	0.482 (5)	C.3.H3	1.0	0.8	True	8	1.0	4.0	16.0	50.0	LOO	5	10	True	0.0	False	10	0
2848	266364	68993.DatasetPerPubblicazione_ApproccioLigandBased_PF-00835231_6xhm.pdb	completed	Results	Missing	21	False	0.963 (2)	0.107 (2)	0.867 (2)	0.433 (2)	0.886 (2)	0.482 (2)	C.3.H3	1.0	0.2	True	8	1.5	8.0	15.0	25.0	LOO	5	10	True	0.0	False	10	0
2855	266371	68993.DatasetPerPubblicazione_ApproccioLigandBased_PF-00835231_6xhm.pdb	completed	Results	Missing	21	False	0.982 (2)	0.215 (2)	0.574 (1)	0.347 (1)	0.900 (2)	0.482 (2)	O.2	1.0	0.8	True	8	1.5	5.0	18.0	50.0	LOO	5	10	True	0.0	False	10	0
2865	266381	68993.DatasetPerPubblicazione_ApproccioLigandBased_PF-00835231_6xhm.pdb	completed	Results	Missing	21	False	0.944 (2)	0.152 (2)	0.765 (2)	0.446 (2)	0.883 (2)	0.482 (2)	C.3.H3	1.0	0.5	True	8	2.5	7.0	10.0	50.0	LOO	5	10	True	0.0	False	10	0
2916	266432	68993.DatasetPerPubblicazione_ApproccioLigandBased_PF-00835231_6xhm.pdb	completed	Results	Missing	21	False	1.000 (5)	0.129 (5)	0.559 (1)	0.342 (1)	0.896 (2)	0.482 (2)	O.2	1.0	0.9	True	8	1.5	9.0	17.0	50.0	LOO	5	10	True	0.0	False	10	0
2927	266443	68993.DatasetPerPubblicazione_ApproccioLigandBased_PF-00835231_6xhm.pdb	completed	Results	Missing	21	False	0.789 (1)	0.102 (1)	0.567 (1)	0.375 (1)	0.900 (2)	0.482 (2)	H.P	1.0	0.9	True	8	1.0	4.0	16.0	20.0	LOO	5	10	True	0.0	False	10	0
3107	266626	69018.DatasetPerPubblicazione_ApproccioLigandBased_PF-00835231_6xhm.pdb	completed	Results	Missing	21	False	0.694 (1)	0.238 (1)	0.913 (3)	0.620 (3)	0.999 (6)	0.481 (6)	O.2	1.0	0.7	True	8	2.0	6.0	20.0	50.0	LOO	5	10	True	0.0	False	10	41
3121	266640	69018.DatasetPerPubblicazione_ApproccioLigandBased_PF-00835231_6xhm.pdb	completed	Results	Missing	21	False	0.913 (2)	0.389 (2)	0.932 (4)	0.273 (4)	1.000 (6)	0.481 (6)	H.P	1.0	0.9	True	8	2.5	2.0	10.0	30.0	LOO	5	10	True	0.0	False	10	41
2351	262338	66592.BEST_DatasetPerPubblicazione_ApproccioLigandBased_o3a_longest	completed	Results	Missing	21	False	1.000 (8)	0.486 (8)	0.383 (1)	-0.133 (1)	0.919 (3)	0.481 (3)	N.am	1.0	0.7	True	8	3.5	6.0	7.0	15.0	LOO	5	10	True	0.0	False	10	0
3002	266518	69006.DatasetPerPubblicazione_ApproccioLigandBased_PF-00835231_6xhm.pdb	completed	Results	Missing	21	False	1.000 (6)	0.430 (6)	0.993 (4)	0.451 (4)	0.982 (3)	0.481 (3)	C.3.H3	1.0	0.8	True	8	1.0	9.0	8.0	25.0	LOO	5	10	True	0.0	False	10	0
3022	266538	69006.DatasetPerPubblicazione_ApproccioLigandBased_PF-00835231_6xhm.pdb	completed	Results	Missing	21	False	0.949 (2)	0.352 (2)	0.986 (4)	0.549 (4)	0.981 (3)	0.481 (3)	C.3.H3	1.0	0.4	True	8	2.0	6.0	8.0	10.0	LOO	5	10	True	0.0	False	10	0
3196	266874	69018.DatasetPerPubblicazione_ApproccioLigandBased_PF-00835231_6xhm.pdb	completed	Results	Missing	21	False	0.926 (2)	0.335 (2)	0.998 (5)	0.697 (5)	0.969 (3)	0.481 (3)	C.3.H3	1.0	0.1	True	8	1.5	9.0	10.0	15.0	LOO	5	10	True	0.0	False	10	41
944	260842	66497.DatasetPerPubblicazione_ApproccioLigandBased_shaep_most_rigid	completed	Results	Missing	21	False	0.978 (2)	0.079 (2)	0.949 (3)	0.625 (3)	0.877 (2)	0.481 (2)	C.3	1.0	0.05	True	8	2.0	5.0	8.0	30.0	LOO	5	10	True	0.0001	False	10	0
951	260849	66503.DatasetPerPubblicazione_ApproccioLigandBased_shaep_lowest_HA	completed	Results	Missing	21	False	0.978 (2)	0.079 (2)	0.949 (3)	0.625 (3)	0.877 (2)	0.481 (2)	C.3	1.0	0.05	True	8	2.0	5.0	8.0	30.0	LOO	5	10	True	0.0001	False	10	0
964	260862	66513.DatasetPerPubblicazione_ApproccioLigandBased_shaep_most_rigid	completed	Results	Missing	21	False	0.978 (2)	0.079 (2)	0.949 (3)	0.625 (3)	0.877 (2)	0.481 (2)	C.3	1.0	0.05	True	8	2.0	5.0	8.0	30.0	LOO	5	10	True	0.0001	False	10	0
970	260868	66519.DatasetPerPubblicazione_ApproccioLigandBased_shaep_lowest_HA	completed	Results	Missing	21	False	0.978 (2)	0.079 (2)	0.949 (3)	0.625 (3)	0.877 (2)	0.481 (2)	C.3	1.0	0.05	True	8	2.0	5.0	8.0	30.0	LOO	5	10	True	0.0001	False	10	0
2858	266374	68993.DatasetPerPubblicazione_ApproccioLigandBased_PF-00835231_6xhm.pdb	completed	Results	Missing	21	False	0.782 (1)	0.051 (1)	0.833 (2)	0.472 (2)	0.900 (2)	0.481 (2)	O.2	1.0	0.4	True	8	1.5	1.0	15.0	10.0	LOO	5	10	True	0.0	False	10	0
2906	266422	68993.DatasetPerPubblicazione_ApproccioLigandBased_PF-00835231_6xhm.pdb	completed	Results	Missing	21	False	0.781 (1)	0.065 (1)	0.906 (2)	0.392 (2)	0.896 (2)	0.481 (2)	O.2	1.0	0.5	True	8	1.5	10.0	20.0	20.0	LOO	5	10	True	0.0	False	10	0
3130	266649	69018.DatasetPerPubblicazione_ApproccioLigandBased_PF-00835231_6xhm.pdb	completed	Results	Missing	21	False	0.938 (2)	0.352 (2)	0.951 (4)	0.332 (4)	1.000 (7)	0.480 (7)	C.3.H3	1.0	0.3	True	8	1.5	7.0	13.0	50.0	LOO	5	10	True	0.0	False	10	41
3169	266847	69018.DatasetPerPubblicazione_ApproccioLigandBased_PF-00835231_6xhm.pdb	completed	Results	Missing	21	False	0.912 (2)	0.373 (2)	0.942 (4)	0.372 (4)	1.000 (6)	0.480 (6)	H.P	1.0	0.1	True	8	2.5	2.0	8.0	25.0	LOO	5	10	True	0.0	False	10	41
2486	262473	66592.BEST_DatasetPerPubblicazione_ApproccioLigandBased_o3a_longest	completed	Results	Missing	21	False	0.930 (3)	0.319 (3)	0.509 (3)	0.177 (3)	0.970 (4)	0.480 (4)	N.am	1.0	0.9	True	8	3.5	2.0	31.0	9.0	LOO	5	10	True	0.0	False	10	0
2309	262296	66592.BEST_DatasetPerPubblicazione_ApproccioLigandBased_o3a_longest	completed	Results	Missing	21	False	0.946 (3)	0.372 (3)	0.513 (2)	0.249 (2)	0.910 (3)	0.480 (3)	H.P	1.0	0.3	True	8	3.4	7.0	38.0	4.0	LOO	5	10	True	0.0	False	10	0
2970	266486	69006.DatasetPerPubblicazione_ApproccioLigandBased_PF-00835231_6xhm.pdb	completed	Results	Missing	21	False	1.000 (6)	0.423 (6)	0.995 (4)	0.350 (4)	0.982 (3)	0.480 (3)	C.3.H3	1.0	0.6	True	8	1.0	5.0	10.0	45.0	LOO	5	10	True	0.0	False	10	0
2891	266407	68993.DatasetPerPubblicazione_ApproccioLigandBased_PF-00835231_6xhm.pdb	completed	Results	Missing	21	False	1.000 (5)	0.101 (5)	0.826 (2)	0.464 (2)	0.894 (2)	0.480 (2)	O.2	1.0	0.2	True	8	1.5	3.0	17.0	30.0	LOO	5	10	True	0.0	False	10	0
3014	266530	69006.DatasetPerPubblicazione_ApproccioLigandBased_PF-00835231_6xhm.pdb	completed	Results	Missing	21	False	1.000 (5)	0.398 (5)	0.989 (4)	0.497 (4)	1.000 (7)	0.479 (7)	N.am	1.0	0.4	True	8	1.5	5.0	11.0	35.0	LOO	5	10	True	0.0	False	10	0
2494	262481	66592.BEST_DatasetPerPubblicazione_ApproccioLigandBased_o3a_longest	completed	Results	Missing	21	False	0.998 (5)	0.390 (5)	0.744 (2)	0.490 (2)	0.999 (6)	0.479 (6)	O.2	1.0	0.7	True	8	2.2	6.0	62.0	3.0	LOO	5	10	True	0.0	False	10	0
3178	266856	69018.DatasetPerPubblicazione_ApproccioLigandBased_PF-00835231_6xhm.pdb	completed	Results	Missing	21	False	0.912 (2)	0.373 (2)	0.883 (3)	0.381 (3)	1.000 (6)	0.479 (6)	H.P	1.0	0.1	True	8	2.5	2.0	10.0	25.0	LOO	5	10	True	0.0	False	10	41
2615	262724	66592.BEST_DatasetPerPubblicazione_ApproccioLigandBased_o3a_longest	completed	Results	Missing	21	False	0.997 (5)	0.385 (5)	0.999 (6)	0.558 (6)	0.999 (5)	0.479 (5)	C.3.H3	1.0	0.7	True	6	2.1	4.5	0.0	15.0	LOO	5	10	True	0.0	False	10	0
2406	262393	66592.BEST_DatasetPerPubblicazione_ApproccioLigandBased_o3a_longest	completed	Results	Missing	21	False	0.673 (1)	0.167 (1)	0.704 (3)	0.186 (3)	0.921 (3)	0.479 (3)	O.2	1.0	0.6	True	8	2.604	5.0	37.0	24.0	LOO	5	10	True	0.0	False	10	0
2545	262654	66592.BEST_DatasetPerPubblicazione_ApproccioLigandBased_o3a_longest	completed	Results	Missing	21	False	0.958 (3)	0.423 (3)	0.944 (3)	0.298 (3)	0.977 (3)	0.479 (3)	N.am	1.0	0.8	True	6	2.6	6.0	0.0	15.0	LOO	5	10	True	0.0	False	10	0
2958	266474	69006.DatasetPerPubblicazione_ApproccioLigandBased_PF-00835231_6xhm.pdb	completed	Results	Missing	21	False	1.000 (5)	0.397 (5)	0.989 (4)	0.507 (4)	1.000 (7)	0.478 (7)	O.2	1.0	0.9	True	8	1.5	2.0	8.0	45.0	LOO	5	10	True	0.0	False	10	0
3086	266605	69018.DatasetPerPubblicazione_ApproccioLigandBased_PF-00835231_6xhm.pdb	completed	Results	Missing	21	False	0.951 (2)	0.332 (2)	0.997 (5)	0.558 (5)	1.000 (7)	0.478 (7)	H.P	1.0	0.7	True	8	1.0	6.0	9.0	30.0	LOO	5	10	True	0.0	False	10	41
3173	266851	69018.DatasetPerPubblicazione_ApproccioLigandBased_PF-00835231_6xhm.pdb	completed	Results	Missing	21	False	0.956 (2)	0.318 (2)	0.997 (5)	0.699 (5)	1.000 (7)	0.478 (7)	H.P	1.0	0.1	True	8	1.5	3.0	14.0	15.0	LOO	5	10	True	0.0	False	10	41
2992	266508	69006.DatasetPerPubblicazione_ApproccioLigandBased_PF-00835231_6xhm.pdb	completed	Results	Missing	21	False	0.964 (2)	0.406 (2)	0.990 (5)	0.498 (5)	0.980 (3)	0.478 (3)	H.P	1.0	0.7	True	8	1.5	1.0	14.0	10.0	LOO	5	10	True	0.0	False	10	0
2263	262250	66592.BEST_DatasetPerPubblicazione_ApproccioLigandBased_o3a_longest	completed	Results	Missing	21	False	0.905 (3)	0.198 (3)	0.651 (2)	0.273 (2)	0.745 (2)	0.478 (2)	H.P	1.0	0.1	True	8	3.5	6.0	38.0	28.0	LOO	5	10	True	0.0	False	10	0
2812	266320	68993.DatasetPerPubblicazione_ApproccioLigandBased_PF-00835231_6xhm.pdb	completed	Results	Missing	21	False	0.755 (1)	0.045 (1)	0.850 (2)	0.493 (2)	0.885 (2)	0.478 (2)	C.3	1.0	0.05	True	8	2.0	5.0	8.0	30.0	LOO	5	10	True	0.0	False	10	0
2813	266321	68994.DatasetPerPubblicazione_ApproccioLigandBased_PF-00835231_6xhm.pdb	completed	Results	Missing	21	False	0.755 (1)	0.045 (1)	0.850 (2)	0.493 (2)	0.885 (2)	0.478 (2)	C.3	1.0	0.05	True	8	2.0	5.0	8.0	30.0	LOO	5	10	True	0.0	False	10	0
2874	266390	68993.DatasetPerPubblicazione_ApproccioLigandBased_PF-00835231_6xhm.pdb	completed	Results	Missing	21	False	0.790 (1)	0.044 (1)	0.845 (2)	0.431 (2)	0.931 (2)	0.478 (2)	N.am	1.0	0.8	True	8	1.5	7.0	16.0	5.0	LOO	5	10	True	0.0	False	10	0
3139	266658	69018.DatasetPerPubblicazione_ApproccioLigandBased_PF-00835231_6xhm.pdb	completed	Results	Missing	21	False	0.952 (2)	0.327 (2)	1.000 (7)	0.431 (7)	1.000 (7)	0.477 (7)	H.P	1.0	0.9	True	8	1.0	4.0	12.0	40.0	LOO	5	10	True	0.0	False	10	41
2973	266489	69006.DatasetPerPubblicazione_ApproccioLigandBased_PF-00835231_6xhm.pdb	completed	Results	Missing	21	False	1.000 (6)	0.431 (6)	0.994 (4)	0.429 (4)	0.984 (3)	0.477 (3)	N.am	1.0	0.8	True	8	1.0	6.0	9.0	25.0	LOO	5	10	True	0.0	False	10	0
3227	266905	69018.DatasetPerPubblicazione_ApproccioLigandBased_PF-00835231_6xhm.pdb	completed	Results	Missing	21	False	0.934 (2)	0.313 (2)	0.916 (3)	0.488 (3)	0.966 (3)	0.477 (3)	N.am	1.0	0.1	True	8	1.5	2.0	18.0	45.0	LOO	5	10	True	0.0	False	10	41
2834	266350	68993.DatasetPerPubblicazione_ApproccioLigandBased_PF-00835231_6xhm.pdb	completed	Results	Missing	21	False	0.745 (1)	0.031 (1)	0.557 (1)	0.313 (1)	0.887 (2)	0.477 (2)	C.3.H3	1.0	0.9	True	8	2.0	9.0	17.0	50.0	LOO	5	10	True	0.0	False	10	0
2863	266379	68993.DatasetPerPubblicazione_ApproccioLigandBased_PF-00835231_6xhm.pdb	completed	Results	Missing	21	False	0.970 (2)	0.063 (2)	0.846 (2)	0.428 (2)	0.910 (2)	0.477 (2)	O.2	1.0	0.6	True	8	2.0	6.0	18.0	5.0	LOO	5	10	True	0.0	False	10	0
2959	266475	69006.DatasetPerPubblicazione_ApproccioLigandBased_PF-00835231_6xhm.pdb	completed	Results	Missing	21	False	1.000 (6)	0.437 (6)	0.994 (4)	0.335 (4)	0.998 (5)	0.476 (5)	H.P	1.0	0.2	True	8	1.0	2.0	20.0	25.0	LOO	5	10	True	0.0	False	10	0
3105	266624	69018.DatasetPerPubblicazione_ApproccioLigandBased_PF-00835231_6xhm.pdb	completed	Results	Missing	21	False	0.934 (2)	0.310 (2)	0.920 (3)	0.477 (3)	0.966 (3)	0.476 (3)	N.am	1.0	0.4	True	8	1.5	2.0	14.0	50.0	LOO	5	10	True	0.0	False	10	41
3189	266867	69018.DatasetPerPubblicazione_ApproccioLigandBased_PF-00835231_6xhm.pdb	completed	Results	Missing	21	False	0.938 (2)	0.364 (2)	0.999 (8)	0.584 (8)	0.972 (3)	0.476 (3)	H.P	1.0	0.1	True	8	2.5	5.0	18.0	30.0	LOO	5	10	True	0.0	False	10	41
2846	266362	68993.DatasetPerPubblicazione_ApproccioLigandBased_PF-00835231_6xhm.pdb	completed	Results	Missing	21	False	0.977 (2)	0.131 (2)	0.841 (2)	0.459 (2)	0.894 (2)	0.476 (2)	O.2	1.0	0.1	True	8	1.5	8.0	11.0	25.0	LOO	5	10	True	0.0	False	10	0
2879	266395	68993.DatasetPerPubblicazione_ApproccioLigandBased_PF-00835231_6xhm.pdb	completed	Results	Missing	21	False	0.956 (2)	0.072 (2)	0.888 (2)	0.402 (2)	0.892 (2)	0.476 (2)	O.2	1.0	0.6	True	8	2.0	3.0	16.0	20.0	LOO	5	10	True	0.0	False	10	0
2930	266446	68993.DatasetPerPubblicazione_ApproccioLigandBased_PF-00835231_6xhm.pdb	completed	Results	Missing	21	False	0.961 (2)	0.099 (2)	0.854 (2)	0.453 (2)	0.887 (2)	0.476 (2)	C.3.H3	1.0	0.1	True	8	1.5	2.0	8.0	30.0	LOO	5	10	True	0.0	False	10	0
2985	266501	69006.DatasetPerPubblicazione_ApproccioLigandBased_PF-00835231_6xhm.pdb	completed	Results	Missing	21	False	1.000 (6)	0.408 (6)	0.987 (4)	0.538 (4)	0.983 (3)	0.475 (3)	N.am	1.0	0.4	True	8	1.0	5.0	16.0	5.0	LOO	5	10	True	0.0	False	10	0
2998	266514	69006.DatasetPerPubblicazione_ApproccioLigandBased_PF-00835231_6xhm.pdb	completed	Results	Missing	21	False	1.000 (6)	0.431 (6)	0.990 (4)	0.521 (4)	0.986 (3)	0.475 (3)	H.P	1.0	0.5	True	8	1.0	8.0	19.0	5.0	LOO	5	10	True	0.0	False	10	0
3009	266525	69006.DatasetPerPubblicazione_ApproccioLigandBased_PF-00835231_6xhm.pdb	completed	Results	Missing	21	False	0.815 (1)	0.277 (1)	0.985 (4)	0.527 (4)	0.982 (3)	0.475 (3)	C.3.H3	1.0	0.8	True	8	2.0	5.0	9.0	20.0	LOO	5	10	True	0.0	False	10	0
3027	266543	69006.DatasetPerPubblicazione_ApproccioLigandBased_PF-00835231_6xhm.pdb	completed	Results	Missing	21	False	1.000 (6)	0.422 (6)	0.993 (4)	0.475 (4)	0.983 (3)	0.475 (3)	N.am	1.0	0.8	True	8	1.0	6.0	11.0	15.0	LOO	5	10	True	0.0	False	10	0
3093	266612	69018.DatasetPerPubblicazione_ApproccioLigandBased_PF-00835231_6xhm.pdb	completed	Results	Missing	21	False	0.948 (2)	0.341 (2)	0.982 (4)	0.638 (4)	1.000 (7)	0.474 (7)	O.2	1.0	0.7	True	8	1.5	9.0	18.0	15.0	LOO	5	10	True	0.0	False	10	41
2573	262682	66592.BEST_DatasetPerPubblicazione_ApproccioLigandBased_o3a_longest	completed	Results	Missing	21	False	0.992 (4)	0.362 (4)	0.989 (4)	0.485 (4)	1.000 (6)	0.474 (6)	N.am	1.0	0.65	True	6	2.2	5.5	0.0	15.0	LOO	5	10	True	0.0	False	10	0
2039	262026	66592.BEST_DatasetPerPubblicazione_ApproccioLigandBased_o3a_longest	completed	Results	Missing	21	False	0.667 (1)	0.164 (1)	0.275 (1)	-0.027 (1)	0.917 (3)	0.474 (3)	O.2	1.0	1.0	True	8	2.604	5.0	37.0	29.0	LOO	5	10	True	0.0	False	10	0
2935	266451	69006.DatasetPerPubblicazione_ApproccioLigandBased_PF-00835231_6xhm.pdb	completed	Results	Missing	21	False	1.000 (6)	0.438 (6)	0.992 (4)	0.308 (4)	0.985 (3)	0.474 (3)	N.am	1.0	0.1	True	8	1.0	5.0	17.0	40.0	LOO	5	10	True	0.0	False	10	0
2941	266457	69006.DatasetPerPubblicazione_ApproccioLigandBased_PF-00835231_6xhm.pdb	completed	Results	Missing	21	False	1.000 (6)	0.447 (6)	0.984 (4)	0.545 (4)	0.982 (3)	0.474 (3)	C.3.H3	1.0	0.5	True	8	1.5	10.0	13.0	5.0	LOO	5	10	True	0.0	False	10	0
2943	266459	69006.DatasetPerPubblicazione_ApproccioLigandBased_PF-00835231_6xhm.pdb	completed	Results	Missing	21	False	1.000 (6)	0.443 (6)	0.963 (3)	0.289 (3)	0.985 (3)	0.474 (3)	N.am	1.0	0.1	True	8	1.0	5.0	19.0	50.0	LOO	5	10	True	0.0	False	10	0
2949	266465	69006.DatasetPerPubblicazione_ApproccioLigandBased_PF-00835231_6xhm.pdb	completed	Results	Missing	21	False	1.000 (8)	0.458 (8)	0.990 (6)	0.390 (6)	0.980 (3)	0.474 (3)	C.3.H3	1.0	0.9	True	8	1.5	10.0	13.0	30.0	LOO	5	10	True	0.0	False	10	0
3043	266562	69018.DatasetPerPubblicazione_ApproccioLigandBased_PF-00835231_6xhm.pdb	completed	Results	Missing	21	False	0.926 (2)	0.325 (2)	0.433 (1)	0.155 (1)	0.973 (3)	0.474 (3)	O.2	1.0	0.8	True	8	2.5	5.0	15.0	20.0	LOO	5	10	True	0.0	False	10	41
3083	266602	69018.DatasetPerPubblicazione_ApproccioLigandBased_PF-00835231_6xhm.pdb	completed	Results	Missing	21	False	0.921 (2)	0.331 (2)	0.948 (4)	0.529 (4)	0.996 (5)	0.473 (5)	C.3.H3	1.0	0.5	True	8	2.5	8.0	11.0	20.0	LOO	5	10	True	0.0	False	10	41
2995	266511	69006.DatasetPerPubblicazione_ApproccioLigandBased_PF-00835231_6xhm.pdb	completed	Results	Missing	21	False	1.000 (6)	0.443 (6)	0.994 (4)	0.332 (4)	0.984 (3)	0.473 (3)	O.2	1.0	0.1	True	8	1.0	8.0	11.0	50.0	LOO	5	10	True	0.0	False	10	0
2901	266417	68993.DatasetPerPubblicazione_ApproccioLigandBased_PF-00835231_6xhm.pdb	completed	Results	Missing	21	False	0.790 (1)	0.092 (1)	0.838 (2)	0.506 (2)	0.898 (2)	0.473 (2)	H.P	1.0	0.2	True	8	1.0	7.0	10.0	35.0	LOO	5	10	True	0.0	False	10	0
3053	266572	69018.DatasetPerPubblicazione_ApproccioLigandBased_PF-00835231_6xhm.pdb	completed	Results	Missing	21	False	0.937 (2)	0.347 (2)	0.945 (4)	0.114 (4)	1.000 (8)	0.472 (8)	C.3.H3	1.0	0.6	True	8	1.5	7.0	19.0	40.0	LOO	5	10	True	0.0	False	10	41
3109	266628	69018.DatasetPerPubblicazione_ApproccioLigandBased_PF-00835231_6xhm.pdb	completed	Results	Missing	21	False	0.953 (2)	0.343 (2)	0.973 (4)	0.643 (4)	1.000 (7)	0.472 (7)	O.2	1.0	0.4	True	8	1.5	9.0	15.0	50.0	LOO	5	10	True	0.0	False	10	41
2512	262499	66592.BEST_DatasetPerPubblicazione_ApproccioLigandBased_o3a_longest	completed	Results	Missing	21	False	0.994 (4)	0.382 (4)	0.725 (2)	0.331 (2)	0.999 (5)	0.472 (5)	H.P	1.0	1.0	True	8	1.4	10.0	43.0	4.0	LOO	5	10	True	0.0	False	10	0
3187	266865	69018.DatasetPerPubblicazione_ApproccioLigandBased_PF-00835231_6xhm.pdb	completed	Results	Missing	21	False	0.921 (2)	0.331 (2)	0.948 (4)	0.540 (4)	0.996 (5)	0.472 (5)	C.3.H3	1.0	0.1	True	8	2.5	8.0	12.0	20.0	LOO	5	10	True	0.0	False	10	41
2111	262098	66592.BEST_DatasetPerPubblicazione_ApproccioLigandBased_o3a_longest	completed	Results	Missing	21	False	0.669 (1)	0.174 (1)	0.579 (2)	0.322 (2)	0.918 (3)	0.472 (3)	H.P	1.0	0.1	True	8	2.604	5.0	28.0	7.0	LOO	5	10	True	0.0	False	10	0
2948	266464	69006.DatasetPerPubblicazione_ApproccioLigandBased_PF-00835231_6xhm.pdb	completed	Results	Missing	21	False	1.000 (6)	0.438 (6)	0.995 (4)	0.355 (4)	0.984 (3)	0.472 (3)	O.2	1.0	0.5	True	8	1.0	8.0	10.0	40.0	LOO	5	10	True	0.0	False	10	0
2423	262410	66592.BEST_DatasetPerPubblicazione_ApproccioLigandBased_o3a_longest	completed	Results	Missing	21	False	0.994 (4)	0.438 (4)	1.000 (7)	0.445 (7)	1.000 (7)	0.471 (7)	C.3.H3	1.0	0.5	True	8	2	7.0	0.0	10.0	LOO	5	10	True	0.0	False	10	0
3193	266871	69018.DatasetPerPubblicazione_ApproccioLigandBased_PF-00835231_6xhm.pdb	completed	Results	Missing	21	False	0.947 (2)	0.332 (2)	0.988 (5)	0.492 (5)	1.000 (7)	0.471 (7)	H.P	1.0	0.1	True	8	1.5	7.0	13.0	30.0	LOO	5	10	True	0.0	False	10	41
2140	262127	66592.BEST_DatasetPerPubblicazione_ApproccioLigandBased_o3a_longest	completed	Results	Missing	21	False	0.981 (4)	0.326 (4)	0.592 (2)	0.349 (2)	0.924 (3)	0.471 (3)	C.3.H3	1.0	0.5	True	8	2.907	1.0	14.0	25.0	LOO	5	10	True	0.0	False	10	0
2018	262005	66592.BEST_DatasetPerPubblicazione_ApproccioLigandBased_o3a_longest	completed	Results	Missing	21	False	0.983 (4)	0.348 (4)	0.388 (2)	-0.074 (2)	0.914 (3)	0.470 (3)	C.3.H3	1.0	0.9	True	8	2.907	10.0	34.0	8.0	LOO	5	10	True	0.0	False	10	0
2860	266376	68993.DatasetPerPubblicazione_ApproccioLigandBased_PF-00835231_6xhm.pdb	completed	Results	Missing	21	False	0.966 (2)	0.165 (2)	0.561 (1)	0.310 (1)	0.900 (2)	0.470 (2)	O.2	1.0	0.9	True	8	2.0	2.0	18.0	45.0	LOO	5	10	True	0.0	False	10	0
2540	262649	66592.BEST_DatasetPerPubblicazione_ApproccioLigandBased_o3a_longest	completed	Results	Missing	21	False	0.975 (4)	0.349 (4)	0.970 (3)	0.364 (3)	0.983 (3)	0.469 (3)	C.3.H3	1.0	0.6	True	6	2.6	5.5	0.0	15.0	LOO	5	10	True	0.0	False	10	0
3001	266517	69006.DatasetPerPubblicazione_ApproccioLigandBased_PF-00835231_6xhm.pdb	completed	Results	Missing	21	False	1.000 (6)	0.431 (6)	0.994 (4)	0.343 (4)	0.984 (3)	0.469 (3)	N.am	1.0	0.3	True	8	1.0	8.0	19.0	25.0	LOO	5	10	True	0.0	False	10	0
3262	266940	69018.DatasetPerPubblicazione_ApproccioLigandBased_PF-00835231_6xhm.pdb	completed	Results	Missing	21	False	0.930 (2)	0.344 (2)	0.999 (8)	0.584 (8)	0.971 (3)	0.469 (3)	H.P	1.0	0.1	True	8	2.5	5.0	9.0	45.0	LOO	5	10	True	0.0	False	10	41
3119	266638	69018.DatasetPerPubblicazione_ApproccioLigandBased_PF-00835231_6xhm.pdb	completed	Results	Missing	21	False	0.945 (2)	0.347 (2)	1.000 (8)	0.408 (8)	1.000 (7)	0.468 (7)	O.2	1.0	0.6	True	8	1.0	9.0	17.0	35.0	LOO	5	10	True	0.0	False	10	41
2936	266452	69006.DatasetPerPubblicazione_ApproccioLigandBased_PF-00835231_6xhm.pdb	completed	Results	Missing	21	False	0.805 (1)	0.337 (1)	0.912 (3)	0.314 (3)	0.999 (6)	0.468 (6)	C.3.H3	1.0	0.4	True	8	2.5	10.0	15.0	45.0	LOO	5	10	True	0.0	False	10	0
3018	266534	69006.DatasetPerPubblicazione_ApproccioLigandBased_PF-00835231_6xhm.pdb	completed	Results	Missing	21	False	1.000 (6)	0.442 (6)	0.993 (4)	0.452 (4)	0.985 (3)	0.468 (3)	H.P	1.0	0.6	True	8	1.0	10.0	13.0	15.0	LOO	5	10	True	0.0	False	10	0
2884	266400	68993.DatasetPerPubblicazione_ApproccioLigandBased_PF-00835231_6xhm.pdb	completed	Results	Missing	21	False	0.792 (1)	0.091 (1)	0.841 (2)	0.500 (2)	0.900 (2)	0.468 (2)	H.P	1.0	0.1	True	8	1.0	8.0	16.0	40.0	LOO	5	10	True	0.0	False	10	0
2984	266500	69006.DatasetPerPubblicazione_ApproccioLigandBased_PF-00835231_6xhm.pdb	completed	Results	Missing	21	False	0.948 (2)	0.307 (2)	0.927 (3)	0.440 (3)	0.982 (3)	0.467 (3)	C.3.H3	1.0	0.8	True	8	2.0	2.0	20.0	15.0	LOO	5	10	True	0.0	False	10	0
3159	266688	69050.DatasetPerPubblicazione_ApproccioLigandBased_PF-00835231_6xhm.pdb	completed	Results	Missing	21	False	0.656 (1)	-0.035 (1)	0.309 (1)	-1.903 (1)	0.860 (2)	-0.467 (2)	C.3	1.0	0.05	True	8	2.0	5.0	8.0	30.0	LOO	5	10	True	0.0	False	10	0
3071	266590	69018.DatasetPerPubblicazione_ApproccioLigandBased_PF-00835231_6xhm.pdb	completed	Results	Missing	21	False	0.938 (2)	0.319 (2)	0.933 (3)	0.601 (3)	0.965 (3)	0.466 (3)	O.2	1.0	0.7	True	8	1.5	8.0	8.0	15.0	LOO	5	10	True	0.0	False	10	41
2873	266389	68993.DatasetPerPubblicazione_ApproccioLigandBased_PF-00835231_6xhm.pdb	completed	Results	Missing	21	False	0.794 (1)	0.091 (1)	0.884 (2)	0.441 (2)	0.905 (2)	0.466 (2)	H.P	1.0	0.6	True	8	1.0	2.0	16.0	45.0	LOO	5	10	True	0.0	False	10	0
2898	266414	68993.DatasetPerPubblicazione_ApproccioLigandBased_PF-00835231_6xhm.pdb	completed	Results	Missing	21	False	0.747 (1)	0.041 (1)	0.864 (2)	0.421 (2)	0.890 (2)	0.466 (2)	C.3.H3	1.0	0.3	True	8	2.0	2.0	20.0	25.0	LOO	5	10	True	0.0	False	10	0
2082	262069	66592.BEST_DatasetPerPubblicazione_ApproccioLigandBased_o3a_longest	completed	Results	Missing	21	False	0.980 (3)	0.454 (3)	0.186 (1)	-0.392 (1)	0.914 (3)	0.465 (3)	O.2	1.0	1.0	True	8	3.2	6.0	31.0	24.0	LOO	5	10	True	0.0	False	10	0
2981	266497	69006.DatasetPerPubblicazione_ApproccioLigandBased_PF-00835231_6xhm.pdb	completed	Results	Missing	21	False	1.000 (6)	0.434 (6)	0.993 (4)	0.305 (4)	0.984 (3)	0.465 (3)	O.2	1.0	0.5	True	8	1.0	10.0	19.0	30.0	LOO	5	10	True	0.0	False	10	0
2889	266405	68993.DatasetPerPubblicazione_ApproccioLigandBased_PF-00835231_6xhm.pdb	completed	Results	Missing	21	False	0.749 (1)	-0.025 (1)	0.730 (2)	0.455 (2)	0.896 (2)	0.465 (2)	N.am	1.0	0.3	True	8	2.5	8.0	9.0	45.0	LOO	5	10	True	0.0	False	10	0
2897	266413	68993.DatasetPerPubblicazione_ApproccioLigandBased_PF-00835231_6xhm.pdb	completed	Results	Missing	21	False	0.958 (2)	0.033 (2)	0.872 (2)	0.356 (2)	0.887 (2)	0.465 (2)	C.3.H3	1.0	0.6	True	8	2.0	4.0	18.0	45.0	LOO	5	10	True	0.0	False	10	0
3057	266576	69018.DatasetPerPubblicazione_ApproccioLigandBased_PF-00835231_6xhm.pdb	completed	Results	Missing	21	False	0.952 (2)	0.326 (2)	0.970 (3)	0.303 (3)	1.000 (7)	0.464 (7)	H.P	1.0	0.8	True	8	1.0	5.0	16.0	45.0	LOO	5	10	True	0.0	False	10	41
3186	266864	69018.DatasetPerPubblicazione_ApproccioLigandBased_PF-00835231_6xhm.pdb	completed	Results	Missing	21	False	0.934 (2)	0.313 (2)	0.975 (4)	0.484 (4)	0.965 (3)	0.464 (3)	O.2	1.0	0.1	True	8	1.5	5.0	11.0	40.0	LOO	5	10	True	0.0	False	10	41
3194	266872	69018.DatasetPerPubblicazione_ApproccioLigandBased_PF-00835231_6xhm.pdb	completed	Results	Missing	21	False	0.933 (2)	0.310 (2)	0.975 (4)	0.479 (4)	0.965 (3)	0.464 (3)	O.2	1.0	0.1	True	8	1.5	5.0	18.0	30.0	LOO	5	10	True	0.0	False	10	41
861	260759	66401.DatasetPerPubblicazione_ApproccioLigandBased_o3a_most_rigid	completed	Results	Missing	21	False	0.928 (2)	0.308 (2)	0.980 (5)	0.300 (5)	0.864 (2)	0.464 (2)	C.3	1.0	0.05	True	8	2.0	5.0	8.0	30.0	LOO	5	10	True	0.0001	False	10	0
866	260764	66407.DatasetPerPubblicazione_ApproccioLigandBased_o3a_lowest_HA	completed	Results	Missing	21	False	0.928 (2)	0.308 (2)	0.980 (5)	0.300 (5)	0.864 (2)	0.464 (2)	C.3	1.0	0.05	True	8	2.0	5.0	8.0	30.0	LOO	5	10	True	0.0001	False	10	0
869	260767	66410.DatasetPerPubblicazione_ApproccioLigandBased_o3a_highest_LogP	completed	Results	Missing	21	False	0.977 (3)	0.309 (3)	0.981 (5)	0.502 (5)	1.000 (7)	0.463 (7)	C.3	1.0	0.05	True	8	2.0	5.0	8.0	30.0	LOO	5	10	True	0.0001	False	10	0
3067	266586	69018.DatasetPerPubblicazione_ApproccioLigandBased_PF-00835231_6xhm.pdb	completed	Results	Missing	21	False	0.945 (2)	0.347 (2)	0.971 (3)	0.333 (3)	1.000 (7)	0.463 (7)	O.2	1.0	0.6	True	8	1.0	10.0	19.0	35.0	LOO	5	10	True	0.0	False	10	41
3125	266644	69018.DatasetPerPubblicazione_ApproccioLigandBased_PF-00835231_6xhm.pdb	completed	Results	Missing	21	False	0.951 (2)	0.335 (2)	1.000 (7)	0.534 (7)	1.000 (7)	0.463 (7)	H.P	1.0	0.3	True	8	1.0	8.0	17.0	25.0	LOO	5	10	True	0.0	False	10	41
2960	266476	69006.DatasetPerPubblicazione_ApproccioLigandBased_PF-00835231_6xhm.pdb	completed	Results	Missing	21	False	0.964 (2)	0.403 (2)	0.989 (6)	0.387 (6)	0.980 (3)	0.463 (3)	H.P	1.0	0.7	True	8	1.5	4.0	19.0	20.0	LOO	5	10	True	0.0	False	10	0
2864	266380	68993.DatasetPerPubblicazione_ApproccioLigandBased_PF-00835231_6xhm.pdb	completed	Results	Missing	21	False	0.956 (2)	0.072 (2)	0.881 (2)	0.451 (2)	0.887 (2)	0.463 (2)	O.2	1.0	0.5	True	8	2.0	6.0	14.0	20.0	LOO	5	10	True	0.0	False	10	0
2923	266439	68993.DatasetPerPubblicazione_ApproccioLigandBased_PF-00835231_6xhm.pdb	completed	Results	Missing	21	False	0.958 (2)	0.102 (2)	0.865 (2)	0.475 (2)	0.890 (2)	0.463 (2)	N.am	1.0	0.4	True	8	2.0	2.0	11.0	25.0	LOO	5	10	True	0.0	False	10	0
2986	266502	69006.DatasetPerPubblicazione_ApproccioLigandBased_PF-00835231_6xhm.pdb	completed	Results	Missing	21	False	0.807 (1)	0.337 (1)	0.908 (3)	0.345 (3)	0.994 (4)	0.462 (4)	N.am	1.0	0.9	True	8	2.5	10.0	19.0	5.0	LOO	5	10	True	0.0	False	10	0
2514	262501	66592.BEST_DatasetPerPubblicazione_ApproccioLigandBased_o3a_longest	completed	Results	Missing	21	False	0.992 (4)	0.509 (4)	0.172 (1)	-0.177 (1)	0.974 (3)	0.462 (3)	N.am	1.0	0.5	True	8	3.1	3.0	76.0	2.0	LOO	5	10	True	0.0	False	10	0
2950	266466	69006.DatasetPerPubblicazione_ApproccioLigandBased_PF-00835231_6xhm.pdb	completed	Results	Missing	21	False	1.000 (6)	0.429 (6)	0.965 (3)	0.249 (3)	0.986 (3)	0.462 (3)	H.P	1.0	0.8	True	8	1.0	1.0	18.0	45.0	LOO	5	10	True	0.0	False	10	0
3054	266573	69018.DatasetPerPubblicazione_ApproccioLigandBased_PF-00835231_6xhm.pdb	completed	Results	Missing	21	False	0.935 (2)	0.314 (2)	0.931 (3)	0.575 (3)	0.965 (3)	0.462 (3)	O.2	1.0	0.3	True	8	1.5	8.0	10.0	20.0	LOO	5	10	True	0.0	False	10	41
3106	266625	69018.DatasetPerPubblicazione_ApproccioLigandBased_PF-00835231_6xhm.pdb	completed	Results	Missing	21	False	0.952 (2)	0.327 (2)	1.000 (7)	0.515 (7)	1.000 (7)	0.461 (7)	H.P	1.0	0.4	True	8	1.0	7.0	13.0	40.0	LOO	5	10	True	0.0	False	10	41
3229	266907	69018.DatasetPerPubblicazione_ApproccioLigandBased_PF-00835231_6xhm.pdb	completed	Results	Missing	21	False	0.945 (2)	0.321 (2)	0.987 (5)	0.475 (5)	1.000 (7)	0.461 (7)	H.P	1.0	0.1	True	8	1.5	7.0	9.0	45.0	LOO	5	10	True	0.0	False	10	41
3049	266568	69018.DatasetPerPubblicazione_ApproccioLigandBased_PF-00835231_6xhm.pdb	completed	Results	Missing	21	False	0.715 (1)	0.197 (1)	0.864 (2)	0.653 (2)	0.999 (6)	0.461 (6)	H.P	1.0	0.3	True	8	2.0	4.0	12.0	50.0	LOO	5	10	True	0.0	False	10	41
3217	266895	69018.DatasetPerPubblicazione_ApproccioLigandBased_PF-00835231_6xhm.pdb	completed	Results	Missing	21	False	0.715 (1)	0.197 (1)	0.863 (2)	0.652 (2)	0.999 (6)	0.461 (6)	H.P	1.0	0.1	True	8	2.0	4.0	10.0	50.0	LOO	5	10	True	0.0	False	10	41
1085	260993	66602.DatasetPerPubblicazione_ApproccioLigandBased_o3a_lowest_HD	completed	Results	Missing	21	False	0.988 (3)	0.474 (3)	0.978 (4)	0.497 (4)	0.997 (5)	0.461 (5)	C.3	1.0	0.05	True	8	2.0	5.0	8.0	30.0	LOO	5	10	True	0.0001	False	10	0
2979	266495	69006.DatasetPerPubblicazione_ApproccioLigandBased_PF-00835231_6xhm.pdb	completed	Results	Missing	21	False	0.875 (1)	0.362 (1)	0.996 (7)	0.563 (7)	0.998 (5)	0.461 (5)	O.2	1.0	0.6	True	8	2.0	10.0	13.0	45.0	LOO	5	10	True	0.0	False	10	0
3138	266657	69018.DatasetPerPubblicazione_ApproccioLigandBased_PF-00835231_6xhm.pdb	completed	Results	Missing	21	False	0.932 (2)	0.354 (2)	0.425 (1)	0.150 (1)	0.974 (3)	0.461 (3)	O.2	1.0	0.8	True	8	2.5	10.0	13.0	40.0	LOO	5	10	True	0.0	False	10	41
2856	266372	68993.DatasetPerPubblicazione_ApproccioLigandBased_PF-00835231_6xhm.pdb	completed	Results	Missing	21	False	0.764 (1)	0.049 (1)	0.843 (2)	0.489 (2)	0.885 (2)	0.461 (2)	O.2	1.0	0.1	True	8	2.0	2.0	12.0	15.0	LOO	5	10	True	0.0	False	10	0
3209	266887	69018.DatasetPerPubblicazione_ApproccioLigandBased_PF-00835231_6xhm.pdb	completed	Results	Missing	21	False	0.674 (1)	0.221 (1)	0.873 (3)	0.285 (3)	1.000 (7)	0.460 (7)	C.3.H3	1.0	0.1	True	8	2.5	6.0	19.0	15.0	LOO	5	10	True	0.0	False	10	41
1044	260952	66564.DatasetPerPubblicazione_ApproccioLigandBased_o3a_most_polar	completed	Results	Missing	21	False	0.990 (3)	0.043 (3)	0.996 (5)	0.503 (5)	0.998 (4)	0.460 (4)	C.3	1.0	0.05	True	8	2.0	5.0	8.0	30.0	LOO	5	10	True	0.0001	False	10	0
1052	260960	66567.DatasetPerPubblicazione_ApproccioLigandBased_o3a_highest_HA	completed	Results	Missing	21	False	0.990 (3)	0.043 (3)	0.996 (5)	0.503 (5)	0.998 (4)	0.460 (4)	C.3	1.0	0.05	True	8	2.0	5.0	8.0	30.0	LOO	5	10	True	0.0001	False	10	0
1062	260970	66580.DatasetPerPubblicazione_ApproccioLigandBased_o3a_most_polar	completed	Results	Missing	21	False	0.990 (3)	0.043 (3)	0.996 (5)	0.503 (5)	0.998 (4)	0.460 (4)	C.3	1.0	0.05	True	8	2.0	5.0	8.0	30.0	LOO	5	10	True	0.0001	False	10	0
1070	260978	66583.DatasetPerPubblicazione_ApproccioLigandBased_o3a_highest_HA	completed	Results	Missing	21	False	0.990 (3)	0.043 (3)	0.996 (5)	0.503 (5)	0.998 (4)	0.460 (4)	C.3	1.0	0.05	True	8	2.0	5.0	8.0	30.0	LOO	5	10	True	0.0001	False	10	0
2480	262467	66592.BEST_DatasetPerPubblicazione_ApproccioLigandBased_o3a_longest	completed	Results	Missing	21	False	0.995 (4)	0.408 (4)	0.498 (3)	0.071 (3)	0.996 (4)	0.460 (4)	O.2	1.0	0.7	True	8	1.3	7.0	57.0	2.0	LOO	5	10	True	0.0	False	10	0
2458	262445	66592.BEST_DatasetPerPubblicazione_ApproccioLigandBased_o3a_longest	completed	Results	Missing	21	False	0.976 (3)	0.430 (3)	0.161 (1)	-0.345 (1)	0.916 (3)	0.460 (3)	N.am	1.0	0.6	True	8	3.2	6.0	65.0	17.0	LOO	5	10	True	0.0	False	10	0
2595	262704	66592.BEST_DatasetPerPubblicazione_ApproccioLigandBased_o3a_longest	completed	Results	Missing	21	False	0.988 (4)	0.371 (4)	0.907 (2)	0.374 (2)	0.977 (3)	0.460 (3)	O.2	1.0	0.85	True	6	2.7	7.5	0.0	15.0	LOO	5	10	True	0.0	False	10	0
2988	266504	69006.DatasetPerPubblicazione_ApproccioLigandBased_PF-00835231_6xhm.pdb	completed	Results	Missing	21	False	0.964 (2)	0.372 (2)	0.991 (6)	0.437 (6)	0.980 (3)	0.460 (3)	H.P	1.0	0.7	True	8	1.5	1.0	9.0	35.0	LOO	5	10	True	0.0	False	10	0
3070	266589	69018.DatasetPerPubblicazione_ApproccioLigandBased_PF-00835231_6xhm.pdb	completed	Results	Missing	21	False	0.923 (2)	0.275 (2)	0.778 (2)	0.151 (2)	0.974 (3)	0.460 (3)	H.P	1.0	0.8	True	8	2.5	6.0	8.0	45.0	LOO	5	10	True	0.0	False	10	41
2882	266398	68993.DatasetPerPubblicazione_ApproccioLigandBased_PF-00835231_6xhm.pdb	completed	Results	Missing	21	False	0.759 (1)	0.022 (1)	0.854 (2)	0.485 (2)	0.884 (2)	0.460 (2)	N.am	1.0	0.2	True	8	2.0	4.0	20.0	10.0	LOO	5	10	True	0.0	False	10	0
2886	266402	68993.DatasetPerPubblicazione_ApproccioLigandBased_PF-00835231_6xhm.pdb	completed	Results	Missing	21	False	0.745 (1)	0.032 (1)	0.870 (2)	0.379 (2)	0.889 (2)	0.460 (2)	C.3.H3	1.0	0.7	True	8	2.0	2.0	13.0	50.0	LOO	5	10	True	0.0	False	10	0
2929	266445	68993.DatasetPerPubblicazione_ApproccioLigandBased_PF-00835231_6xhm.pdb	completed	Results	Missing	21	False	0.971 (2)	0.094 (2)	0.777 (2)	0.445 (2)	0.874 (2)	0.460 (2)	C.3.H3	1.0	0.1	True	8	2.5	3.0	16.0	5.0	LOO	5	10	True	0.0	False	10	0
1092	261000	66598.DatasetPerPubblicazione_ApproccioLigandBased_o3a_lowest_MR	completed	Results	Missing	21	False	0.778 (1)	0.202 (1)	0.927 (3)	0.655 (3)	0.948 (3)	0.459 (3)	C.3	1.0	0.05	True	8	2.0	5.0	8.0	30.0	LOO	5	10	True	0.0001	False	10	0
2999	266515	69006.DatasetPerPubblicazione_ApproccioLigandBased_PF-00835231_6xhm.pdb	completed	Results	Missing	21	False	1.000 (6)	0.427 (6)	0.993 (4)	0.322 (4)	0.986 (3)	0.459 (3)	H.P	1.0	0.5	True	8	1.0	3.0	12.0	50.0	LOO	5	10	True	0.0	False	10	0
2875	266391	68993.DatasetPerPubblicazione_ApproccioLigandBased_PF-00835231_6xhm.pdb	completed	Results	Missing	21	False	0.793 (1)	0.106 (1)	0.828 (2)	0.439 (2)	0.923 (2)	0.459 (2)	N.am	1.0	0.8	True	8	1.5	9.0	13.0	5.0	LOO	5	10	True	0.0	False	10	0
3176	266854	69018.DatasetPerPubblicazione_ApproccioLigandBased_PF-00835231_6xhm.pdb	completed	Results	Missing	21	False	0.915 (2)	0.410 (2)	0.870 (3)	0.342 (3)	0.999 (6)	0.458 (6)	H.P	1.0	0.1	True	8	2.5	7.0	17.0	40.0	LOO	5	10	True	0.0	False	10	41
3140	266659	69018.DatasetPerPubblicazione_ApproccioLigandBased_PF-00835231_6xhm.pdb	completed	Results	Missing	21	False	0.708 (1)	0.204 (1)	0.870 (2)	0.657 (2)	0.996 (5)	0.458 (5)	H.P	1.0	0.7	True	8	2.0	3.0	10.0	30.0	LOO	5	10	True	0.0	False	10	41
3064	266583	69018.DatasetPerPubblicazione_ApproccioLigandBased_PF-00835231_6xhm.pdb	completed	Results	Missing	21	False	0.933 (2)	0.314 (2)	0.932 (3)	0.526 (3)	0.965 (3)	0.458 (3)	N.am	1.0	0.2	True	8	1.5	8.0	10.0	25.0	LOO	5	10	True	0.0	False	10	41
3081	266600	69018.DatasetPerPubblicazione_ApproccioLigandBased_PF-00835231_6xhm.pdb	completed	Results	Missing	21	False	0.904 (2)	0.271 (2)	0.992 (6)	0.547 (6)	0.999 (6)	0.457 (6)	N.am	1.0	0.1	True	8	2.5	9.0	8.0	10.0	LOO	5	10	True	0.0	False	10	41
3225	266903	69018.DatasetPerPubblicazione_ApproccioLigandBased_PF-00835231_6xhm.pdb	completed	Results	Missing	21	False	0.913 (2)	0.399 (2)	0.870 (3)	0.342 (3)	0.999 (6)	0.457 (6)	H.P	1.0	0.1	True	8	2.5	7.0	18.0	35.0	LOO	5	10	True	0.0	False	10	41
830	260710	66365.DatasetPerPubblicazione_ApproccioLigandBased_o3a_most_active	completed	Results	Missing	21	False	0.979 (2)	0.478 (2)	0.977 (4)	0.330 (4)	0.998 (5)	0.457 (5)	C.3	1.0	0.05	True	8	2.0	5.0	8.0	30.0	LOO	5	10	True	0.0001	False	10	0
846	260735	66381.DatasetPerPubblicazione_ApproccioLigandBased_o3a_most_active	completed	Results	Missing	21	False	0.979 (2)	0.478 (2)	0.977 (4)	0.330 (4)	0.998 (5)	0.457 (5)	C.3	1.0	0.05	True	8	2.0	5.0	8.0	30.0	LOO	5	10	True	0.0001	False	10	0
2952	266468	69006.DatasetPerPubblicazione_ApproccioLigandBased_PF-00835231_6xhm.pdb	completed	Results	Missing	21	False	0.869 (1)	0.343 (1)	0.995 (6)	0.556 (6)	0.998 (5)	0.457 (5)	N.am	1.0	0.7	True	8	2.0	6.0	10.0	40.0	LOO	5	10	True	0.0	False	10	0
2853	266369	68993.DatasetPerPubblicazione_ApproccioLigandBased_PF-00835231_6xhm.pdb	completed	Results	Missing	21	False	0.757 (1)	0.110 (1)	0.791 (2)	0.468 (2)	0.862 (2)	0.457 (2)	O.2	1.0	0.5	True	8	2.5	6.0	10.0	15.0	LOO	5	10	True	0.0	False	10	0
2608	262717	66592.BEST_DatasetPerPubblicazione_ApproccioLigandBased_o3a_longest	completed	Results	Missing	21	False	0.988 (4)	0.267 (4)	0.916 (2)	0.500 (2)	1.000 (6)	0.456 (6)	O.2	1.0	0.8	True	6	2.4	6.5	0.0	15.0	LOO	5	10	True	0.0	False	10	0
1960	261896	67388.DatasetPerPubblicazione_ApproccioLigandBased_o3a_highest_LogP	completed	Results	Missing	21	False	0.778 (1)	0.152 (1)	0.786 (2)	0.374 (2)	0.999 (4)	0.456 (4)	C.3	1.0	0.05	True	8	2.0	5.0	8.0	30.0	LOO	5	10	True	0.0001	False	10	0
2971	266487	69006.DatasetPerPubblicazione_ApproccioLigandBased_PF-00835231_6xhm.pdb	completed	Results	Missing	21	False	1.000 (6)	0.431 (6)	0.994 (4)	0.353 (4)	0.985 (3)	0.456 (3)	H.P	1.0	0.1	True	8	1.0	7.0	11.0	40.0	LOO	5	10	True	0.0	False	10	0
2833	266349	68993.DatasetPerPubblicazione_ApproccioLigandBased_PF-00835231_6xhm.pdb	completed	Results	Missing	21	False	0.799 (1)	0.121 (1)	0.900 (2)	0.391 (2)	0.901 (2)	0.456 (2)	H.P	1.0	0.4	True	8	1.5	8.0	13.0	50.0	LOO	5	10	True	0.0	False	10	0
2871	266387	68993.DatasetPerPubblicazione_ApproccioLigandBased_PF-00835231_6xhm.pdb	completed	Results	Missing	21	False	0.800 (1)	0.124 (1)	0.546 (1)	0.367 (1)	0.901 (2)	0.456 (2)	H.P	1.0	0.6	True	8	1.5	5.0	18.0	45.0	LOO	5	10	True	0.0	False	10	0
2957	266473	69006.DatasetPerPubblicazione_ApproccioLigandBased_PF-00835231_6xhm.pdb	completed	Results	Missing	21	False	0.999 (6)	0.455 (6)	0.621 (2)	0.002 (2)	0.979 (3)	0.455 (3)	H.P	1.0	0.6	True	8	2.5	2.0	18.0	40.0	LOO	5	10	True	0.0	False	10	0
3012	266528	69006.DatasetPerPubblicazione_ApproccioLigandBased_PF-00835231_6xhm.pdb	completed	Results	Missing	21	False	0.815 (1)	0.277 (1)	0.918 (3)	0.428 (3)	0.982 (3)	0.455 (3)	C.3.H3	1.0	0.8	True	8	2.0	4.0	20.0	20.0	LOO	5	10	True	0.0	False	10	0
3129	266648	69018.DatasetPerPubblicazione_ApproccioLigandBased_PF-00835231_6xhm.pdb	completed	Results	Missing	21	False	0.941 (2)	0.319 (2)	0.999 (6)	0.611 (6)	0.966 (3)	0.455 (3)	O.2	1.0	0.7	True	8	1.5	5.0	16.0	10.0	LOO	5	10	True	0.0	False	10	41
2896	266412	68993.DatasetPerPubblicazione_ApproccioLigandBased_PF-00835231_6xhm.pdb	completed	Results	Missing	21	False	0.745 (1)	0.104 (1)	1.000 (8)	0.541 (8)	0.896 (2)	0.455 (2)	H.P	1.0	0.8	True	8	2.5	9.0	8.0	35.0	LOO	5	10	True	0.0	False	10	0
2596	262705	66592.BEST_DatasetPerPubblicazione_ApproccioLigandBased_o3a_longest	completed	Results	Missing	21	False	0.996 (5)	0.398 (5)	0.989 (4)	0.485 (4)	1.000 (6)	0.454 (6)	C.3.H3	1.0	0.6	True	6	2.2	5.5	0.0	15.0	LOO	5	10	True	0.0	False	10	0
2554	262663	66592.BEST_DatasetPerPubblicazione_ApproccioLigandBased_o3a_longest	completed	Results	Missing	21	False	0.993 (4)	0.406 (4)	1.000 (6)	0.395 (6)	0.999 (5)	0.454 (5)	C.3.H3	1.0	0.75	True	6	2.0	7.0	0.0	15.0	LOO	5	10	True	0.0	False	10	0
2983	266499	69006.DatasetPerPubblicazione_ApproccioLigandBased_PF-00835231_6xhm.pdb	completed	Results	Missing	21	False	0.864 (1)	0.326 (1)	0.996 (7)	0.554 (7)	0.998 (5)	0.454 (5)	N.am	1.0	0.4	True	8	2.0	9.0	20.0	35.0	LOO	5	10	True	0.0	False	10	0
2541	262650	66592.BEST_DatasetPerPubblicazione_ApproccioLigandBased_o3a_longest	completed	Results	Missing	21	False	0.954 (3)	0.274 (3)	0.999 (6)	0.499 (6)	0.998 (4)	0.454 (4)	O.2	1.0	0.85	True	6	2.3	4.0	0.0	15.0	LOO	5	10	True	0.0	False	10	0
984	260882	66532.DatasetPerPubblicazione_ApproccioLigandBased_o3a_most_polar	completed	Results	Missing	21	False	0.733 (1)	0.158 (1)	0.789 (2)	0.058 (2)	0.986 (3)	0.454 (3)	C.3	1.0	0.05	True	8	2.0	5.0	8.0	30.0	LOO	5	10	True	0.0001	False	10	0
987	260892	66535.DatasetPerPubblicazione_ApproccioLigandBased_o3a_highest_HA	completed	Results	Missing	21	False	0.733 (1)	0.158 (1)	0.789 (2)	0.058 (2)	0.986 (3)	0.454 (3)	C.3	1.0	0.05	True	8	2.0	5.0	8.0	30.0	LOO	5	10	True	0.0001	False	10	0
2213	262200	66592.BEST_DatasetPerPubblicazione_ApproccioLigandBased_o3a_longest	completed	Results	Missing	21	False	0.992 (4)	0.363 (4)	0.785 (2)	0.419 (2)	0.971 (3)	0.454 (3)	O.2	1.0	0.5	True	8	1.8	5.0	46.0	2.0	LOO	5	10	True	0.0	False	10	0
2933	266449	69006.DatasetPerPubblicazione_ApproccioLigandBased_PF-00835231_6xhm.pdb	completed	Results	Missing	21	False	0.959 (2)	0.379 (2)	0.985 (5)	0.481 (5)	0.979 (3)	0.454 (3)	N.am	1.0	0.7	True	8	1.5	4.0	9.0	25.0	LOO	5	10	True	0.0	False	10	0
2994	266510	69006.DatasetPerPubblicazione_ApproccioLigandBased_PF-00835231_6xhm.pdb	completed	Results	Missing	21	False	0.999 (5)	0.461 (5)	0.971 (3)	0.343 (3)	0.982 (3)	0.454 (3)	C.3.H3	1.0	0.3	True	8	1.5	3.0	19.0	15.0	LOO	5	10	True	0.0	False	10	0
1028	260936	66934.DatasetPerPubblicazione_ApproccioLigandBased_o3a_lowest_MR	completed	Results	Missing	21	False	0.705 (1)	-0.958 (1)	0.969 (3)	-0.561 (3)	0.378 (1)	-0.454 (1)	C.3	1.0	0.05	True	8	2.0	5.0	8.0	30.0	LOO	5	10	True	0.0001	False	10	0
2609	262718	66592.BEST_DatasetPerPubblicazione_ApproccioLigandBased_o3a_longest	completed	Results	Missing	21	False	0.993 (4)	0.406 (4)	1.000 (6)	0.395 (6)	0.999 (5)	0.453 (5)	C.3.H3	1.0	0.7	True	6	2.0	4.0	0.0	15.0	LOO	5	10	True	0.0	False	10	0
2880	266396	68993.DatasetPerPubblicazione_ApproccioLigandBased_PF-00835231_6xhm.pdb	completed	Results	Missing	21	False	0.710 (1)	0.051 (1)	0.743 (2)	0.380 (2)	0.894 (2)	0.453 (2)	H.P	1.0	0.7	True	8	2.5	8.0	20.0	35.0	LOO	5	10	True	0.0	False	10	0
1350	261258	66766.DatasetPerPubblicazione_ApproccioLigandBased_o3a_most_active	completed	Results	Missing	21	False	0.687 (1)	-0.481 (1)	0.343 (1)	-0.568 (1)	0.371 (1)	-0.453 (1)	C.3	1.0	0.05	True	8	2.0	5.0	8.0	30.0	LOO	5	10	True	0.0001	False	10	0
892	260790	66432.DatasetPerPubblicazione_ApproccioLigandBased_o3a_most_flexible	completed	Results	Missing	21	False	0.896 (2)	-0.054 (2)	0.992 (6)	0.628 (6)	1.000 (7)	0.452 (7)	C.3	1.0	0.05	True	8	2.0	5.0	8.0	30.0	LOO	5	10	True	0.0001	False	10	0
896	260794	66440.DatasetPerPubblicazione_ApproccioLigandBased_o3a_highest_HD	completed	Results	Missing	21	False	0.896 (2)	-0.054 (2)	0.992 (6)	0.628 (6)	1.000 (7)	0.452 (7)	C.3	1.0	0.05	True	8	2.0	5.0	8.0	30.0	LOO	5	10	True	0.0001	False	10	0
904	260802	66448.DatasetPerPubblicazione_ApproccioLigandBased_o3a_most_flexible	completed	Results	Missing	21	False	0.896 (2)	-0.054 (2)	0.992 (6)	0.628 (6)	1.000 (7)	0.452 (7)	C.3	1.0	0.05	True	8	2.0	5.0	8.0	30.0	LOO	5	10	True	0.0001	False	10	0
913	260811	66456.DatasetPerPubblicazione_ApproccioLigandBased_o3a_highest_HD	completed	Results	Missing	21	False	0.896 (2)	-0.054 (2)	0.992 (6)	0.628 (6)	1.000 (7)	0.452 (7)	C.3	1.0	0.05	True	8	2.0	5.0	8.0	30.0	LOO	5	10	True	0.0001	False	10	0
3205	266883	69018.DatasetPerPubblicazione_ApproccioLigandBased_PF-00835231_6xhm.pdb	completed	Results	Missing	21	False	0.955 (2)	0.306 (2)	0.997 (5)	0.697 (5)	1.000 (7)	0.452 (7)	H.P	1.0	0.1	True	8	1.5	6.0	12.0	20.0	LOO	5	10	True	0.0	False	10	41
3204	266882	69018.DatasetPerPubblicazione_ApproccioLigandBased_PF-00835231_6xhm.pdb	completed	Results	Missing	21	False	0.715 (1)	0.199 (1)	0.862 (2)	0.650 (2)	0.999 (6)	0.452 (6)	H.P	1.0	0.1	True	8	2.0	6.0	17.0	45.0	LOO	5	10	True	0.0	False	10	41
2542	262651	66592.BEST_DatasetPerPubblicazione_ApproccioLigandBased_o3a_longest	completed	Results	Missing	21	False	0.996 (4)	0.461 (4)	0.999 (6)	0.513 (6)	0.987 (3)	0.452 (3)	O.2	1.0	0.85	True	6	2.1	5.5	0.0	15.0	LOO	5	10	True	0.0	False	10	0
2574	262683	66592.BEST_DatasetPerPubblicazione_ApproccioLigandBased_o3a_longest	completed	Results	Missing	21	False	0.996 (4)	0.461 (4)	0.999 (6)	0.510 (6)	0.987 (3)	0.452 (3)	N.am	1.0	0.95	True	6	2.1	5.5	0.0	15.0	LOO	5	10	True	0.0	False	10	0
3019	266535	69006.DatasetPerPubblicazione_ApproccioLigandBased_PF-00835231_6xhm.pdb	completed	Results	Missing	21	False	0.814 (1)	0.269 (1)	0.996 (6)	0.527 (6)	0.982 (3)	0.452 (3)	C.3.H3	1.0	0.8	True	8	2.0	4.0	9.0	25.0	LOO	5	10	True	0.0	False	10	0
3120	266639	69018.DatasetPerPubblicazione_ApproccioLigandBased_PF-00835231_6xhm.pdb	completed	Results	Missing	21	False	0.694 (1)	0.239 (1)	0.844 (3)	0.087 (3)	0.963 (3)	0.452 (3)	C.3.H3	1.0	0.8	True	8	2.5	6.0	11.0	40.0	LOO	5	10	True	0.0	False	10	41
2885	266401	68993.DatasetPerPubblicazione_ApproccioLigandBased_PF-00835231_6xhm.pdb	completed	Results	Missing	21	False	0.737 (1)	0.133 (1)	0.764 (2)	0.392 (2)	0.875 (2)	0.452 (2)	H.P	1.0	0.6	True	8	2.5	7.0	17.0	25.0	LOO	5	10	True	0.0	False	10	0
1863	261790	67339.DatasetPerPubblicazione_ApproccioLigandBased_o3a_lowest_HD	completed	Results	Missing	21	False	0.652 (1)	-0.429 (1)	0.334 (1)	-1.156 (1)	0.394 (1)	-0.452 (1)	C.3	1.0	0.05	True	8	2.0	5.0	8.0	30.0	LOO	5	10	True	0.0001	False	10	0
2953	266469	69006.DatasetPerPubblicazione_ApproccioLigandBased_PF-00835231_6xhm.pdb	completed	Results	Missing	21	False	1.000 (6)	0.415 (6)	0.982 (5)	0.444 (5)	0.980 (3)	0.451 (3)	O.2	1.0	0.4	True	8	1.5	4.0	19.0	15.0	LOO	5	10	True	0.0	False	10	0
3061	266580	69018.DatasetPerPubblicazione_ApproccioLigandBased_PF-00835231_6xhm.pdb	completed	Results	Missing	21	False	0.926 (2)	0.326 (2)	0.991 (6)	0.468 (6)	0.972 (3)	0.451 (3)	N.am	1.0	0.5	True	8	2.5	10.0	12.0	20.0	LOO	5	10	True	0.0	False	10	41
3250	266928	69018.DatasetPerPubblicazione_ApproccioLigandBased_PF-00835231_6xhm.pdb	completed	Results	Missing	21	False	0.730 (1)	0.292 (1)	0.904 (3)	0.527 (3)	1.000 (8)	0.450 (8)	O.2	1.0	0.1	True	8	2.5	7.0	16.0	5.0	LOO	5	10	True	0.0	False	10	41
3050	266569	69018.DatasetPerPubblicazione_ApproccioLigandBased_PF-00835231_6xhm.pdb	completed	Results	Missing	21	False	0.953 (2)	0.324 (2)	1.000 (8)	0.480 (8)	1.000 (7)	0.450 (7)	H.P	1.0	0.3	True	8	1.0	8.0	14.0	50.0	LOO	5	10	True	0.0	False	10	41
3195	266873	69018.DatasetPerPubblicazione_ApproccioLigandBased_PF-00835231_6xhm.pdb	completed	Results	Missing	21	False	0.715 (1)	0.197 (1)	0.862 (2)	0.650 (2)	0.999 (6)	0.450 (6)	H.P	1.0	0.1	True	8	2.0	5.0	18.0	50.0	LOO	5	10	True	0.0	False	10	41
3101	266620	69018.DatasetPerPubblicazione_ApproccioLigandBased_PF-00835231_6xhm.pdb	completed	Results	Missing	21	False	0.703 (1)	0.209 (1)	0.871 (2)	0.651 (2)	0.969 (3)	0.450 (3)	H.P	1.0	0.5	True	8	2.0	4.0	16.0	20.0	LOO	5	10	True	0.0	False	10	41
3222	266900	69018.DatasetPerPubblicazione_ApproccioLigandBased_PF-00835231_6xhm.pdb	completed	Results	Missing	21	False	0.693 (1)	0.244 (1)	0.900 (4)	0.288 (4)	0.958 (3)	0.450 (3)	C.3.H3	1.0	0.1	True	8	2.5	6.0	18.0	30.0	LOO	5	10	True	0.0	False	10	41
3244	266922	69018.DatasetPerPubblicazione_ApproccioLigandBased_PF-00835231_6xhm.pdb	completed	Results	Missing	21	False	0.955 (2)	0.306 (2)	0.995 (5)	0.694 (5)	1.000 (7)	0.449 (7)	H.P	1.0	0.1	True	8	1.5	6.0	17.0	20.0	LOO	5	10	True	0.0	False	10	41
3212	266890	69018.DatasetPerPubblicazione_ApproccioLigandBased_PF-00835231_6xhm.pdb	completed	Results	Missing	21	False	1.000 (7)	0.441 (7)	0.982 (6)	0.517 (6)	1.000 (7)	0.448 (7)	H.P	1.0	0.1	True	8	2.5	4.0	17.0	45.0	LOO	5	10	True	0.0	False	10	41
433	260044	65875.DatasetPerPubblicazione_ApproccioLigandBased_o3a_heaviest	completed	Results	Missing	21	False	0.998 (4)	0.425 (4)	0.821 (2)	0.221 (2)	0.993 (3)	0.448 (3)	C.3	1.0	0.05	True	8	2.0	5.0	8.0	30.0	LOO	5	10	True	0.0001	False	10	0
438	260059	65881.DatasetPerPubblicazione_ApproccioLigandBased_o3a_highest_MR	completed	Results	Missing	21	False	0.998 (4)	0.425 (4)	0.821 (2)	0.221 (2)	0.993 (3)	0.448 (3)	C.3	1.0	0.05	True	8	2.0	5.0	8.0	30.0	LOO	5	10	True	0.0001	False	10	0
616	260359	66076.DatasetPerPubblicazione_ApproccioLigandBased_o3a_heaviest	completed	Results	Missing	21	False	0.998 (4)	0.425 (4)	0.821 (2)	0.221 (2)	0.993 (3)	0.448 (3)	C.3	1.0	0.05	True	8	2.0	5.0	8.0	30.0	LOO	5	10	True	0.0001	False	10	0
618	260361	66082.DatasetPerPubblicazione_ApproccioLigandBased_o3a_highest_MR	completed	Results	Missing	21	False	0.998 (4)	0.425 (4)	0.821 (2)	0.221 (2)	0.993 (3)	0.448 (3)	C.3	1.0	0.05	True	8	2.0	5.0	8.0	30.0	LOO	5	10	True	0.0001	False	10	0
3131	266650	69018.DatasetPerPubblicazione_ApproccioLigandBased_PF-00835231_6xhm.pdb	completed	Results	Missing	21	False	0.933 (2)	0.311 (2)	0.920 (3)	0.471 (3)	0.965 (3)	0.448 (3)	O.2	1.0	0.3	True	8	1.5	8.0	20.0	35.0	LOO	5	10	True	0.0	False	10	41
2859	266375	68993.DatasetPerPubblicazione_ApproccioLigandBased_PF-00835231_6xhm.pdb	completed	Results	Missing	21	False	0.756 (1)	0.071 (1)	0.778 (2)	0.327 (2)	0.877 (2)	0.448 (2)	O.2	1.0	0.4	True	8	2.5	10.0	9.0	15.0	LOO	5	10	True	0.0	False	10	0
3232	266910	69018.DatasetPerPubblicazione_ApproccioLigandBased_PF-00835231_6xhm.pdb	completed	Results	Missing	21	False	0.957 (2)	0.333 (2)	0.976 (4)	0.672 (4)	1.000 (7)	0.447 (7)	H.P	1.0	0.1	True	8	1.5	6.0	12.0	50.0	LOO	5	10	True	0.0	False	10	41
3188	266866	69018.DatasetPerPubblicazione_ApproccioLigandBased_PF-00835231_6xhm.pdb	completed	Results	Missing	21	False	0.708 (1)	0.204 (1)	0.862 (2)	0.650 (2)	0.999 (6)	0.447 (6)	H.P	1.0	0.1	True	8	2.0	5.0	20.0	30.0	LOO	5	10	True	0.0	False	10	41
3055	266574	69018.DatasetPerPubblicazione_ApproccioLigandBased_PF-00835231_6xhm.pdb	completed	Results	Missing	21	False	0.742 (1)	0.288 (1)	0.975 (4)	0.475 (4)	0.969 (3)	0.447 (3)	H.P	1.0	0.4	True	8	1.5	5.0	15.0	30.0	LOO	5	10	True	0.0	False	10	41
3177	266855	69018.DatasetPerPubblicazione_ApproccioLigandBased_PF-00835231_6xhm.pdb	completed	Results	Missing	21	False	0.934 (2)	0.310 (2)	0.914 (3)	0.483 (3)	0.965 (3)	0.447 (3)	N.am	1.0	0.1	True	8	1.5	8.0	16.0	50.0	LOO	5	10	True	0.0	False	10	41
2869	266385	68993.DatasetPerPubblicazione_ApproccioLigandBased_PF-00835231_6xhm.pdb	completed	Results	Missing	21	False	0.946 (2)	0.080 (2)	1.000 (8)	0.531 (8)	0.875 (2)	0.447 (2)	C.3.H3	1.0	0.5	True	8	2.5	9.0	8.0	25.0	LOO	5	10	True	0.0	False	10	0
2993	266509	69006.DatasetPerPubblicazione_ApproccioLigandBased_PF-00835231_6xhm.pdb	completed	Results	Missing	21	False	0.958 (2)	0.379 (2)	0.990 (6)	0.432 (6)	0.979 (3)	0.446 (3)	N.am	1.0	0.4	True	8	1.5	7.0	10.0	30.0	LOO	5	10	True	0.0	False	10	0
3203	266881	69018.DatasetPerPubblicazione_ApproccioLigandBased_PF-00835231_6xhm.pdb	completed	Results	Missing	21	False	0.689 (1)	0.237 (1)	0.874 (3)	0.290 (3)	0.954 (3)	0.446 (3)	C.3.H3	1.0	0.1	True	8	2.5	6.0	10.0	25.0	LOO	5	10	True	0.0	False	10	41
2852	266368	68993.DatasetPerPubblicazione_ApproccioLigandBased_PF-00835231_6xhm.pdb	completed	Results	Missing	21	False	0.748 (1)	0.006 (1)	0.767 (2)	0.452 (2)	0.879 (2)	0.446 (2)	H.P	1.0	0.7	True	8	2.5	6.0	9.0	5.0	LOO	5	10	True	0.0	False	10	0
878	260776	66419.DatasetPerPubblicazione_ApproccioLigandBased_o3a_most_polar	completed	Results	Missing	21	False	0.982 (3)	0.322 (3)	0.762 (2)	0.341 (2)	0.993 (4)	0.445 (4)	C.3	1.0	0.05	True	8	2.0	5.0	8.0	30.0	LOO	5	10	True	0.0001	False	10	0
882	260780	66422.DatasetPerPubblicazione_ApproccioLigandBased_o3a_highest_HA	completed	Results	Missing	21	False	0.982 (3)	0.322 (3)	0.762 (2)	0.341 (2)	0.993 (4)	0.445 (4)	C.3	1.0	0.05	True	8	2.0	5.0	8.0	30.0	LOO	5	10	True	0.0001	False	10	0
2989	266505	69006.DatasetPerPubblicazione_ApproccioLigandBased_PF-00835231_6xhm.pdb	completed	Results	Missing	21	False	0.999 (5)	0.429 (5)	0.966 (3)	0.470 (3)	0.982 (3)	0.445 (3)	O.2	1.0	0.6	True	8	1.5	6.0	11.0	5.0	LOO	5	10	True	0.0	False	10	0
2851	266367	68993.DatasetPerPubblicazione_ApproccioLigandBased_PF-00835231_6xhm.pdb	completed	Results	Missing	21	False	0.946 (2)	0.080 (2)	0.788 (2)	0.448 (2)	0.875 (2)	0.445 (2)	C.3.H3	1.0	0.1	True	8	2.5	4.0	12.0	25.0	LOO	5	10	True	0.0	False	10	0
3072	266591	69018.DatasetPerPubblicazione_ApproccioLigandBased_PF-00835231_6xhm.pdb	completed	Results	Missing	21	False	0.915 (2)	0.398 (2)	0.934 (4)	0.351 (4)	0.999 (6)	0.444 (6)	H.P	1.0	0.4	True	8	2.5	7.0	12.0	50.0	LOO	5	10	True	0.0	False	10	41
3174	266852	69018.DatasetPerPubblicazione_ApproccioLigandBased_PF-00835231_6xhm.pdb	completed	Results	Missing	21	False	0.915 (2)	0.398 (2)	0.870 (3)	0.342 (3)	0.999 (6)	0.444 (6)	H.P	1.0	0.1	True	8	2.5	7.0	18.0	50.0	LOO	5	10	True	0.0	False	10	41
3017	266533	69006.DatasetPerPubblicazione_ApproccioLigandBased_PF-00835231_6xhm.pdb	completed	Results	Missing	21	False	0.960 (2)	0.392 (2)	0.529 (1)	-0.007 (1)	0.979 (3)	0.444 (3)	O.2	1.0	0.8	True	8	1.5	7.0	20.0	50.0	LOO	5	10	True	0.0	False	10	0
3266	266944	69018.DatasetPerPubblicazione_ApproccioLigandBased_PF-00835231_6xhm.pdb	completed	Results	Missing	21	False	0.703 (1)	0.209 (1)	0.867 (2)	0.654 (2)	0.968 (3)	0.444 (3)	H.P	1.0	0.1	True	8	2.0	5.0	8.0	20.0	LOO	5	10	True	0.0	False	10	41
3264	266942	69018.DatasetPerPubblicazione_ApproccioLigandBased_PF-00835231_6xhm.pdb	completed	Results	Missing	21	False	0.943 (2)	0.303 (2)	0.870 (3)	0.342 (3)	1.000 (8)	0.443 (8)	C.3.H3	1.0	0.1	True	8	2.5	7.0	10.0	40.0	LOO	5	10	True	0.0	False	10	41
2928	266444	68993.DatasetPerPubblicazione_ApproccioLigandBased_PF-00835231_6xhm.pdb	completed	Results	Missing	21	False	0.788 (1)	0.036 (1)	0.581 (1)	0.309 (1)	0.903 (2)	0.443 (2)	H.P	1.0	0.9	True	8	2.5	5.0	20.0	15.0	LOO	5	10	True	0.0	False	10	0
158	259732	65564.DatasetPerPubblicazione_ApproccioLigandBased_o3a_most_active	completed	Results	Missing	21	False	0.695 (1)	-0.296 (1)	0.330 (1)	-0.750 (1)	0.367 (1)	-0.443 (1)	C.3	1.0	0.05	True	8	2.0	5.0	8.0	30.0	LOO	5	10	True	0.0001	False	10	0
350	259947	65760.DatasetPerPubblicazione_ApproccioLigandBased_o3a_most_active	completed	Results	Missing	21	False	0.695 (1)	-0.296 (1)	0.330 (1)	-0.750 (1)	0.367 (1)	-0.443 (1)	C.3	1.0	0.05	True	8	2.0	5.0	8.0	30.0	LOO	5	10	True	0.0001	False	10	0
2966	266482	69006.DatasetPerPubblicazione_ApproccioLigandBased_PF-00835231_6xhm.pdb	completed	Results	Missing	21	False	0.964 (2)	0.372 (2)	0.966 (3)	0.320 (3)	0.986 (3)	0.442 (3)	O.2	1.0	0.5	True	8	1.5	6.0	9.0	40.0	LOO	5	10	True	0.0	False	10	0
2937	266453	69006.DatasetPerPubblicazione_ApproccioLigandBased_PF-00835231_6xhm.pdb	completed	Results	Missing	21	False	0.848 (1)	0.267 (1)	0.987 (4)	0.524 (4)	0.984 (3)	0.441 (3)	N.am	1.0	0.9	True	8	2.0	3.0	10.0	15.0	LOO	5	10	True	0.0	False	10	0
2955	266471	69006.DatasetPerPubblicazione_ApproccioLigandBased_PF-00835231_6xhm.pdb	completed	Results	Missing	21	False	0.819 (1)	0.249 (1)	0.996 (7)	0.544 (7)	0.982 (3)	0.441 (3)	C.3.H3	1.0	0.2	True	8	2.0	7.0	16.0	40.0	LOO	5	10	True	0.0	False	10	0
3021	266537	69006.DatasetPerPubblicazione_ApproccioLigandBased_PF-00835231_6xhm.pdb	completed	Results	Missing	21	False	1.000 (6)	0.474 (6)	0.963 (3)	0.333 (3)	0.986 (3)	0.440 (3)	H.P	1.0	0.2	True	8	1.5	6.0	8.0	50.0	LOO	5	10	True	0.0	False	10	0
2565	262674	66592.BEST_DatasetPerPubblicazione_ApproccioLigandBased_o3a_longest	completed	Results	Missing	21	False	0.999 (6)	0.444 (6)	1.000 (6)	0.395 (6)	1.000 (6)	0.439 (6)	N.am	1.0	0.7	True	6	2.0	5.0	0.0	15.0	LOO	5	10	True	0.0	False	10	0
3248	266926	69018.DatasetPerPubblicazione_ApproccioLigandBased_PF-00835231_6xhm.pdb	completed	Results	Missing	21	False	0.711 (1)	0.204 (1)	0.861 (2)	0.649 (2)	0.999 (6)	0.439 (6)	H.P	1.0	0.1	True	8	2.0	7.0	15.0	35.0	LOO	5	10	True	0.0	False	10	41
3251	266929	69018.DatasetPerPubblicazione_ApproccioLigandBased_PF-00835231_6xhm.pdb	completed	Results	Missing	21	False	0.715 (1)	0.197 (1)	0.861 (2)	0.649 (2)	0.999 (6)	0.439 (6)	H.P	1.0	0.1	True	8	2.0	7.0	8.0	50.0	LOO	5	10	True	0.0	False	10	41
2823	266338	69007.DatasetPerPubblicazione_ApproccioLigandBased_PF-00835231_6xhm.pdb	completed	Results	Missing	21	False	0.845 (1)	0.267 (1)	0.996 (6)	0.514 (6)	0.983 (3)	0.439 (3)	C.3	1.0	0.05	True	8	2.0	5.0	8.0	30.0	LOO	5	10	True	0.0	False	10	0
2824	266339	69006.DatasetPerPubblicazione_ApproccioLigandBased_PF-00835231_6xhm.pdb	completed	Results	Missing	21	False	0.845 (1)	0.267 (1)	0.996 (6)	0.514 (6)	0.983 (3)	0.439 (3)	C.3	1.0	0.05	True	8	2.0	5.0	8.0	30.0	LOO	5	10	True	0.0	False	10	0
3011	266527	69006.DatasetPerPubblicazione_ApproccioLigandBased_PF-00835231_6xhm.pdb	completed	Results	Missing	21	False	1.000 (6)	0.414 (6)	0.802 (2)	0.075 (2)	0.986 (3)	0.439 (3)	N.am	1.0	0.8	True	8	1.5	9.0	17.0	50.0	LOO	5	10	True	0.0	False	10	0
3024	266540	69006.DatasetPerPubblicazione_ApproccioLigandBased_PF-00835231_6xhm.pdb	completed	Results	Missing	21	False	1.000 (6)	0.474 (6)	0.793 (2)	0.148 (2)	0.987 (3)	0.439 (3)	H.P	1.0	0.4	True	8	1.5	3.0	18.0	50.0	LOO	5	10	True	0.0	False	10	0
2547	262656	66592.BEST_DatasetPerPubblicazione_ApproccioLigandBased_o3a_longest	completed	Results	Missing	21	False	0.999 (6)	0.444 (6)	1.000 (6)	0.395 (6)	1.000 (6)	0.438 (6)	N.am	1.0	0.75	True	6	2.0	5.0	0.0	15.0	LOO	5	10	True	0.0	False	10	0
2549	262658	66592.BEST_DatasetPerPubblicazione_ApproccioLigandBased_o3a_longest	completed	Results	Missing	21	False	0.686 (1)	0.189 (1)	0.998 (5)	0.489 (5)	1.000 (6)	0.438 (6)	O.2	1.0	0.7	True	6	2.2	6.0	0.0	15.0	LOO	5	10	True	0.0	False	10	0
2572	262681	66592.BEST_DatasetPerPubblicazione_ApproccioLigandBased_o3a_longest	completed	Results	Missing	21	False	0.999 (6)	0.444 (6)	0.996 (4)	0.378 (4)	1.000 (6)	0.438 (6)	N.am	1.0	0.95	True	6	2.0	5.0	0.0	15.0	LOO	5	10	True	0.0	False	10	0
2582	262691	66592.BEST_DatasetPerPubblicazione_ApproccioLigandBased_o3a_longest	completed	Results	Missing	21	False	0.999 (6)	0.444 (6)	0.996 (4)	0.378 (4)	1.000 (6)	0.438 (6)	O.2	1.0	0.95	True	6	2.0	7.0	0.0	15.0	LOO	5	10	True	0.0	False	10	0
2972	266488	69006.DatasetPerPubblicazione_ApproccioLigandBased_PF-00835231_6xhm.pdb	completed	Results	Missing	21	False	0.959 (2)	0.386 (2)	0.997 (8)	0.354 (8)	0.979 (3)	0.438 (3)	N.am	1.0	0.4	True	8	1.5	10.0	14.0	40.0	LOO	5	10	True	0.0	False	10	0
2847	266363	68993.DatasetPerPubblicazione_ApproccioLigandBased_PF-00835231_6xhm.pdb	completed	Results	Missing	21	False	0.745 (1)	0.040 (1)	0.788 (2)	0.477 (2)	0.869 (2)	0.438 (2)	N.am	1.0	0.5	True	8	2.5	6.0	17.0	25.0	LOO	5	10	True	0.0	False	10	0
844	260733	66378.DatasetPerPubblicazione_ApproccioLigandBased_o3a_highest_LogP	completed	Results	Missing	21	False	0.985 (3)	0.380 (3)	0.349 (1)	-0.191 (1)	0.999 (5)	0.437 (5)	C.3	1.0	0.05	True	8	2.0	5.0	8.0	30.0	LOO	5	10	True	0.0001	False	10	0
858	260756	66394.DatasetPerPubblicazione_ApproccioLigandBased_o3a_highest_LogP	completed	Results	Missing	21	False	0.985 (3)	0.380 (3)	0.349 (1)	-0.191 (1)	0.999 (5)	0.437 (5)	C.3	1.0	0.05	True	8	2.0	5.0	8.0	30.0	LOO	5	10	True	0.0001	False	10	0
3134	266653	69018.DatasetPerPubblicazione_ApproccioLigandBased_PF-00835231_6xhm.pdb	completed	Results	Missing	21	False	0.958 (2)	0.325 (2)	0.979 (4)	0.670 (4)	1.000 (7)	0.436 (7)	H.P	1.0	0.4	True	8	1.5	9.0	15.0	35.0	LOO	5	10	True	0.0	False	10	41
2537	262646	66592.BEST_DatasetPerPubblicazione_ApproccioLigandBased_o3a_longest	completed	Results	Missing	21	False	0.692 (1)	0.181 (1)	0.996 (4)	0.551 (4)	0.999 (5)	0.436 (5)	N.am	1.0	0.7	True	6	2.2	7.0	0.0	15.0	LOO	5	10	True	0.0	False	10	0
1162	261070	66635.DatasetPerPubblicazione_ApproccioLigandBased_o3a_highest_LogP	completed	Results	Missing	21	False	1.000 (5)	0.419 (5)	0.927 (3)	0.484 (3)	0.985 (3)	0.436 (3)	C.3	1.0	0.05	True	8	2.0	5.0	8.0	30.0	LOO	5	10	True	0.0001	False	10	0
140	259714	65548.DatasetPerPubblicazione_ApproccioLigandBased_o3a_most_active	completed	Results	Missing	21	False	0.709 (1)	-0.280 (1)	0.330 (1)	-0.693 (1)	0.368 (1)	-0.436 (1)	C.3	1.0	0.05	True	8	2.0	5.0	8.0	30.0	LOO	5	10	True	0.0001	False	10	0
332	259929	65744.DatasetPerPubblicazione_ApproccioLigandBased_o3a_most_active	completed	Results	Missing	21	False	0.709 (1)	-0.280 (1)	0.330 (1)	-0.693 (1)	0.368 (1)	-0.436 (1)	C.3	1.0	0.05	True	8	2.0	5.0	8.0	30.0	LOO	5	10	True	0.0001	False	10	0
3201	266879	69018.DatasetPerPubblicazione_ApproccioLigandBased_PF-00835231_6xhm.pdb	completed	Results	Missing	21	False	0.943 (2)	0.314 (2)	0.870 (3)	0.342 (3)	1.000 (8)	0.435 (8)	C.3.H3	1.0	0.1	True	8	2.5	7.0	19.0	25.0	LOO	5	10	True	0.0	False	10	41
3236	266914	69018.DatasetPerPubblicazione_ApproccioLigandBased_PF-00835231_6xhm.pdb	completed	Results	Missing	21	False	0.942 (2)	0.299 (2)	0.936 (4)	0.367 (4)	1.000 (8)	0.435 (8)	C.3.H3	1.0	0.1	True	8	2.5	7.0	8.0	30.0	LOO	5	10	True	0.0	False	10	41
2965	266481	69006.DatasetPerPubblicazione_ApproccioLigandBased_PF-00835231_6xhm.pdb	completed	Results	Missing	21	False	0.999 (6)	0.304 (6)	0.994 (5)	0.387 (5)	0.999 (6)	0.435 (6)	C.3.H3	1.0	0.5	True	8	2.5	3.0	11.0	35.0	LOO	5	10	True	0.0	False	10	0
3259	266937	69018.DatasetPerPubblicazione_ApproccioLigandBased_PF-00835231_6xhm.pdb	completed	Results	Missing	21	False	0.902 (2)	0.266 (2)	0.981 (6)	0.519 (6)	0.999 (6)	0.435 (6)	O.2	1.0	0.1	True	8	2.5	4.0	14.0	15.0	LOO	5	10	True	0.0	False	10	41
2607	262716	66592.BEST_DatasetPerPubblicazione_ApproccioLigandBased_o3a_longest	completed	Results	Missing	21	False	0.692 (1)	0.181 (1)	0.996 (4)	0.551 (4)	0.999 (5)	0.435 (5)	N.am	1.0	0.75	True	6	2.2	7.0	0.0	15.0	LOO	5	10	True	0.0	False	10	0
2525	262634	66592.BEST_DatasetPerPubblicazione_ApproccioLigandBased_o3a_longest	completed	Results	Missing	21	False	0.994 (5)	0.363 (5)	0.907 (2)	0.374 (2)	0.975 (3)	0.435 (3)	C.3.H3	1.0	0.85	True	6	2.7	7.5	0.0	15.0	LOO	5	10	True	0.0	False	10	0
3103	266622	69018.DatasetPerPubblicazione_ApproccioLigandBased_PF-00835231_6xhm.pdb	completed	Results	Missing	21	False	0.714 (1)	0.243 (1)	0.894 (3)	0.607 (3)	0.968 (3)	0.435 (3)	O.2	1.0	0.6	True	8	2.5	6.0	8.0	5.0	LOO	5	10	True	0.0	False	10	41
2894	266410	68993.DatasetPerPubblicazione_ApproccioLigandBased_PF-00835231_6xhm.pdb	completed	Results	Missing	21	False	0.743 (1)	0.031 (1)	0.758 (2)	0.481 (2)	0.872 (2)	0.435 (2)	N.am	1.0	0.1	True	8	2.5	6.0	15.0	50.0	LOO	5	10	True	0.0	False	10	0
3102	266621	69018.DatasetPerPubblicazione_ApproccioLigandBased_PF-00835231_6xhm.pdb	completed	Results	Missing	21	False	0.956 (2)	0.317 (2)	0.978 (4)	0.654 (4)	1.000 (7)	0.434 (7)	H.P	1.0	0.5	True	8	1.5	9.0	17.0	30.0	LOO	5	10	True	0.0	False	10	41
2577	262686	66592.BEST_DatasetPerPubblicazione_ApproccioLigandBased_o3a_longest	completed	Results	Missing	21	False	0.691 (1)	0.181 (1)	0.996 (4)	0.551 (4)	0.999 (5)	0.434 (5)	N.am	1.0	0.95	True	6	2.2	7.0	0.0	15.0	LOO	5	10	True	0.0	False	10	0
867	260765	66403.DatasetPerPubblicazione_ApproccioLigandBased_o3a_most_polar	completed	Results	Missing	21	False	0.858 (2)	0.082 (2)	0.990 (4)	0.235 (4)	0.949 (3)	0.434 (3)	C.3	1.0	0.05	True	8	2.0	5.0	8.0	30.0	LOO	5	10	True	0.0001	False	10	0
871	260769	66406.DatasetPerPubblicazione_ApproccioLigandBased_o3a_highest_HA	completed	Results	Missing	21	False	0.858 (2)	0.082 (2)	0.990 (4)	0.235 (4)	0.949 (3)	0.434 (3)	C.3	1.0	0.05	True	8	2.0	5.0	8.0	30.0	LOO	5	10	True	0.0001	False	10	0
3025	266541	69006.DatasetPerPubblicazione_ApproccioLigandBased_PF-00835231_6xhm.pdb	completed	Results	Missing	21	False	0.817 (1)	0.254 (1)	0.995 (6)	0.534 (6)	0.982 (3)	0.434 (3)	C.3.H3	1.0	0.9	True	8	2.0	8.0	11.0	35.0	LOO	5	10	True	0.0	False	10	0
3065	266584	69018.DatasetPerPubblicazione_ApproccioLigandBased_PF-00835231_6xhm.pdb	completed	Results	Missing	21	False	0.697 (1)	0.190 (1)	0.847 (3)	0.124 (3)	0.975 (3)	0.434 (3)	H.P	1.0	0.4	True	8	2.5	6.0	20.0	25.0	LOO	5	10	True	0.0	False	10	41
2877	266393	68993.DatasetPerPubblicazione_ApproccioLigandBased_PF-00835231_6xhm.pdb	completed	Results	Missing	21	False	0.937 (2)	0.026 (2)	1.000 (8)	0.540 (8)	0.869 (2)	0.434 (2)	C.3.H3	1.0	0.4	True	8	2.5	4.0	16.0	40.0	LOO	5	10	True	0.0	False	10	0
2908	266424	68993.DatasetPerPubblicazione_ApproccioLigandBased_PF-00835231_6xhm.pdb	completed	Results	Missing	21	False	0.753 (1)	0.073 (1)	0.526 (1)	0.362 (1)	0.881 (2)	0.434 (2)	O.2	1.0	0.6	True	8	2.5	10.0	15.0	30.0	LOO	5	10	True	0.0	False	10	0
3191	266869	69018.DatasetPerPubblicazione_ApproccioLigandBased_PF-00835231_6xhm.pdb	completed	Results	Missing	21	False	0.956 (2)	0.309 (2)	0.982 (4)	0.692 (4)	1.000 (7)	0.433 (7)	H.P	1.0	0.1	True	8	1.5	9.0	15.0	25.0	LOO	5	10	True	0.0	False	10	41
3216	266894	69018.DatasetPerPubblicazione_ApproccioLigandBased_PF-00835231_6xhm.pdb	completed	Results	Missing	21	False	0.956 (2)	0.317 (2)	0.978 (4)	0.680 (4)	1.000 (7)	0.433 (7)	H.P	1.0	0.1	True	8	1.5	9.0	18.0	30.0	LOO	5	10	True	0.0	False	10	41
1913	261841	67619.DatasetPerPubblicazione_ApproccioLigandBased_o3a_most_rigid	completed	Results	Missing	21	False	0.853 (1)	0.345 (1)	0.983 (4)	0.328 (4)	0.998 (4)	0.433 (4)	C.3	1.0	0.05	True	8	2.0	5.0	8.0	30.0	LOO	5	10	True	0.0001	False	10	0
1915	261843	67625.DatasetPerPubblicazione_ApproccioLigandBased_o3a_lowest_HA	completed	Results	Missing	21	False	0.853 (1)	0.345 (1)	0.983 (4)	0.328 (4)	0.998 (4)	0.433 (4)	C.3	1.0	0.05	True	8	2.0	5.0	8.0	30.0	LOO	5	10	True	0.0001	False	10	0
2328	262315	66592.BEST_DatasetPerPubblicazione_ApproccioLigandBased_o3a_longest	completed	Results	Missing	21	False	0.982 (4)	0.272 (4)	0.392 (1)	0.271 (1)	0.941 (3)	0.433 (3)	O.2	1.0	0.1	True	8	3.2	8.0	75.0	1.0	LOO	5	10	True	0.0	False	10	0
3029	266545	69006.DatasetPerPubblicazione_ApproccioLigandBased_PF-00835231_6xhm.pdb	completed	Results	Missing	21	False	0.963 (2)	0.363 (2)	0.958 (3)	0.317 (3)	0.985 (3)	0.433 (3)	O.2	1.0	0.1	True	8	1.5	9.0	13.0	35.0	LOO	5	10	True	0.0	False	10	0
2893	266409	68993.DatasetPerPubblicazione_ApproccioLigandBased_PF-00835231_6xhm.pdb	completed	Results	Missing	21	False	0.947 (2)	0.011 (2)	0.776 (2)	0.450 (2)	0.871 (2)	0.433 (2)	O.2	1.0	0.1	True	8	2.5	9.0	18.0	5.0	LOO	5	10	True	0.0	False	10	0
2987	266503	69006.DatasetPerPubblicazione_ApproccioLigandBased_PF-00835231_6xhm.pdb	completed	Results	Missing	21	False	0.963 (2)	0.361 (2)	0.947 (3)	0.261 (3)	0.985 (3)	0.432 (3)	N.am	1.0	0.2	True	8	1.5	9.0	17.0	35.0	LOO	5	10	True	0.0	False	10	0
2527	262636	66592.BEST_DatasetPerPubblicazione_ApproccioLigandBased_o3a_longest	completed	Results	Missing	21	False	0.996 (5)	0.381 (5)	1.000 (6)	0.490 (6)	0.996 (4)	0.431 (4)	C.3.H3	1.0	0.7	True	6	2.1	7.5	0.0	15.0	LOO	5	10	True	0.0	False	10	0
2553	262662	66592.BEST_DatasetPerPubblicazione_ApproccioLigandBased_o3a_longest	completed	Results	Missing	21	False	0.992 (4)	0.460 (4)	0.803 (1)	0.297 (1)	0.988 (3)	0.431 (3)	C.3.H3	1.0	0.7	True	6	2.0	5.5	0.0	15.0	LOO	5	10	True	0.0	False	10	0
3089	266608	69018.DatasetPerPubblicazione_ApproccioLigandBased_PF-00835231_6xhm.pdb	completed	Results	Missing	21	False	0.941 (2)	0.320 (2)	0.938 (3)	0.606 (3)	0.967 (3)	0.431 (3)	N.am	1.0	0.8	True	8	1.5	8.0	13.0	10.0	LOO	5	10	True	0.0	False	10	41
3211	266889	69018.DatasetPerPubblicazione_ApproccioLigandBased_PF-00835231_6xhm.pdb	completed	Results	Missing	21	False	0.947 (2)	0.288 (2)	0.974 (4)	0.478 (4)	0.970 (3)	0.431 (3)	H.P	1.0	0.1	True	8	1.5	8.0	12.0	45.0	LOO	5	10	True	0.0	False	10	41
2918	266434	68993.DatasetPerPubblicazione_ApproccioLigandBased_PF-00835231_6xhm.pdb	completed	Results	Missing	21	False	0.765 (1)	0.061 (1)	0.782 (2)	0.396 (2)	0.884 (2)	0.431 (2)	N.am	1.0	0.3	True	8	2.5	5.0	16.0	50.0	LOO	5	10	True	0.0	False	10	0
3108	266627	69018.DatasetPerPubblicazione_ApproccioLigandBased_PF-00835231_6xhm.pdb	completed	Results	Missing	21	False	0.715 (1)	0.197 (1)	0.913 (3)	0.620 (3)	0.999 (6)	0.430 (6)	H.P	1.0	0.7	True	8	2.0	10.0	20.0	50.0	LOO	5	10	True	0.0	False	10	41
2531	262640	66592.BEST_DatasetPerPubblicazione_ApproccioLigandBased_o3a_longest	completed	Results	Missing	21	False	0.992 (4)	0.460 (4)	0.803 (1)	0.296 (1)	0.988 (3)	0.430 (3)	C.3.H3	1.0	0.65	True	6	2.0	7.5	0.0	15.0	LOO	5	10	True	0.0	False	10	0
2593	262702	66592.BEST_DatasetPerPubblicazione_ApproccioLigandBased_o3a_longest	completed	Results	Missing	21	False	0.992 (4)	0.461 (4)	0.804 (1)	0.296 (1)	0.988 (3)	0.430 (3)	C.3.H3	1.0	0.75	True	6	2.0	5.5	0.0	15.0	LOO	5	10	True	0.0	False	10	0
2945	266461	69006.DatasetPerPubblicazione_ApproccioLigandBased_PF-00835231_6xhm.pdb	completed	Results	Missing	21	False	0.827 (1)	0.246 (1)	0.986 (4)	0.578 (4)	0.984 (3)	0.430 (3)	N.am	1.0	0.9	True	8	2.0	3.0	9.0	5.0	LOO	5	10	True	0.0	False	10	0
2613	262722	66592.BEST_DatasetPerPubblicazione_ApproccioLigandBased_o3a_longest	completed	Results	Missing	21	False	0.992 (4)	0.461 (4)	0.805 (1)	0.297 (1)	0.988 (3)	0.429 (3)	C.3.H3	1.0	0.85	True	6	2.0	6.5	0.0	15.0	LOO	5	10	True	0.0	False	10	0
2975	266491	69006.DatasetPerPubblicazione_ApproccioLigandBased_PF-00835231_6xhm.pdb	completed	Results	Missing	21	False	0.817 (1)	0.254 (1)	0.996 (7)	0.561 (7)	0.981 (3)	0.428 (3)	C.3.H3	1.0	0.4	True	8	2.0	10.0	16.0	35.0	LOO	5	10	True	0.0	False	10	0
3118	266637	69018.DatasetPerPubblicazione_ApproccioLigandBased_PF-00835231_6xhm.pdb	completed	Results	Missing	21	False	0.953 (2)	0.324 (2)	1.000 (8)	0.453 (8)	0.976 (3)	0.428 (3)	H.P	1.0	0.1	True	8	1.0	9.0	20.0	50.0	LOO	5	10	True	0.0	False	10	41
2866	266382	68993.DatasetPerPubblicazione_ApproccioLigandBased_PF-00835231_6xhm.pdb	completed	Results	Missing	21	False	0.942 (2)	0.006 (2)	1.000 (8)	0.535 (8)	0.880 (2)	0.428 (2)	N.am	1.0	0.3	True	8	2.5	9.0	19.0	45.0	LOO	5	10	True	0.0	False	10	0
827	260706	66362.DatasetPerPubblicazione_ApproccioLigandBased_o3a_highest_LogP	completed	Results	Missing	21	False	0.955 (2)	0.426 (2)	0.362 (1)	0.215 (1)	0.985 (3)	0.427 (3)	C.3	1.0	0.05	True	8	2.0	5.0	8.0	30.0	LOO	5	10	True	0.0001	False	10	0
902	260800	66445.DatasetPerPubblicazione_ApproccioLigandBased_o3a_most_active	completed	Results	Missing	21	False	0.838 (1)	0.227 (1)	1.000 (8)	0.566 (8)	1.000 (8)	0.426 (8)	C.3	1.0	0.05	True	8	2.0	5.0	8.0	30.0	LOO	5	10	True	0.0001	False	10	0
2606	262715	66592.BEST_DatasetPerPubblicazione_ApproccioLigandBased_o3a_longest	completed	Results	Missing	21	False	0.992 (4)	0.359 (4)	0.999 (6)	0.494 (6)	0.996 (4)	0.426 (4)	C.3.H3	1.0	0.85	True	6	2.1	6.5	0.0	15.0	LOO	5	10	True	0.0	False	10	0
2845	266361	68993.DatasetPerPubblicazione_ApproccioLigandBased_PF-00835231_6xhm.pdb	completed	Results	Missing	21	False	0.942 (2)	-0.014 (2)	0.781 (2)	0.453 (2)	0.878 (2)	0.425 (2)	O.2	1.0	0.2	True	8	2.5	9.0	13.0	35.0	LOO	5	10	True	0.0	False	10	0
2867	266383	68993.DatasetPerPubblicazione_ApproccioLigandBased_PF-00835231_6xhm.pdb	completed	Results	Missing	21	False	0.942 (2)	-0.013 (2)	0.496 (1)	0.290 (1)	0.877 (2)	0.425 (2)	N.am	1.0	0.9	True	8	2.5	9.0	17.0	35.0	LOO	5	10	True	0.0	False	10	0
3215	266893	69018.DatasetPerPubblicazione_ApproccioLigandBased_PF-00835231_6xhm.pdb	completed	Results	Missing	21	False	0.681 (1)	0.188 (1)	0.885 (3)	0.519 (3)	0.973 (3)	0.424 (3)	H.P	1.0	0.1	True	8	2.5	6.0	9.0	10.0	LOO	5	10	True	0.0	False	10	41
1552	261460	66916.DatasetPerPubblicazione_ApproccioLigandBased_o3a_most_polar	completed	Results	Missing	21	False	0.765 (1)	0.076 (1)	0.385 (1)	0.247 (1)	0.860 (2)	0.424 (2)	C.3	1.0	0.05	True	8	2.0	5.0	8.0	30.0	LOO	5	10	True	0.0001	False	10	0
1556	261464	66919.DatasetPerPubblicazione_ApproccioLigandBased_o3a_highest_HA	completed	Results	Missing	21	False	0.765 (1)	0.076 (1)	0.385 (1)	0.247 (1)	0.860 (2)	0.424 (2)	C.3	1.0	0.05	True	8	2.0	5.0	8.0	30.0	LOO	5	10	True	0.0001	False	10	0
3127	266646	69018.DatasetPerPubblicazione_ApproccioLigandBased_PF-00835231_6xhm.pdb	completed	Results	Missing	21	False	0.926 (2)	0.326 (2)	0.443 (1)	0.179 (1)	0.972 (3)	0.423 (3)	N.am	1.0	0.9	True	8	2.5	10.0	16.0	20.0	LOO	5	10	True	0.0	False	10	41
2570	262679	66592.BEST_DatasetPerPubblicazione_ApproccioLigandBased_o3a_longest	completed	Results	Missing	21	False	0.997 (5)	0.407 (5)	1.000 (6)	0.490 (6)	1.000 (6)	0.420 (6)	O.2	1.0	0.7	True	6	2.1	7.5	0.0	15.0	LOO	5	10	True	0.0	False	10	0
1206	261114	66706.DatasetPerPubblicazione_ApproccioLigandBased_shaep_most_rigid	completed	Results	Missing	21	False	0.989 (3)	0.162 (3)	0.957 (4)	0.559 (4)	0.848 (2)	0.420 (2)	C.3	1.0	0.05	True	8	2.0	5.0	8.0	30.0	LOO	5	10	True	0.0001	False	10	0
1213	261121	66712.DatasetPerPubblicazione_ApproccioLigandBased_shaep_lowest_HA	completed	Results	Missing	21	False	0.989 (3)	0.162 (3)	0.957 (4)	0.559 (4)	0.848 (2)	0.420 (2)	C.3	1.0	0.05	True	8	2.0	5.0	8.0	30.0	LOO	5	10	True	0.0001	False	10	0
1252	261160	66690.DatasetPerPubblicazione_ApproccioLigandBased_shaep_most_rigid	completed	Results	Missing	21	False	0.989 (3)	0.162 (3)	0.957 (4)	0.559 (4)	0.848 (2)	0.420 (2)	C.3	1.0	0.05	True	8	2.0	5.0	8.0	30.0	LOO	5	10	True	0.0001	False	10	0
1257	261165	66696.DatasetPerPubblicazione_ApproccioLigandBased_shaep_lowest_HA	completed	Results	Missing	21	False	0.989 (3)	0.162 (3)	0.957 (4)	0.559 (4)	0.848 (2)	0.420 (2)	C.3	1.0	0.05	True	8	2.0	5.0	8.0	30.0	LOO	5	10	True	0.0001	False	10	0
2548	262657	66592.BEST_DatasetPerPubblicazione_ApproccioLigandBased_o3a_longest	completed	Results	Missing	21	False	0.990 (4)	0.427 (4)	0.984 (4)	0.161 (4)	1.000 (6)	0.419 (6)	C.3.H3	1.0	0.75	True	6	2.2	6.5	0.0	15.0	LOO	5	10	True	0.0	False	10	0
2580	262689	66592.BEST_DatasetPerPubblicazione_ApproccioLigandBased_o3a_longest	completed	Results	Missing	21	False	0.997 (5)	0.409 (5)	1.000 (6)	0.489 (6)	0.996 (4)	0.419 (4)	N.am	1.0	0.85	True	6	2.1	7.5	0.0	15.0	LOO	5	10	True	0.0	False	10	0
916	260814	66462.DatasetPerPubblicazione_ApproccioLigandBased_shaep_heaviest	completed	Results	Missing	21	False	0.905 (2)	0.278 (2)	0.960 (4)	0.590 (4)	0.949 (3)	0.419 (3)	C.3	1.0	0.05	True	8	2.0	5.0	8.0	30.0	LOO	5	10	True	0.0001	False	10	0
920	260818	66468.DatasetPerPubblicazione_ApproccioLigandBased_shaep_highest_MR	completed	Results	Missing	21	False	0.905 (2)	0.278 (2)	0.960 (4)	0.590 (4)	0.949 (3)	0.419 (3)	C.3	1.0	0.05	True	8	2.0	5.0	8.0	30.0	LOO	5	10	True	0.0001	False	10	0
945	260843	66478.DatasetPerPubblicazione_ApproccioLigandBased_shaep_heaviest	completed	Results	Missing	21	False	0.905 (2)	0.278 (2)	0.960 (4)	0.590 (4)	0.949 (3)	0.419 (3)	C.3	1.0	0.05	True	8	2.0	5.0	8.0	30.0	LOO	5	10	True	0.0001	False	10	0
950	260848	66484.DatasetPerPubblicazione_ApproccioLigandBased_shaep_highest_MR	completed	Results	Missing	21	False	0.905 (2)	0.278 (2)	0.960 (4)	0.590 (4)	0.949 (3)	0.419 (3)	C.3	1.0	0.05	True	8	2.0	5.0	8.0	30.0	LOO	5	10	True	0.0001	False	10	0
2599	262708	66592.BEST_DatasetPerPubblicazione_ApproccioLigandBased_o3a_longest	completed	Results	Missing	21	False	0.999 (6)	0.429 (6)	0.999 (6)	0.452 (6)	1.000 (6)	0.418 (6)	N.am	1.0	0.6	True	6	2.4	6.0	0.0	15.0	LOO	5	10	True	0.0	False	10	0
2612	262721	66592.BEST_DatasetPerPubblicazione_ApproccioLigandBased_o3a_longest	completed	Results	Missing	21	False	0.976 (3)	0.346 (3)	0.960 (3)	0.036 (3)	1.000 (6)	0.418 (6)	N.am	1.0	0.9	True	6	2.1	4.0	0.0	15.0	LOO	5	10	True	0.0	False	10	0
3208	266886	69018.DatasetPerPubblicazione_ApproccioLigandBased_PF-00835231_6xhm.pdb	completed	Results	Missing	21	False	0.682 (1)	0.212 (1)	0.874 (3)	0.284 (3)	0.973 (3)	0.418 (3)	O.2	1.0	0.1	True	8	2.5	6.0	12.0	20.0	LOO	5	10	True	0.0	False	10	41
2530	262639	66592.BEST_DatasetPerPubblicazione_ApproccioLigandBased_o3a_longest	completed	Results	Missing	21	False	0.999 (6)	0.429 (6)	0.999 (6)	0.455 (6)	1.000 (6)	0.417 (6)	N.am	1.0	0.8	True	6	2.4	6.0	0.0	15.0	LOO	5	10	True	0.0	False	10	0
2597	262706	66592.BEST_DatasetPerPubblicazione_ApproccioLigandBased_o3a_longest	completed	Results	Missing	21	False	0.990 (4)	0.427 (4)	0.984 (4)	0.162 (4)	1.000 (6)	0.417 (6)	C.3.H3	1.0	0.85	True	6	2.2	6.5	0.0	15.0	LOO	5	10	True	0.0	False	10	0
860	260758	66397.DatasetPerPubblicazione_ApproccioLigandBased_o3a_most_active	completed	Results	Missing	21	False	0.786 (1)	0.311 (1)	0.994 (4)	0.273 (4)	0.986 (3)	0.417 (3)	C.3	1.0	0.05	True	8	2.0	5.0	8.0	30.0	LOO	5	10	True	0.0001	False	10	0
3078	266597	69018.DatasetPerPubblicazione_ApproccioLigandBased_PF-00835231_6xhm.pdb	completed	Results	Missing	21	False	0.683 (1)	0.213 (1)	0.777 (2)	0.142 (2)	0.974 (3)	0.416 (3)	N.am	1.0	0.4	True	8	2.5	6.0	18.0	20.0	LOO	5	10	True	0.0	False	10	41
2977	266493	69006.DatasetPerPubblicazione_ApproccioLigandBased_PF-00835231_6xhm.pdb	completed	Results	Missing	21	False	0.817 (1)	0.383 (1)	0.882 (3)	0.226 (3)	0.905 (2)	0.416 (2)	N.am	1.0	0.9	True	8	2.5	5.0	17.0	35.0	LOO	5	10	True	0.0	False	10	0
2551	262660	66592.BEST_DatasetPerPubblicazione_ApproccioLigandBased_o3a_longest	completed	Results	Missing	21	False	0.980 (3)	0.410 (3)	0.947 (3)	0.248 (3)	1.000 (6)	0.415 (6)	C.3.H3	1.0	0.85	True	6	2.5	7.5	0.0	15.0	LOO	5	10	True	0.0	False	10	0
2521	262630	66592.BEST_DatasetPerPubblicazione_ApproccioLigandBased_o3a_longest	completed	Results	Missing	21	False	0.995 (4)	0.429 (4)	0.805 (1)	0.297 (1)	0.998 (4)	0.415 (4)	N.am	1.0	0.9	True	6	2.0	6.5	0.0	15.0	LOO	5	10	True	0.0	False	10	0
2564	262673	66592.BEST_DatasetPerPubblicazione_ApproccioLigandBased_o3a_longest	completed	Results	Missing	21	False	0.995 (4)	0.429 (4)	0.805 (1)	0.297 (1)	0.998 (4)	0.415 (4)	N.am	1.0	0.95	True	6	2.0	4.5	0.0	15.0	LOO	5	10	True	0.0	False	10	0
2585	262694	66592.BEST_DatasetPerPubblicazione_ApproccioLigandBased_o3a_longest	completed	Results	Missing	21	False	0.995 (4)	0.427 (4)	0.803 (1)	0.296 (1)	0.998 (4)	0.415 (4)	O.2	1.0	0.65	True	6	2.0	6.5	0.0	15.0	LOO	5	10	True	0.0	False	10	0
2598	262707	66592.BEST_DatasetPerPubblicazione_ApproccioLigandBased_o3a_longest	completed	Results	Missing	21	False	0.995 (4)	0.427 (4)	0.802 (1)	0.296 (1)	0.998 (4)	0.415 (4)	O.2	1.0	0.6	True	6	2.0	7.5	0.0	15.0	LOO	5	10	True	0.0	False	10	0
3104	266623	69018.DatasetPerPubblicazione_ApproccioLigandBased_PF-00835231_6xhm.pdb	completed	Results	Missing	21	False	0.999 (6)	0.391 (6)	0.387 (1)	-0.341 (1)	0.984 (3)	0.415 (3)	H.P	1.0	0.5	True	8	2.5	4.0	20.0	25.0	LOO	5	10	True	0.0	False	10	41
1166	261074	66651.DatasetPerPubblicazione_ApproccioLigandBased_o3a_highest_LogP	completed	Results	Missing	21	False	1.000 (8)	0.441 (8)	0.754 (2)	0.375 (2)	0.911 (2)	0.414 (2)	C.3	1.0	0.05	True	8	2.0	5.0	8.0	30.0	LOO	5	10	True	0.0001	False	10	0
1340	261248	66750.DatasetPerPubblicazione_ApproccioLigandBased_o3a_most_active	completed	Results	Missing	21	False	0.694 (1)	-0.526 (1)	0.345 (1)	-0.489 (1)	0.373 (1)	-0.414 (1)	C.3	1.0	0.05	True	8	2.0	5.0	8.0	30.0	LOO	5	10	True	0.0001	False	10	0
999	260907	66542.DatasetPerPubblicazione_ApproccioLigandBased_o3a_most_active	completed	Results	Missing	21	False	0.728 (1)	0.208 (1)	0.974 (4)	0.514 (4)	1.000 (6)	0.411 (6)	C.3	1.0	0.05	True	8	2.0	5.0	8.0	30.0	LOO	5	10	True	0.0001	False	10	0
3063	266582	69018.DatasetPerPubblicazione_ApproccioLigandBased_PF-00835231_6xhm.pdb	completed	Results	Missing	21	False	0.892 (2)	0.276 (2)	0.898 (3)	0.519 (3)	0.953 (3)	0.411 (3)	C.3.H3	1.0	0.7	True	8	2.5	4.0	12.0	5.0	LOO	5	10	True	0.0	False	10	41
2969	266485	69006.DatasetPerPubblicazione_ApproccioLigandBased_PF-00835231_6xhm.pdb	completed	Results	Missing	21	False	0.843 (1)	0.245 (1)	0.990 (5)	0.517 (5)	0.984 (3)	0.410 (3)	N.am	1.0	0.4	True	8	2.0	2.0	20.0	10.0	LOO	5	10	True	0.0	False	10	0
1169	261077	66654.DatasetPerPubblicazione_ApproccioLigandBased_shaep_most_active	completed	Results	Missing	21	False	0.939 (2)	0.529 (2)	0.786 (2)	0.255 (2)	0.998 (5)	0.409 (5)	C.3	1.0	0.05	True	8	2.0	5.0	8.0	30.0	LOO	5	10	True	0.0001	False	10	0
1181	261089	66670.DatasetPerPubblicazione_ApproccioLigandBased_shaep_most_active	completed	Results	Missing	21	False	0.939 (2)	0.529 (2)	0.786 (2)	0.255 (2)	0.998 (5)	0.409 (5)	C.3	1.0	0.05	True	8	2.0	5.0	8.0	30.0	LOO	5	10	True	0.0001	False	10	0
1032	260940	66558.DatasetPerPubblicazione_ApproccioLigandBased_o3a_most_active	completed	Results	Missing	21	False	0.957 (2)	0.238 (2)	0.720 (2)	0.261 (2)	0.990 (4)	0.409 (4)	C.3	1.0	0.05	True	8	2.0	5.0	8.0	30.0	LOO	5	10	True	0.0001	False	10	0
3257	266935	69018.DatasetPerPubblicazione_ApproccioLigandBased_PF-00835231_6xhm.pdb	completed	Results	Missing	21	False	0.903 (2)	0.270 (2)	0.988 (6)	0.536 (6)	0.961 (3)	0.409 (3)	N.am	1.0	0.1	True	8	2.5	9.0	8.0	15.0	LOO	5	10	True	0.0	False	10	41
809	260675	66337.DatasetPerPubblicazione_ApproccioLigandBased_o3a_most_rigid	completed	Results	Missing	21	False	0.672 (1)	0.283 (1)	0.783 (2)	0.449 (2)	0.801 (2)	0.409 (2)	C.3	1.0	0.05	True	8	2.0	5.0	8.0	30.0	LOO	5	10	True	0.0001	False	10	0
814	260687	66343.DatasetPerPubblicazione_ApproccioLigandBased_o3a_lowest_HA	completed	Results	Missing	21	False	0.672 (1)	0.283 (1)	0.783 (2)	0.449 (2)	0.801 (2)	0.409 (2)	C.3	1.0	0.05	True	8	2.0	5.0	8.0	30.0	LOO	5	10	True	0.0001	False	10	0
3230	266908	69018.DatasetPerPubblicazione_ApproccioLigandBased_PF-00835231_6xhm.pdb	completed	Results	Missing	21	False	0.673 (1)	0.207 (1)	0.873 (3)	0.288 (3)	0.971 (3)	0.408 (3)	O.2	1.0	0.1	True	8	2.5	6.0	9.0	30.0	LOO	5	10	True	0.0	False	10	41
3233	266911	69018.DatasetPerPubblicazione_ApproccioLigandBased_PF-00835231_6xhm.pdb	completed	Results	Missing	21	False	0.904 (2)	0.271 (2)	0.980 (6)	0.522 (6)	0.960 (3)	0.408 (3)	N.am	1.0	0.1	True	8	2.5	4.0	18.0	10.0	LOO	5	10	True	0.0	False	10	41
1149	261057	66628.DatasetPerPubblicazione_ApproccioLigandBased_o3a_most_polar	completed	Results	Missing	21	False	0.937 (2)	0.177 (2)	0.918 (3)	0.336 (3)	0.880 (2)	0.408 (2)	C.3	1.0	0.05	True	8	2.0	5.0	8.0	30.0	LOO	5	10	True	0.0001	False	10	0
1165	261073	66631.DatasetPerPubblicazione_ApproccioLigandBased_o3a_highest_HA	completed	Results	Missing	21	False	0.937 (2)	0.177 (2)	0.918 (3)	0.336 (3)	0.880 (2)	0.408 (2)	C.3	1.0	0.05	True	8	2.0	5.0	8.0	30.0	LOO	5	10	True	0.0001	False	10	0
1187	261095	66644.DatasetPerPubblicazione_ApproccioLigandBased_o3a_most_polar	completed	Results	Missing	21	False	0.937 (2)	0.177 (2)	0.918 (3)	0.336 (3)	0.880 (2)	0.408 (2)	C.3	1.0	0.05	True	8	2.0	5.0	8.0	30.0	LOO	5	10	True	0.0001	False	10	0
1199	261107	66647.DatasetPerPubblicazione_ApproccioLigandBased_o3a_highest_HA	completed	Results	Missing	21	False	0.937 (2)	0.177 (2)	0.918 (3)	0.336 (3)	0.880 (2)	0.408 (2)	C.3	1.0	0.05	True	8	2.0	5.0	8.0	30.0	LOO	5	10	True	0.0001	False	10	0
810	260678	66338.DatasetPerPubblicazione_ApproccioLigandBased_o3a_least_polar	completed	Results	Missing	21	False	0.606 (1)	0.069 (1)	0.982 (5)	0.105 (5)	0.949 (3)	0.407 (3)	C.3	1.0	0.05	True	8	2.0	5.0	8.0	30.0	LOO	5	10	True	0.0001	False	10	0
2899	266415	68993.DatasetPerPubblicazione_ApproccioLigandBased_PF-00835231_6xhm.pdb	completed	Results	Missing	21	False	0.781 (1)	0.013 (1)	0.786 (2)	0.386 (2)	0.884 (2)	0.407 (2)	H.P	1.0	0.4	True	8	2.5	10.0	10.0	25.0	LOO	5	10	True	0.0	False	10	0
2605	262714	66592.BEST_DatasetPerPubblicazione_ApproccioLigandBased_o3a_longest	completed	Results	Missing	21	False	0.991 (4)	0.469 (4)	0.847 (2)	0.169 (2)	0.979 (3)	0.406 (3)	C.3.H3	1.0	0.95	True	6	2.3	6.5	0.0	15.0	LOO	5	10	True	0.0	False	10	0
2524	262633	66592.BEST_DatasetPerPubblicazione_ApproccioLigandBased_o3a_longest	completed	Results	Missing	21	False	0.989 (4)	0.401 (4)	0.759 (1)	0.234 (1)	0.984 (3)	0.405 (3)	C.3.H3	1.0	0.65	True	6	2.2	5.0	0.0	15.0	LOO	5	10	True	0.0	False	10	0
2528	262637	66592.BEST_DatasetPerPubblicazione_ApproccioLigandBased_o3a_longest	completed	Results	Missing	21	False	0.972 (3)	0.373 (3)	0.999 (6)	0.449 (6)	1.000 (6)	0.404 (6)	C.3.H3	1.0	0.95	True	6	2.4	6.0	0.0	15.0	LOO	5	10	True	0.0	False	10	0
833	260717	66368.DatasetPerPubblicazione_ApproccioLigandBased_o3a_most_flexible	completed	Results	Missing	21	False	0.928 (2)	0.177 (2)	0.925 (4)	0.592 (4)	0.959 (3)	0.404 (3)	C.3	1.0	0.05	True	8	2.0	5.0	8.0	30.0	LOO	5	10	True	0.0001	False	10	0
842	260730	66376.DatasetPerPubblicazione_ApproccioLigandBased_o3a_highest_HD	completed	Results	Missing	21	False	0.928 (2)	0.177 (2)	0.925 (4)	0.592 (4)	0.959 (3)	0.404 (3)	C.3	1.0	0.05	True	8	2.0	5.0	8.0	30.0	LOO	5	10	True	0.0001	False	10	0
3243	266921	69018.DatasetPerPubblicazione_ApproccioLigandBased_PF-00835231_6xhm.pdb	completed	Results	Missing	21	False	0.906 (2)	0.299 (2)	0.980 (6)	0.522 (6)	0.951 (3)	0.402 (3)	C.3.H3	1.0	0.1	True	8	2.5	4.0	10.0	20.0	LOO	5	10	True	0.0	False	10	41
1506	261414	67072.DatasetPerPubblicazione_ApproccioLigandBased_shaep_longest	completed	Results	Missing	21	False	0.648 (1)	-0.185 (1)	0.959 (3)	0.587 (3)	0.990 (3)	0.401 (3)	C.3	1.0	0.05	True	8	2.0	5.0	8.0	30.0	LOO	5	10	True	0.0001	False	10	0
1520	261428	67088.DatasetPerPubblicazione_ApproccioLigandBased_shaep_longest	completed	Results	Missing	21	False	0.648 (1)	-0.185 (1)	0.959 (3)	0.587 (3)	0.990 (3)	0.401 (3)	C.3	1.0	0.05	True	8	2.0	5.0	8.0	30.0	LOO	5	10	True	0.0001	False	10	0
1677	261598	67071.DatasetPerPubblicazione_ApproccioLigandBased_shaep_heaviest	completed	Results	Missing	21	False	0.648 (1)	-0.185 (1)	0.959 (3)	0.587 (3)	0.990 (3)	0.401 (3)	C.3	1.0	0.05	True	8	2.0	5.0	8.0	30.0	LOO	5	10	True	0.0001	False	10	0
1681	261602	67077.DatasetPerPubblicazione_ApproccioLigandBased_shaep_highest_MR	completed	Results	Missing	21	False	0.648 (1)	-0.185 (1)	0.959 (3)	0.587 (3)	0.990 (3)	0.401 (3)	C.3	1.0	0.05	True	8	2.0	5.0	8.0	30.0	LOO	5	10	True	0.0001	False	10	0
1688	261609	67087.DatasetPerPubblicazione_ApproccioLigandBased_shaep_heaviest	completed	Results	Missing	21	False	0.648 (1)	-0.185 (1)	0.959 (3)	0.587 (3)	0.990 (3)	0.401 (3)	C.3	1.0	0.05	True	8	2.0	5.0	8.0	30.0	LOO	5	10	True	0.0001	False	10	0
1691	261612	67093.DatasetPerPubblicazione_ApproccioLigandBased_shaep_highest_MR	completed	Results	Missing	21	False	0.648 (1)	-0.185 (1)	0.959 (3)	0.587 (3)	0.990 (3)	0.401 (3)	C.3	1.0	0.05	True	8	2.0	5.0	8.0	30.0	LOO	5	10	True	0.0001	False	10	0
1285	261193	67040.DatasetPerPubblicazione_ApproccioLigandBased_shaep_longest	completed	Results	Missing	21	False	0.967 (2)	0.042 (2)	0.951 (3)	0.277 (3)	0.985 (3)	0.400 (3)	C.3	1.0	0.05	True	8	2.0	5.0	8.0	30.0	LOO	5	10	True	0.0001	False	10	0
1299	261207	67055.DatasetPerPubblicazione_ApproccioLigandBased_shaep_heaviest	completed	Results	Missing	21	False	0.967 (2)	0.042 (2)	0.951 (3)	0.277 (3)	0.985 (3)	0.400 (3)	C.3	1.0	0.05	True	8	2.0	5.0	8.0	30.0	LOO	5	10	True	0.0001	False	10	0
1307	261215	67061.DatasetPerPubblicazione_ApproccioLigandBased_shaep_highest_MR	completed	Results	Missing	21	False	0.967 (2)	0.042 (2)	0.951 (3)	0.277 (3)	0.985 (3)	0.400 (3)	C.3	1.0	0.05	True	8	2.0	5.0	8.0	30.0	LOO	5	10	True	0.0001	False	10	0
1482	261390	67039.DatasetPerPubblicazione_ApproccioLigandBased_shaep_heaviest	completed	Results	Missing	21	False	0.967 (2)	0.042 (2)	0.951 (3)	0.277 (3)	0.985 (3)	0.400 (3)	C.3	1.0	0.05	True	8	2.0	5.0	8.0	30.0	LOO	5	10	True	0.0001	False	10	0
1486	261394	67045.DatasetPerPubblicazione_ApproccioLigandBased_shaep_highest_MR	completed	Results	Missing	21	False	0.967 (2)	0.042 (2)	0.951 (3)	0.277 (3)	0.985 (3)	0.400 (3)	C.3	1.0	0.05	True	8	2.0	5.0	8.0	30.0	LOO	5	10	True	0.0001	False	10	0
1668	261589	67056.DatasetPerPubblicazione_ApproccioLigandBased_shaep_longest	completed	Results	Missing	21	False	0.967 (2)	0.042 (2)	0.951 (3)	0.277 (3)	0.985 (3)	0.400 (3)	C.3	1.0	0.05	True	8	2.0	5.0	8.0	30.0	LOO	5	10	True	0.0001	False	10	0
980	260878	66531.DatasetPerPubblicazione_ApproccioLigandBased_o3a_least_polar	completed	Results	Missing	21	False	1.000 (7)	0.235 (7)	0.996 (6)	0.354 (6)	1.000 (7)	0.399 (7)	C.3	1.0	0.05	True	8	2.0	5.0	8.0	30.0	LOO	5	10	True	0.0001	False	10	0
1088	260996	66595.DatasetPerPubblicazione_ApproccioLigandBased_o3a_least_polar	completed	Results	Missing	21	False	1.000 (7)	0.235 (7)	0.996 (6)	0.354 (6)	1.000 (7)	0.399 (7)	C.3	1.0	0.05	True	8	2.0	5.0	8.0	30.0	LOO	5	10	True	0.0001	False	10	0
3242	266920	69018.DatasetPerPubblicazione_ApproccioLigandBased_PF-00835231_6xhm.pdb	completed	Results	Missing	21	False	0.712 (1)	0.304 (1)	0.904 (3)	0.490 (3)	0.968 (3)	0.399 (3)	H.P	1.0	0.1	True	8	2.5	7.0	20.0	5.0	LOO	5	10	True	0.0	False	10	41
3263	266941	69018.DatasetPerPubblicazione_ApproccioLigandBased_PF-00835231_6xhm.pdb	completed	Results	Missing	21	False	0.914 (2)	0.294 (2)	0.982 (6)	0.517 (6)	0.954 (3)	0.399 (3)	C.3.H3	1.0	0.1	True	8	2.5	4.0	20.0	45.0	LOO	5	10	True	0.0	False	10	41
3111	266630	69018.DatasetPerPubblicazione_ApproccioLigandBased_PF-00835231_6xhm.pdb	completed	Results	Missing	21	False	0.748 (1)	0.294 (1)	0.979 (6)	0.520 (6)	0.980 (3)	0.398 (3)	H.P	1.0	0.3	True	8	2.5	4.0	20.0	10.0	LOO	5	10	True	0.0	False	10	41
3254	266932	69018.DatasetPerPubblicazione_ApproccioLigandBased_PF-00835231_6xhm.pdb	completed	Results	Missing	21	False	0.908 (2)	0.279 (2)	0.982 (6)	0.517 (6)	0.971 (3)	0.398 (3)	O.2	1.0	0.1	True	8	2.5	4.0	11.0	40.0	LOO	5	10	True	0.0	False	10	41
2276	262263	66592.BEST_DatasetPerPubblicazione_ApproccioLigandBased_o3a_longest	completed	Results	Missing	21	False	0.659 (1)	0.177 (1)	0.752 (3)	0.251 (3)	0.962 (3)	0.397 (3)	O.2	1.0	0.9	True	8	2.705	8.0	15.0	4.0	LOO	5	10	True	0.0	False	10	0
2386	262373	66592.BEST_DatasetPerPubblicazione_ApproccioLigandBased_o3a_longest	completed	Results	Missing	21	False	0.958 (3)	0.386 (3)	0.444 (2)	0.014 (2)	0.882 (3)	0.397 (3)	H.P	1.0	0.7	True	8	3.5	2.0	49.0	13.0	LOO	5	10	True	0.0	False	10	0
850	260742	66384.DatasetPerPubblicazione_ApproccioLigandBased_o3a_most_flexible	completed	Results	Missing	21	False	0.922 (2)	0.153 (2)	0.890 (3)	0.577 (3)	0.958 (3)	0.396 (3)	C.3	1.0	0.05	True	8	2.0	5.0	8.0	30.0	LOO	5	10	True	0.0001	False	10	0
854	260747	66392.DatasetPerPubblicazione_ApproccioLigandBased_o3a_highest_HD	completed	Results	Missing	21	False	0.922 (2)	0.153 (2)	0.890 (3)	0.577 (3)	0.958 (3)	0.396 (3)	C.3	1.0	0.05	True	8	2.0	5.0	8.0	30.0	LOO	5	10	True	0.0001	False	10	0
3234	266912	69018.DatasetPerPubblicazione_ApproccioLigandBased_PF-00835231_6xhm.pdb	completed	Results	Missing	21	False	0.744 (1)	0.281 (1)	0.982 (6)	0.517 (6)	0.973 (3)	0.396 (3)	N.am	1.0	0.1	True	8	2.5	4.0	20.0	50.0	LOO	5	10	True	0.0	False	10	41
2252	262239	66592.BEST_DatasetPerPubblicazione_ApproccioLigandBased_o3a_longest	completed	Results	Missing	21	False	0.960 (3)	0.380 (3)	0.486 (2)	0.188 (2)	0.883 (3)	0.394 (3)	H.P	1.0	0.8	True	8	3.5	2.0	15.0	16.0	LOO	5	10	True	0.0	False	10	0
72	259646	65487.DatasetPerPubblicazione_ApproccioLigandBased_o3a_most_flexible	completed	Results	Missing	21	False	0.946 (2)	0.259 (2)	0.825 (2)	0.360 (2)	0.898 (2)	0.394 (2)	C.3	1.0	0.05	True	8	2.0	5.0	8.0	30.0	LOO	5	10	True	0.0001	False	10	0
88	259662	65495.DatasetPerPubblicazione_ApproccioLigandBased_o3a_highest_HD	completed	Results	Missing	21	False	0.946 (2)	0.259 (2)	0.825 (2)	0.360 (2)	0.898 (2)	0.394 (2)	C.3	1.0	0.05	True	8	2.0	5.0	8.0	30.0	LOO	5	10	True	0.0001	False	10	0
90	259664	65503.DatasetPerPubblicazione_ApproccioLigandBased_o3a_most_flexible	completed	Results	Missing	21	False	0.946 (2)	0.259 (2)	0.825 (2)	0.360 (2)	0.898 (2)	0.394 (2)	C.3	1.0	0.05	True	8	2.0	5.0	8.0	30.0	LOO	5	10	True	0.0001	False	10	0
104	259678	65511.DatasetPerPubblicazione_ApproccioLigandBased_o3a_highest_HD	completed	Results	Missing	21	False	0.946 (2)	0.259 (2)	0.825 (2)	0.360 (2)	0.898 (2)	0.394 (2)	C.3	1.0	0.05	True	8	2.0	5.0	8.0	30.0	LOO	5	10	True	0.0001	False	10	0
264	259859	65683.DatasetPerPubblicazione_ApproccioLigandBased_o3a_most_flexible	completed	Results	Missing	21	False	0.946 (2)	0.259 (2)	0.825 (2)	0.360 (2)	0.898 (2)	0.394 (2)	C.3	1.0	0.05	True	8	2.0	5.0	8.0	30.0	LOO	5	10	True	0.0001	False	10	0
280	259875	65691.DatasetPerPubblicazione_ApproccioLigandBased_o3a_highest_HD	completed	Results	Missing	21	False	0.946 (2)	0.259 (2)	0.825 (2)	0.360 (2)	0.898 (2)	0.394 (2)	C.3	1.0	0.05	True	8	2.0	5.0	8.0	30.0	LOO	5	10	True	0.0001	False	10	0
282	259877	65699.DatasetPerPubblicazione_ApproccioLigandBased_o3a_most_flexible	completed	Results	Missing	21	False	0.946 (2)	0.259 (2)	0.825 (2)	0.360 (2)	0.898 (2)	0.394 (2)	C.3	1.0	0.05	True	8	2.0	5.0	8.0	30.0	LOO	5	10	True	0.0001	False	10	0
297	259892	65707.DatasetPerPubblicazione_ApproccioLigandBased_o3a_highest_HD	completed	Results	Missing	21	False	0.946 (2)	0.259 (2)	0.825 (2)	0.360 (2)	0.898 (2)	0.394 (2)	C.3	1.0	0.05	True	8	2.0	5.0	8.0	30.0	LOO	5	10	True	0.0001	False	10	0
2914	266430	68993.DatasetPerPubblicazione_ApproccioLigandBased_PF-00835231_6xhm.pdb	completed	Results	Missing	21	False	0.767 (1)	-0.023 (1)	0.532 (1)	0.362 (1)	0.879 (2)	0.392 (2)	H.P	1.0	0.7	True	8	2.5	10.0	14.0	40.0	LOO	5	10	True	0.0	False	10	0
912	260810	66461.DatasetPerPubblicazione_ApproccioLigandBased_shaep_most_active	completed	Results	Missing	21	False	0.991 (3)	0.218 (3)	0.369 (1)	0.133 (1)	0.991 (3)	0.390 (3)	C.3	1.0	0.05	True	8	2.0	5.0	8.0	30.0	LOO	5	10	True	0.0001	False	10	0
928	260826	66477.DatasetPerPubblicazione_ApproccioLigandBased_shaep_most_active	completed	Results	Missing	21	False	0.991 (3)	0.218 (3)	0.369 (1)	0.133 (1)	0.991 (3)	0.390 (3)	C.3	1.0	0.05	True	8	2.0	5.0	8.0	30.0	LOO	5	10	True	0.0001	False	10	0
3092	266611	69018.DatasetPerPubblicazione_ApproccioLigandBased_PF-00835231_6xhm.pdb	completed	Results	Missing	21	False	0.904 (2)	0.271 (2)	0.982 (6)	0.516 (6)	0.959 (3)	0.390 (3)	N.am	1.0	0.2	True	8	2.5	9.0	15.0	10.0	LOO	5	10	True	0.0	False	10	41
1277	261185	66877.DatasetPerPubblicazione_ApproccioLigandBased_shaep_least_active	completed	Results	Missing	21	False	0.696 (1)	0.048 (1)	0.341 (1)	-0.450 (1)	0.382 (1)	-0.390 (1)	C.3	1.0	0.05	True	8	2.0	5.0	8.0	30.0	LOO	5	10	True	0.0001	False	10	0
1293	261201	66892.DatasetPerPubblicazione_ApproccioLigandBased_shaep_lowest_LogP	completed	Results	Missing	21	False	0.696 (1)	0.048 (1)	0.341 (1)	-0.450 (1)	0.382 (1)	-0.390 (1)	C.3	1.0	0.05	True	8	2.0	5.0	8.0	30.0	LOO	5	10	True	0.0001	False	10	0
1534	261442	66893.DatasetPerPubblicazione_ApproccioLigandBased_shaep_least_active	completed	Results	Missing	21	False	0.696 (1)	0.048 (1)	0.341 (1)	-0.450 (1)	0.382 (1)	-0.390 (1)	C.3	1.0	0.05	True	8	2.0	5.0	8.0	30.0	LOO	5	10	True	0.0001	False	10	0
1542	261450	66908.DatasetPerPubblicazione_ApproccioLigandBased_shaep_lowest_LogP	completed	Results	Missing	21	False	0.696 (1)	0.048 (1)	0.341 (1)	-0.450 (1)	0.382 (1)	-0.390 (1)	C.3	1.0	0.05	True	8	2.0	5.0	8.0	30.0	LOO	5	10	True	0.0001	False	10	0
2575	262684	66592.BEST_DatasetPerPubblicazione_ApproccioLigandBased_o3a_longest	completed	Results	Missing	21	False	0.981 (4)	0.478 (4)	0.724 (1)	0.244 (1)	0.991 (4)	0.389 (4)	C.3.H3	1.0	0.9	True	6	2.7	4.5	0.0	15.0	LOO	5	10	True	0.0	False	10	0
2591	262700	66592.BEST_DatasetPerPubblicazione_ApproccioLigandBased_o3a_longest	completed	Results	Missing	21	False	0.991 (6)	0.390 (6)	0.999 (6)	0.306 (6)	0.971 (3)	0.388 (3)	O.2	1.0	0.9	True	6	2.7	5.0	0.0	15.0	LOO	5	10	True	0.0	False	10	0
3056	266575	69018.DatasetPerPubblicazione_ApproccioLigandBased_PF-00835231_6xhm.pdb	completed	Results	Missing	21	False	0.904 (2)	0.282 (2)	0.982 (6)	0.508 (6)	0.968 (3)	0.388 (3)	O.2	1.0	0.8	True	8	2.5	9.0	8.0	30.0	LOO	5	10	True	0.0	False	10	41
141	259715	65556.DatasetPerPubblicazione_ApproccioLigandBased_o3a_lowest_MR	completed	Results	Missing	21	False	1.000 (7)	0.179 (7)	0.945 (3)	0.288 (3)	0.994 (4)	0.387 (4)	C.3	1.0	0.05	True	8	2.0	5.0	8.0	30.0	LOO	5	10	True	0.0001	False	10	0
155	259729	65572.DatasetPerPubblicazione_ApproccioLigandBased_o3a_lowest_MR	completed	Results	Missing	21	False	1.000 (7)	0.179 (7)	0.945 (3)	0.288 (3)	0.994 (4)	0.387 (4)	C.3	1.0	0.05	True	8	2.0	5.0	8.0	30.0	LOO	5	10	True	0.0001	False	10	0
335	259932	65752.DatasetPerPubblicazione_ApproccioLigandBased_o3a_lowest_MR	completed	Results	Missing	21	False	1.000 (7)	0.179 (7)	0.945 (3)	0.288 (3)	0.994 (4)	0.387 (4)	C.3	1.0	0.05	True	8	2.0	5.0	8.0	30.0	LOO	5	10	True	0.0001	False	10	0
346	259943	65768.DatasetPerPubblicazione_ApproccioLigandBased_o3a_lowest_MR	completed	Results	Missing	21	False	1.000 (7)	0.179 (7)	0.945 (3)	0.288 (3)	0.994 (4)	0.387 (4)	C.3	1.0	0.05	True	8	2.0	5.0	8.0	30.0	LOO	5	10	True	0.0001	False	10	0
1208	261116	66650.DatasetPerPubblicazione_ApproccioLigandBased_o3a_lowest_HD	completed	Results	Missing	21	False	0.978 (3)	0.303 (3)	0.811 (2)	0.497 (2)	0.869 (2)	0.387 (2)	C.3	1.0	0.05	True	8	2.0	5.0	8.0	30.0	LOO	5	10	True	0.0001	False	10	0
1752	261673	67176.DatasetPerPubblicazione_ApproccioLigandBased_o3a_least_polar	completed	Results	Missing	21	False	0.769 (1)	0.255 (1)	1.000 (8)	0.496 (8)	0.912 (2)	0.386 (2)	C.3	1.0	0.05	True	8	2.0	5.0	8.0	30.0	LOO	5	10	True	0.0001	False	10	0
2534	262643	66592.BEST_DatasetPerPubblicazione_ApproccioLigandBased_o3a_longest	completed	Results	Missing	21	False	0.998 (6)	0.360 (6)	0.996 (6)	0.417 (6)	0.998 (5)	0.384 (5)	O.2	1.0	0.7	True	6	2.7	4.0	0.0	15.0	LOO	5	10	True	0.0	False	10	0
2587	262696	66592.BEST_DatasetPerPubblicazione_ApproccioLigandBased_o3a_longest	completed	Results	Missing	21	False	1.000 (6)	0.439 (6)	0.947 (3)	0.249 (3)	0.999 (5)	0.384 (5)	O.2	1.0	0.95	True	6	2.5	5.0	0.0	15.0	LOO	5	10	True	0.0	False	10	0
1341	261249	67285.DatasetPerPubblicazione_ApproccioLigandBased_shaep_most_active	completed	Results	Missing	21	False	0.800 (1)	-0.163 (1)	0.340 (1)	-0.543 (1)	0.377 (1)	-0.384 (1)	C.3	1.0	0.05	True	8	2.0	5.0	8.0	30.0	LOO	5	10	True	0.0001	False	10	0
1669	261590	67269.DatasetPerPubblicazione_ApproccioLigandBased_shaep_most_active	completed	Results	Missing	21	False	0.800 (1)	-0.163 (1)	0.340 (1)	-0.543 (1)	0.377 (1)	-0.384 (1)	C.3	1.0	0.05	True	8	2.0	5.0	8.0	30.0	LOO	5	10	True	0.0001	False	10	0
2529	262638	66592.BEST_DatasetPerPubblicazione_ApproccioLigandBased_o3a_longest	completed	Results	Missing	21	False	1.000 (6)	0.439 (6)	0.947 (3)	0.248 (3)	0.999 (5)	0.383 (5)	O.2	1.0	0.85	True	6	2.5	7.5	0.0	15.0	LOO	5	10	True	0.0	False	10	0
2576	262685	66592.BEST_DatasetPerPubblicazione_ApproccioLigandBased_o3a_longest	completed	Results	Missing	21	False	0.998 (6)	0.360 (6)	0.997 (6)	0.422 (6)	0.998 (5)	0.383 (5)	O.2	1.0	0.8	True	6	2.7	4.0	0.0	15.0	LOO	5	10	True	0.0	False	10	0
2602	262711	66592.BEST_DatasetPerPubblicazione_ApproccioLigandBased_o3a_longest	completed	Results	Missing	21	False	1.000 (6)	0.439 (6)	0.947 (3)	0.249 (3)	0.999 (5)	0.383 (5)	N.am	1.0	0.95	True	6	2.5	7.5	0.0	15.0	LOO	5	10	True	0.0	False	10	0
2412	262399	66592.BEST_DatasetPerPubblicazione_ApproccioLigandBased_o3a_longest	completed	Results	Missing	21	False	0.946 (3)	0.240 (3)	0.439 (3)	0.072 (3)	0.886 (3)	0.382 (3)	H.P	1.0	0.8	True	8	3.4	7.0	38.0	30.0	LOO	5	10	True	0.0	False	10	0
3084	266603	69018.DatasetPerPubblicazione_ApproccioLigandBased_PF-00835231_6xhm.pdb	completed	Results	Missing	21	False	0.905 (2)	0.283 (2)	0.419 (1)	-0.245 (1)	0.969 (3)	0.380 (3)	N.am	1.0	0.9	True	8	2.5	9.0	19.0	35.0	LOO	5	10	True	0.0	False	10	41
507	260233	65977.DatasetPerPubblicazione_ApproccioLigandBased_o3a_highest_MR	completed	Results	Missing	21	False	0.998 (4)	0.476 (4)	0.925 (3)	0.140 (3)	0.983 (3)	0.377 (3)	C.3	1.0	0.05	True	8	2.0	5.0	8.0	30.0	LOO	5	10	True	0.0001	False	10	0
518	260245	65987.DatasetPerPubblicazione_ApproccioLigandBased_o3a_heaviest	completed	Results	Missing	21	False	0.998 (4)	0.476 (4)	0.925 (3)	0.140 (3)	0.983 (3)	0.377 (3)	C.3	1.0	0.05	True	8	2.0	5.0	8.0	30.0	LOO	5	10	True	0.0001	False	10	0
529	260256	65971.DatasetPerPubblicazione_ApproccioLigandBased_o3a_heaviest	completed	Results	Missing	21	False	0.998 (4)	0.476 (4)	0.925 (3)	0.140 (3)	0.983 (3)	0.377 (3)	C.3	1.0	0.05	True	8	2.0	5.0	8.0	30.0	LOO	5	10	True	0.0001	False	10	0
559	260286	65993.DatasetPerPubblicazione_ApproccioLigandBased_o3a_highest_MR	completed	Results	Missing	21	False	0.998 (4)	0.476 (4)	0.925 (3)	0.140 (3)	0.983 (3)	0.377 (3)	C.3	1.0	0.05	True	8	2.0	5.0	8.0	30.0	LOO	5	10	True	0.0001	False	10	0
692	260534	66172.DatasetPerPubblicazione_ApproccioLigandBased_o3a_heaviest	completed	Results	Missing	21	False	0.998 (4)	0.476 (4)	0.925 (3)	0.140 (3)	0.983 (3)	0.377 (3)	C.3	1.0	0.05	True	8	2.0	5.0	8.0	30.0	LOO	5	10	True	0.0001	False	10	0
698	260541	66178.DatasetPerPubblicazione_ApproccioLigandBased_o3a_highest_MR	completed	Results	Missing	21	False	0.998 (4)	0.476 (4)	0.925 (3)	0.140 (3)	0.983 (3)	0.377 (3)	C.3	1.0	0.05	True	8	2.0	5.0	8.0	30.0	LOO	5	10	True	0.0001	False	10	0
755	260599	66188.DatasetPerPubblicazione_ApproccioLigandBased_o3a_heaviest	completed	Results	Missing	21	False	0.998 (4)	0.476 (4)	0.925 (3)	0.140 (3)	0.983 (3)	0.377 (3)	C.3	1.0	0.05	True	8	2.0	5.0	8.0	30.0	LOO	5	10	True	0.0001	False	10	0
759	260613	66194.DatasetPerPubblicazione_ApproccioLigandBased_o3a_highest_MR	completed	Results	Missing	21	False	0.998 (4)	0.476 (4)	0.925 (3)	0.140 (3)	0.983 (3)	0.377 (3)	C.3	1.0	0.05	True	8	2.0	5.0	8.0	30.0	LOO	5	10	True	0.0001	False	10	0
1121	261029	66626.DatasetPerPubblicazione_ApproccioLigandBased_o3a_most_rigid	completed	Results	Missing	21	False	0.960 (2)	0.068 (2)	0.977 (4)	0.623 (4)	0.979 (3)	0.377 (3)	C.3	1.0	0.05	True	8	2.0	5.0	8.0	30.0	LOO	5	10	True	0.0001	False	10	0
1146	261054	66642.DatasetPerPubblicazione_ApproccioLigandBased_o3a_most_rigid	completed	Results	Missing	21	False	0.960 (2)	0.068 (2)	0.977 (4)	0.623 (4)	0.979 (3)	0.377 (3)	C.3	1.0	0.05	True	8	2.0	5.0	8.0	30.0	LOO	5	10	True	0.0001	False	10	0
1155	261063	66632.DatasetPerPubblicazione_ApproccioLigandBased_o3a_lowest_HA	completed	Results	Missing	21	False	0.960 (2)	0.068 (2)	0.977 (4)	0.623 (4)	0.979 (3)	0.377 (3)	C.3	1.0	0.05	True	8	2.0	5.0	8.0	30.0	LOO	5	10	True	0.0001	False	10	0
1160	261068	66648.DatasetPerPubblicazione_ApproccioLigandBased_o3a_lowest_HA	completed	Results	Missing	21	False	0.960 (2)	0.068 (2)	0.977 (4)	0.623 (4)	0.979 (3)	0.377 (3)	C.3	1.0	0.05	True	8	2.0	5.0	8.0	30.0	LOO	5	10	True	0.0001	False	10	0
2383	262370	66592.BEST_DatasetPerPubblicazione_ApproccioLigandBased_o3a_longest	completed	Results	Missing	21	False	0.995 (4)	0.387 (4)	0.881 (2)	0.153 (2)	1.000 (6)	0.376 (6)	H.P	1.0	0.3	True	8	1.8	5.0	0.0	29.0	LOO	5	10	True	0.0	False	10	0
2260	262247	66592.BEST_DatasetPerPubblicazione_ApproccioLigandBased_o3a_longest	completed	Results	Missing	21	False	0.926 (3)	0.216 (3)	0.439 (3)	0.072 (3)	0.876 (3)	0.376 (3)	H.P	1.0	0.6	True	8	3.4	7.0	49.0	19.0	LOO	5	10	True	0.0	False	10	0
3170	266848	69018.DatasetPerPubblicazione_ApproccioLigandBased_PF-00835231_6xhm.pdb	completed	Results	Missing	21	False	0.908 (2)	0.281 (2)	0.982 (6)	0.514 (6)	0.971 (3)	0.376 (3)	N.am	1.0	0.1	True	8	2.5	9.0	20.0	40.0	LOO	5	10	True	0.0	False	10	41
1174	261082	66634.DatasetPerPubblicazione_ApproccioLigandBased_o3a_lowest_HD	completed	Results	Missing	21	False	0.976 (3)	0.297 (3)	0.813 (2)	0.499 (2)	0.869 (2)	0.376 (2)	C.3	1.0	0.05	True	8	2.0	5.0	8.0	30.0	LOO	5	10	True	0.0001	False	10	0
832	260715	66366.DatasetPerPubblicazione_ApproccioLigandBased_o3a_heaviest	completed	Results	Missing	21	False	0.683 (1)	0.101 (1)	0.987 (6)	0.356 (6)	0.946 (3)	0.375 (3)	C.3	1.0	0.05	True	8	2.0	5.0	8.0	30.0	LOO	5	10	True	0.0001	False	10	0
838	260723	66372.DatasetPerPubblicazione_ApproccioLigandBased_o3a_highest_MR	completed	Results	Missing	21	False	0.683 (1)	0.101 (1)	0.987 (6)	0.356 (6)	0.946 (3)	0.375 (3)	C.3	1.0	0.05	True	8	2.0	5.0	8.0	30.0	LOO	5	10	True	0.0001	False	10	0
845	260734	66382.DatasetPerPubblicazione_ApproccioLigandBased_o3a_heaviest	completed	Results	Missing	21	False	0.683 (1)	0.101 (1)	0.987 (6)	0.356 (6)	0.946 (3)	0.375 (3)	C.3	1.0	0.05	True	8	2.0	5.0	8.0	30.0	LOO	5	10	True	0.0001	False	10	0
852	260745	66388.DatasetPerPubblicazione_ApproccioLigandBased_o3a_highest_MR	completed	Results	Missing	21	False	0.683 (1)	0.101 (1)	0.987 (6)	0.356 (6)	0.946 (3)	0.375 (3)	C.3	1.0	0.05	True	8	2.0	5.0	8.0	30.0	LOO	5	10	True	0.0001	False	10	0
881	260779	66421.DatasetPerPubblicazione_ApproccioLigandBased_o3a_lowest_MR	completed	Results	Missing	21	False	0.753 (1)	0.183 (1)	0.934 (3)	0.426 (3)	0.981 (3)	0.375 (3)	C.3	1.0	0.05	True	8	2.0	5.0	8.0	30.0	LOO	5	10	True	0.0001	False	10	0
3098	266617	69018.DatasetPerPubblicazione_ApproccioLigandBased_PF-00835231_6xhm.pdb	completed	Results	Missing	21	False	0.744 (1)	0.281 (1)	0.982 (6)	0.514 (6)	0.973 (3)	0.375 (3)	N.am	1.0	0.1	True	8	2.5	9.0	11.0	50.0	LOO	5	10	True	0.0	False	10	41
3192	266870	69018.DatasetPerPubblicazione_ApproccioLigandBased_PF-00835231_6xhm.pdb	completed	Results	Missing	21	False	0.908 (2)	0.279 (2)	0.982 (6)	0.514 (6)	0.971 (3)	0.375 (3)	O.2	1.0	0.1	True	8	2.5	9.0	15.0	40.0	LOO	5	10	True	0.0	False	10	41
3235	266913	69018.DatasetPerPubblicazione_ApproccioLigandBased_PF-00835231_6xhm.pdb	completed	Results	Missing	21	False	0.908 (2)	0.279 (2)	0.982 (6)	0.514 (6)	0.971 (3)	0.375 (3)	O.2	1.0	0.1	True	8	2.5	9.0	18.0	40.0	LOO	5	10	True	0.0	False	10	41
2976	266492	69006.DatasetPerPubblicazione_ApproccioLigandBased_PF-00835231_6xhm.pdb	completed	Results	Missing	21	False	0.997 (4)	0.317 (4)	0.903 (3)	0.249 (3)	0.908 (2)	0.375 (2)	H.P	1.0	0.9	True	8	2.5	5.0	13.0	25.0	LOO	5	10	True	0.0	False	10	0
3091	266610	69018.DatasetPerPubblicazione_ApproccioLigandBased_PF-00835231_6xhm.pdb	completed	Results	Missing	21	False	0.914 (2)	0.294 (2)	0.982 (6)	0.514 (6)	0.953 (3)	0.374 (3)	C.3.H3	1.0	0.1	True	8	2.5	9.0	15.0	45.0	LOO	5	10	True	0.0	False	10	41
2594	262703	66592.BEST_DatasetPerPubblicazione_ApproccioLigandBased_o3a_longest	completed	Results	Missing	21	False	0.973 (3)	0.312 (3)	0.984 (4)	0.150 (4)	0.980 (3)	0.373 (3)	N.am	1.0	0.9	True	6	2.2	6.5	0.0	15.0	LOO	5	10	True	0.0	False	10	0
807	260670	66334.DatasetPerPubblicazione_ApproccioLigandBased_o3a_heaviest	completed	Results	Missing	21	False	0.997 (5)	0.247 (5)	0.998 (8)	0.435 (8)	0.990 (4)	0.372 (4)	C.3	1.0	0.05	True	8	2.0	5.0	8.0	30.0	LOO	5	10	True	0.0001	False	10	0
812	260682	66340.DatasetPerPubblicazione_ApproccioLigandBased_o3a_highest_MR	completed	Results	Missing	21	False	0.997 (5)	0.247 (5)	0.998 (8)	0.435 (8)	0.990 (4)	0.372 (4)	C.3	1.0	0.05	True	8	2.0	5.0	8.0	30.0	LOO	5	10	True	0.0001	False	10	0
3160	266689	69053.DatasetPerPubblicazione_ApproccioLigandBased_PF-00835231_6xhm.pdb	completed	Results	Missing	21	False	0.951 (2)	0.394 (2)	0.962 (3)	0.298 (3)	0.998 (4)	0.372 (4)	C.3	1.0	0.05	True	8	2.0	5.0	8.0	30.0	LOO	5	10	True	0.0	False	10	0
815	260691	66346.DatasetPerPubblicazione_ApproccioLigandBased_o3a_highest_LogP	completed	Results	Missing	21	False	0.911 (2)	0.100 (2)	0.752 (3)	0.093 (3)	0.944 (3)	0.372 (3)	C.3	1.0	0.05	True	8	2.0	5.0	8.0	30.0	LOO	5	10	True	0.0001	False	10	0
513	260240	65982.DatasetPerPubblicazione_ApproccioLigandBased_o3a_lowest_HD	completed	Results	Missing	21	False	1.000 (8)	-0.600 (8)	0.335 (1)	-0.466 (1)	0.372 (1)	-0.372 (1)	C.3	1.0	0.05	True	8	2.0	5.0	8.0	30.0	LOO	5	10	True	0.0001	False	10	0
569	260296	65998.DatasetPerPubblicazione_ApproccioLigandBased_o3a_lowest_HD	completed	Results	Missing	21	False	1.000 (8)	-0.600 (8)	0.335 (1)	-0.466 (1)	0.372 (1)	-0.372 (1)	C.3	1.0	0.05	True	8	2.0	5.0	8.0	30.0	LOO	5	10	True	0.0001	False	10	0
720	260564	66199.DatasetPerPubblicazione_ApproccioLigandBased_o3a_lowest_HD	completed	Results	Missing	21	False	1.000 (8)	-0.600 (8)	0.335 (1)	-0.466 (1)	0.372 (1)	-0.372 (1)	C.3	1.0	0.05	True	8	2.0	5.0	8.0	30.0	LOO	5	10	True	0.0001	False	10	0
751	260595	66183.DatasetPerPubblicazione_ApproccioLigandBased_o3a_lowest_HD	completed	Results	Missing	21	False	1.000 (8)	-0.600 (8)	0.335 (1)	-0.466 (1)	0.372 (1)	-0.372 (1)	C.3	1.0	0.05	True	8	2.0	5.0	8.0	30.0	LOO	5	10	True	0.0001	False	10	0
2603	262712	66592.BEST_DatasetPerPubblicazione_ApproccioLigandBased_o3a_longest	completed	Results	Missing	21	False	0.988 (4)	0.396 (4)	0.762 (1)	0.323 (1)	0.993 (4)	0.371 (4)	O.2	1.0	0.8	True	6	2.6	7.0	0.0	15.0	LOO	5	10	True	0.0	False	10	0
2271	262258	66592.BEST_DatasetPerPubblicazione_ApproccioLigandBased_o3a_longest	completed	Results	Missing	21	False	0.409 (1)	-0.024 (1)	0.934 (5)	0.830 (5)	0.884 (3)	0.370 (3)	O.2	1.0	0.7	True	8	2	4.0	18.0	1.0	LOO	5	10	True	0.0	False	10	0
469	260180	65942.DatasetPerPubblicazione_ApproccioLigandBased_o3a_most_rigid	completed	Results	Missing	21	False	0.835 (1)	-0.779 (1)	0.767 (2)	-0.237 (2)	0.391 (1)	-0.370 (1)	C.3	1.0	0.05	True	8	2.0	5.0	8.0	30.0	LOO	5	10	True	0.0001	False	10	0
505	260231	65948.DatasetPerPubblicazione_ApproccioLigandBased_o3a_lowest_HA	completed	Results	Missing	21	False	0.835 (1)	-0.779 (1)	0.767 (2)	-0.237 (2)	0.391 (1)	-0.370 (1)	C.3	1.0	0.05	True	8	2.0	5.0	8.0	30.0	LOO	5	10	True	0.0001	False	10	0
693	260535	66143.DatasetPerPubblicazione_ApproccioLigandBased_o3a_most_rigid	completed	Results	Missing	21	False	0.835 (1)	-0.779 (1)	0.767 (2)	-0.237 (2)	0.391 (1)	-0.370 (1)	C.3	1.0	0.05	True	8	2.0	5.0	8.0	30.0	LOO	5	10	True	0.0001	False	10	0
700	260543	66149.DatasetPerPubblicazione_ApproccioLigandBased_o3a_lowest_HA	completed	Results	Missing	21	False	0.835 (1)	-0.779 (1)	0.767 (2)	-0.237 (2)	0.391 (1)	-0.370 (1)	C.3	1.0	0.05	True	8	2.0	5.0	8.0	30.0	LOO	5	10	True	0.0001	False	10	0
995	260903	66539.DatasetPerPubblicazione_ApproccioLigandBased_o3a_highest_LogP	completed	Results	Missing	21	False	0.998 (5)	0.296 (5)	0.853 (2)	0.458 (2)	1.000 (6)	0.369 (6)	C.3	1.0	0.05	True	8	2.0	5.0	8.0	30.0	LOO	5	10	True	0.0001	False	10	0
3112	266631	69018.DatasetPerPubblicazione_ApproccioLigandBased_PF-00835231_6xhm.pdb	completed	Results	Missing	21	False	0.924 (2)	0.286 (2)	0.991 (7)	0.479 (7)	0.959 (3)	0.369 (3)	N.am	1.0	0.5	True	8	2.5	9.0	20.0	5.0	LOO	5	10	True	0.0	False	10	41
888	260786	66429.DatasetPerPubblicazione_ApproccioLigandBased_o3a_most_active	completed	Results	Missing	21	False	0.825 (1)	0.217 (1)	1.000 (8)	0.568 (8)	0.882 (2)	0.369 (2)	C.3	1.0	0.05	True	8	2.0	5.0	8.0	30.0	LOO	5	10	True	0.0001	False	10	0
2956	266472	69006.DatasetPerPubblicazione_ApproccioLigandBased_PF-00835231_6xhm.pdb	completed	Results	Missing	21	False	0.986 (3)	0.315 (3)	0.997 (7)	0.366 (7)	0.909 (2)	0.368 (2)	H.P	1.0	0.3	True	8	2.5	5.0	15.0	30.0	LOO	5	10	True	0.0	False	10	0
1080	260988	67138.DatasetPerPubblicazione_ApproccioLigandBased_o3a_longest	completed	Results	Missing	21	False	0.770 (1)	-0.071 (1)	0.924 (3)	0.595 (3)	0.992 (3)	0.367 (3)	C.3	1.0	0.05	True	8	2.0	5.0	8.0	30.0	LOO	5	10	True	0.0001	False	10	0
1582	261490	67159.DatasetPerPubblicazione_ApproccioLigandBased_o3a_most_polar	completed	Results	Missing	21	False	0.770 (1)	-0.071 (1)	0.924 (3)	0.595 (3)	0.992 (3)	0.367 (3)	C.3	1.0	0.05	True	8	2.0	5.0	8.0	30.0	LOO	5	10	True	0.0001	False	10	0
1586	261494	67163.DatasetPerPubblicazione_ApproccioLigandBased_o3a_highest_HA	completed	Results	Missing	21	False	0.770 (1)	-0.071 (1)	0.924 (3)	0.595 (3)	0.992 (3)	0.367 (3)	C.3	1.0	0.05	True	8	2.0	5.0	8.0	30.0	LOO	5	10	True	0.0001	False	10	0
1727	261648	67142.DatasetPerPubblicazione_ApproccioLigandBased_o3a_most_polar	completed	Results	Missing	21	False	0.770 (1)	-0.071 (1)	0.924 (3)	0.595 (3)	0.992 (3)	0.367 (3)	C.3	1.0	0.05	True	8	2.0	5.0	8.0	30.0	LOO	5	10	True	0.0001	False	10	0
1731	261652	67145.DatasetPerPubblicazione_ApproccioLigandBased_o3a_highest_HA	completed	Results	Missing	21	False	0.770 (1)	-0.071 (1)	0.924 (3)	0.595 (3)	0.992 (3)	0.367 (3)	C.3	1.0	0.05	True	8	2.0	5.0	8.0	30.0	LOO	5	10	True	0.0001	False	10	0
1739	261660	67155.DatasetPerPubblicazione_ApproccioLigandBased_o3a_longest	completed	Results	Missing	21	False	0.770 (1)	-0.071 (1)	0.924 (3)	0.595 (3)	0.992 (3)	0.367 (3)	C.3	1.0	0.05	True	8	2.0	5.0	8.0	30.0	LOO	5	10	True	0.0001	False	10	0
872	260770	66413.DatasetPerPubblicazione_ApproccioLigandBased_o3a_most_active	completed	Results	Missing	21	False	0.717 (1)	0.192 (1)	0.914 (3)	0.283 (3)	1.000 (8)	0.363 (8)	C.3	1.0	0.05	True	8	2.0	5.0	8.0	30.0	LOO	5	10	True	0.0001	False	10	0
2560	262669	66592.BEST_DatasetPerPubblicazione_ApproccioLigandBased_o3a_longest	completed	Results	Missing	21	False	0.996 (5)	0.370 (5)	0.847 (2)	0.169 (2)	0.982 (3)	0.363 (3)	N.am	1.0	0.95	True	6	2.3	6.5	0.0	15.0	LOO	5	10	True	0.0	False	10	0
82	259656	65493.DatasetPerPubblicazione_ApproccioLigandBased_o3a_highest_HA	completed	Results	Missing	21	False	0.743 (1)	0.236 (1)	0.384 (1)	0.274 (1)	0.895 (2)	0.361 (2)	C.3	1.0	0.05	True	8	2.0	5.0	8.0	30.0	LOO	5	10	True	0.0001	False	10	0
83	259657	65490.DatasetPerPubblicazione_ApproccioLigandBased_o3a_most_polar	completed	Results	Missing	21	False	0.743 (1)	0.236 (1)	0.384 (1)	0.274 (1)	0.895 (2)	0.361 (2)	C.3	1.0	0.05	True	8	2.0	5.0	8.0	30.0	LOO	5	10	True	0.0001	False	10	0
97	259671	65506.DatasetPerPubblicazione_ApproccioLigandBased_o3a_most_polar	completed	Results	Missing	21	False	0.743 (1)	0.236 (1)	0.384 (1)	0.274 (1)	0.895 (2)	0.361 (2)	C.3	1.0	0.05	True	8	2.0	5.0	8.0	30.0	LOO	5	10	True	0.0001	False	10	0
99	259673	65509.DatasetPerPubblicazione_ApproccioLigandBased_o3a_highest_HA	completed	Results	Missing	21	False	0.743 (1)	0.236 (1)	0.384 (1)	0.274 (1)	0.895 (2)	0.361 (2)	C.3	1.0	0.05	True	8	2.0	5.0	8.0	30.0	LOO	5	10	True	0.0001	False	10	0
274	259869	65689.DatasetPerPubblicazione_ApproccioLigandBased_o3a_highest_HA	completed	Results	Missing	21	False	0.743 (1)	0.236 (1)	0.384 (1)	0.274 (1)	0.895 (2)	0.361 (2)	C.3	1.0	0.05	True	8	2.0	5.0	8.0	30.0	LOO	5	10	True	0.0001	False	10	0
275	259870	65686.DatasetPerPubblicazione_ApproccioLigandBased_o3a_most_polar	completed	Results	Missing	21	False	0.743 (1)	0.236 (1)	0.384 (1)	0.274 (1)	0.895 (2)	0.361 (2)	C.3	1.0	0.05	True	8	2.0	5.0	8.0	30.0	LOO	5	10	True	0.0001	False	10	0
291	259886	65702.DatasetPerPubblicazione_ApproccioLigandBased_o3a_most_polar	completed	Results	Missing	21	False	0.743 (1)	0.236 (1)	0.384 (1)	0.274 (1)	0.895 (2)	0.361 (2)	C.3	1.0	0.05	True	8	2.0	5.0	8.0	30.0	LOO	5	10	True	0.0001	False	10	0
292	259887	65705.DatasetPerPubblicazione_ApproccioLigandBased_o3a_highest_HA	completed	Results	Missing	21	False	0.743 (1)	0.236 (1)	0.384 (1)	0.274 (1)	0.895 (2)	0.361 (2)	C.3	1.0	0.05	True	8	2.0	5.0	8.0	30.0	LOO	5	10	True	0.0001	False	10	0
836	260720	66370.DatasetPerPubblicazione_ApproccioLigandBased_o3a_least_polar	completed	Results	Missing	21	False	0.999 (5)	0.200 (5)	0.338 (1)	-0.172 (1)	1.000 (8)	0.360 (8)	C.3	1.0	0.05	True	8	2.0	5.0	8.0	30.0	LOO	5	10	True	0.0001	False	10	0
849	260741	66386.DatasetPerPubblicazione_ApproccioLigandBased_o3a_least_polar	completed	Results	Missing	21	False	0.999 (5)	0.200 (5)	0.338 (1)	-0.172 (1)	1.000 (8)	0.360 (8)	C.3	1.0	0.05	True	8	2.0	5.0	8.0	30.0	LOO	5	10	True	0.0001	False	10	0
1976	261913	67415.DatasetPerPubblicazione_ApproccioLigandBased_o3a_lowest_MR	completed	Results	Missing	21	False	0.991 (3)	0.362 (3)	0.831 (2)	0.250 (2)	0.982 (3)	0.360 (3)	C.3	1.0	0.05	True	8	2.0	5.0	8.0	30.0	LOO	5	10	True	0.0001	False	10	0
2967	266483	69006.DatasetPerPubblicazione_ApproccioLigandBased_PF-00835231_6xhm.pdb	completed	Results	Missing	21	False	0.985 (3)	0.290 (3)	0.903 (3)	0.254 (3)	0.982 (3)	0.360 (3)	H.P	1.0	0.8	True	8	2.5	5.0	15.0	45.0	LOO	5	10	True	0.0	False	10	0
1015	260923	66566.DatasetPerPubblicazione_ApproccioLigandBased_o3a_lowest_MR	completed	Results	Missing	21	False	0.940 (2)	0.376 (2)	0.945 (3)	0.088 (3)	0.975 (3)	0.359 (3)	C.3	1.0	0.05	True	8	2.0	5.0	8.0	30.0	LOO	5	10	True	0.0001	False	10	0
1295	261203	66895.DatasetPerPubblicazione_ApproccioLigandBased_shaep_heaviest	completed	Results	Missing	21	False	0.652 (1)	0.009 (1)	0.337 (1)	-0.575 (1)	0.396 (1)	-0.359 (1)	C.3	1.0	0.05	True	8	2.0	5.0	8.0	30.0	LOO	5	10	True	0.0001	False	10	0
1302	261210	66901.DatasetPerPubblicazione_ApproccioLigandBased_shaep_highest_MR	completed	Results	Missing	21	False	0.652 (1)	0.009 (1)	0.337 (1)	-0.575 (1)	0.396 (1)	-0.359 (1)	C.3	1.0	0.05	True	8	2.0	5.0	8.0	30.0	LOO	5	10	True	0.0001	False	10	0
1386	261294	66879.DatasetPerPubblicazione_ApproccioLigandBased_shaep_heaviest	completed	Results	Missing	21	False	0.652 (1)	0.009 (1)	0.337 (1)	-0.575 (1)	0.396 (1)	-0.359 (1)	C.3	1.0	0.05	True	8	2.0	5.0	8.0	30.0	LOO	5	10	True	0.0001	False	10	0
1388	261296	66885.DatasetPerPubblicazione_ApproccioLigandBased_shaep_highest_MR	completed	Results	Missing	21	False	0.652 (1)	0.009 (1)	0.337 (1)	-0.575 (1)	0.396 (1)	-0.359 (1)	C.3	1.0	0.05	True	8	2.0	5.0	8.0	30.0	LOO	5	10	True	0.0001	False	10	0
1578	261486	66947.DatasetPerPubblicazione_ApproccioLigandBased_o3a_least_polar	completed	Results	Missing	21	False	0.968 (2)	0.124 (2)	1.000 (8)	0.379 (8)	0.992 (3)	0.357 (3)	C.3	1.0	0.05	True	8	2.0	5.0	8.0	30.0	LOO	5	10	True	0.0001	False	10	0
1560	261468	67603.DatasetPerPubblicazione_ApproccioLigandBased_o3a_most_rigid	completed	Results	Missing	21	False	0.864 (1)	0.375 (1)	0.388 (1)	0.111 (1)	0.987 (3)	0.356 (3)	C.3	1.0	0.05	True	8	2.0	5.0	8.0	30.0	LOO	5	10	True	0.0001	False	10	0
1565	261473	67609.DatasetPerPubblicazione_ApproccioLigandBased_o3a_lowest_HA	completed	Results	Missing	21	False	0.864 (1)	0.375 (1)	0.388 (1)	0.111 (1)	0.987 (3)	0.356 (3)	C.3	1.0	0.05	True	8	2.0	5.0	8.0	30.0	LOO	5	10	True	0.0001	False	10	0
2536	262645	66592.BEST_DatasetPerPubblicazione_ApproccioLigandBased_o3a_longest	completed	Results	Missing	21	False	0.994 (4)	0.424 (4)	0.798 (2)	0.109 (2)	0.984 (3)	0.355 (3)	N.am	1.0	0.65	True	6	2.4	7.0	0.0	15.0	LOO	5	10	True	0.0	False	10	0
2617	262726	66592.BEST_DatasetPerPubblicazione_ApproccioLigandBased_o3a_longest	completed	Results	Missing	21	False	0.994 (4)	0.423 (4)	0.797 (2)	0.107 (2)	0.985 (3)	0.355 (3)	O.2	1.0	0.7	True	6	2.4	7.0	0.0	15.0	LOO	5	10	True	0.0	False	10	0
811	260681	66341.DatasetPerPubblicazione_ApproccioLigandBased_o3a_lowest_MR	completed	Results	Missing	21	False	0.985 (4)	0.166 (4)	0.771 (2)	0.206 (2)	0.993 (5)	0.354 (5)	C.3	1.0	0.05	True	8	2.0	5.0	8.0	30.0	LOO	5	10	True	0.0001	False	10	0
2559	262668	66592.BEST_DatasetPerPubblicazione_ApproccioLigandBased_o3a_longest	completed	Results	Missing	21	False	0.995 (4)	0.405 (4)	0.836 (2)	0.124 (2)	0.999 (5)	0.353 (5)	C.3.H3	1.0	0.8	True	6	2.6	6.5	0.0	15.0	LOO	5	10	True	0.0	False	10	0
2561	262670	66592.BEST_DatasetPerPubblicazione_ApproccioLigandBased_o3a_longest	completed	Results	Missing	21	False	0.994 (4)	0.424 (4)	0.797 (2)	0.106 (2)	0.985 (3)	0.353 (3)	N.am	1.0	0.85	True	6	2.4	7.0	0.0	15.0	LOO	5	10	True	0.0	False	10	0
2558	262667	66592.BEST_DatasetPerPubblicazione_ApproccioLigandBased_o3a_longest	completed	Results	Missing	21	False	0.995 (4)	0.404 (4)	0.836 (2)	0.125 (2)	0.999 (5)	0.352 (5)	C.3.H3	1.0	0.95	True	6	2.6	6.5	0.0	15.0	LOO	5	10	True	0.0	False	10	0
2567	262676	66592.BEST_DatasetPerPubblicazione_ApproccioLigandBased_o3a_longest	completed	Results	Missing	21	False	0.999 (6)	0.367 (6)	0.993 (5)	0.425 (5)	0.999 (5)	0.352 (5)	C.3.H3	1.0	0.9	True	6	2.7	4.0	0.0	15.0	LOO	5	10	True	0.0	False	10	0
1427	261335	66963.DatasetPerPubblicazione_ApproccioLigandBased_o3a_least_polar	completed	Results	Missing	21	False	0.788 (1)	0.097 (1)	1.000 (8)	0.378 (8)	0.934 (2)	0.352 (2)	C.3	1.0	0.05	True	8	2.0	5.0	8.0	30.0	LOO	5	10	True	0.0001	False	10	0
16	259630	65472.DatasetPerPubblicazione_ApproccioLigandBased_o3a_most_rigid	completed	Results	Missing	21	False	0.698 (1)	-0.579 (1)	0.356 (1)	-0.201 (1)	0.409 (1)	-0.352 (1)	C.3	1.0	0.05	True	8	2.0	5.0	8.0	30.0	LOO	5	10	True	0.0001	False	10	0
36	259630	65472.DatasetPerPubblicazione_ApproccioLigandBased_o3a_most_rigid	completed	Results	Missing	21	False	0.698 (1)	-0.579 (1)	0.356 (1)	-0.201 (1)	0.409 (1)	-0.352 (1)	C.3	1.0	0.05	True	8	2.0	5.0	8.0	30.0	LOO	5	10	True	0.0001	False	10	0
56	259630	65472.DatasetPerPubblicazione_ApproccioLigandBased_o3a_most_rigid	completed	Results	Missing	21	False	0.698 (1)	-0.579 (1)	0.356 (1)	-0.201 (1)	0.409 (1)	-0.352 (1)	C.3	1.0	0.05	True	8	2.0	5.0	8.0	30.0	LOO	5	10	True	0.0001	False	10	0
67	259641	65478.DatasetPerPubblicazione_ApproccioLigandBased_o3a_lowest_HA	completed	Results	Missing	21	False	0.698 (1)	-0.579 (1)	0.356 (1)	-0.201 (1)	0.409 (1)	-0.352 (1)	C.3	1.0	0.05	True	8	2.0	5.0	8.0	30.0	LOO	5	10	True	0.0001	False	10	0
248	259842	65668.DatasetPerPubblicazione_ApproccioLigandBased_o3a_most_rigid	completed	Results	Missing	21	False	0.698 (1)	-0.579 (1)	0.356 (1)	-0.201 (1)	0.409 (1)	-0.352 (1)	C.3	1.0	0.05	True	8	2.0	5.0	8.0	30.0	LOO	5	10	True	0.0001	False	10	0
259	259854	65674.DatasetPerPubblicazione_ApproccioLigandBased_o3a_lowest_HA	completed	Results	Missing	21	False	0.698 (1)	-0.579 (1)	0.356 (1)	-0.201 (1)	0.409 (1)	-0.352 (1)	C.3	1.0	0.05	True	8	2.0	5.0	8.0	30.0	LOO	5	10	True	0.0001	False	10	0
1701	261622	67431.DatasetPerPubblicazione_ApproccioLigandBased_o3a_lowest_MR	completed	Results	Missing	21	False	0.970 (2)	0.215 (2)	0.386 (1)	0.266 (1)	0.983 (3)	0.351 (3)	C.3	1.0	0.05	True	8	2.0	5.0	8.0	30.0	LOO	5	10	True	0.0001	False	10	0
1468	261376	67540.DatasetPerPubblicazione_ApproccioLigandBased_o3a_least_polar	completed	Results	Missing	21	False	1.000 (5)	0.069 (5)	0.993 (4)	0.445 (4)	0.998 (4)	0.350 (4)	C.3	1.0	0.05	True	8	2.0	5.0	8.0	30.0	LOO	5	10	True	0.0001	False	10	0
1964	261901	67397.DatasetPerPubblicazione_ApproccioLigandBased_o3a_most_polar	completed	Results	Missing	21	False	0.982 (3)	-0.396 (3)	0.976 (3)	-0.319 (3)	0.987 (3)	-0.349 (3)	C.3	1.0	0.05	True	8	2.0	5.0	8.0	30.0	LOO	5	10	True	0.0001	False	10	0
1965	261902	67393.DatasetPerPubblicazione_ApproccioLigandBased_o3a_longest	completed	Results	Missing	21	False	0.982 (3)	-0.396 (3)	0.976 (3)	-0.319 (3)	0.987 (3)	-0.349 (3)	C.3	1.0	0.05	True	8	2.0	5.0	8.0	30.0	LOO	5	10	True	0.0001	False	10	0
1973	261910	67400.DatasetPerPubblicazione_ApproccioLigandBased_o3a_highest_HA	completed	Results	Missing	21	False	0.982 (3)	-0.396 (3)	0.976 (3)	-0.319 (3)	0.987 (3)	-0.349 (3)	C.3	1.0	0.05	True	8	2.0	5.0	8.0	30.0	LOO	5	10	True	0.0001	False	10	0
1814	261739	67315.DatasetPerPubblicazione_ApproccioLigandBased_o3a_most_rigid	completed	Results	Missing	21	False	0.993 (3)	0.269 (3)	0.932 (3)	0.475 (3)	0.983 (3)	0.349 (3)	C.3	1.0	0.05	True	8	2.0	5.0	8.0	30.0	LOO	5	10	True	0.0001	False	10	0
1826	261751	67321.DatasetPerPubblicazione_ApproccioLigandBased_o3a_lowest_HA	completed	Results	Missing	21	False	0.993 (3)	0.269 (3)	0.932 (3)	0.475 (3)	0.983 (3)	0.349 (3)	C.3	1.0	0.05	True	8	2.0	5.0	8.0	30.0	LOO	5	10	True	0.0001	False	10	0
1020	260928	66559.DatasetPerPubblicazione_ApproccioLigandBased_o3a_heaviest	completed	Results	Missing	21	False	0.965 (2)	-0.035 (2)	0.960 (4)	0.464 (4)	0.883 (2)	0.349 (2)	C.3	1.0	0.05	True	8	2.0	5.0	8.0	30.0	LOO	5	10	True	0.0001	False	10	0
1031	260939	66575.DatasetPerPubblicazione_ApproccioLigandBased_o3a_heaviest	completed	Results	Missing	21	False	0.965 (2)	-0.035 (2)	0.960 (4)	0.464 (4)	0.883 (2)	0.349 (2)	C.3	1.0	0.05	True	8	2.0	5.0	8.0	30.0	LOO	5	10	True	0.0001	False	10	0
1033	260941	66565.DatasetPerPubblicazione_ApproccioLigandBased_o3a_highest_MR	completed	Results	Missing	21	False	0.965 (2)	-0.035 (2)	0.960 (4)	0.464 (4)	0.883 (2)	0.349 (2)	C.3	1.0	0.05	True	8	2.0	5.0	8.0	30.0	LOO	5	10	True	0.0001	False	10	0
1041	260949	66581.DatasetPerPubblicazione_ApproccioLigandBased_o3a_highest_MR	completed	Results	Missing	21	False	0.965 (2)	-0.035 (2)	0.960 (4)	0.464 (4)	0.883 (2)	0.349 (2)	C.3	1.0	0.05	True	8	2.0	5.0	8.0	30.0	LOO	5	10	True	0.0001	False	10	0
3041	266559	69022.DatasetPerPubblicazione_ApproccioLigandBased_PF-00835231_6xhm.pdb	completed	Results	Missing	21	False	0.839 (1)	0.320 (1)	0.351 (1)	0.143 (1)	0.935 (2)	0.348 (2)	C.3	1.0	0.05	True	8	2.0	5.0	8.0	30.0	LOO	5	10	True	0.0	False	10	41
3042	266560	69023.DatasetPerPubblicazione_ApproccioLigandBased_PF-00835231_6xhm.pdb	completed	Results	Missing	21	False	0.839 (1)	0.320 (1)	0.351 (1)	0.143 (1)	0.935 (2)	0.348 (2)	C.3	1.0	0.05	True	8	2.0	5.0	8.0	30.0	LOO	5	10	True	0.0	False	10	41
2154	262141	66592.BEST_DatasetPerPubblicazione_ApproccioLigandBased_o3a_longest	completed	Results	Missing	21	False	0.930 (3)	0.315 (3)	0.514 (2)	0.138 (2)	0.880 (3)	0.347 (3)	H.P	1.0	0.7	True	8	3.4	2.0	16.0	30.0	LOO	5	10	True	0.0	False	10	0
1950	261881	67378.DatasetPerPubblicazione_ApproccioLigandBased_o3a_most_flexible	completed	Results	Missing	21	False	0.682 (1)	-0.278 (1)	0.346 (1)	-0.524 (1)	0.406 (1)	-0.346 (1)	C.3	1.0	0.05	True	8	2.0	5.0	8.0	30.0	LOO	5	10	True	0.0001	False	10	0
1956	261891	67386.DatasetPerPubblicazione_ApproccioLigandBased_o3a_highest_HD	completed	Results	Missing	21	False	0.682 (1)	-0.278 (1)	0.346 (1)	-0.524 (1)	0.406 (1)	-0.346 (1)	C.3	1.0	0.05	True	8	2.0	5.0	8.0	30.0	LOO	5	10	True	0.0001	False	10	0
175	259749	65588.DatasetPerPubblicazione_ApproccioLigandBased_shaep_lowest_MR	completed	Results	Missing	21	False	0.962 (2)	0.018 (2)	0.852 (2)	0.322 (2)	0.998 (4)	0.345 (4)	C.3	1.0	0.05	True	8	2.0	5.0	8.0	30.0	LOO	5	10	True	0.0001	False	10	0
197	259771	65604.DatasetPerPubblicazione_ApproccioLigandBased_shaep_lowest_MR	completed	Results	Missing	21	False	0.962 (2)	0.018 (2)	0.852 (2)	0.322 (2)	0.998 (4)	0.345 (4)	C.3	1.0	0.05	True	8	2.0	5.0	8.0	30.0	LOO	5	10	True	0.0001	False	10	0
366	259963	65784.DatasetPerPubblicazione_ApproccioLigandBased_shaep_lowest_MR	completed	Results	Missing	21	False	0.962 (2)	0.018 (2)	0.852 (2)	0.322 (2)	0.998 (4)	0.345 (4)	C.3	1.0	0.05	True	8	2.0	5.0	8.0	30.0	LOO	5	10	True	0.0001	False	10	0
388	259985	65800.DatasetPerPubblicazione_ApproccioLigandBased_shaep_lowest_MR	completed	Results	Missing	21	False	0.962 (2)	0.018 (2)	0.852 (2)	0.322 (2)	0.998 (4)	0.345 (4)	C.3	1.0	0.05	True	8	2.0	5.0	8.0	30.0	LOO	5	10	True	0.0001	False	10	0
819	260695	66353.DatasetPerPubblicazione_ApproccioLigandBased_o3a_most_rigid	completed	Results	Missing	21	False	0.997 (4)	0.237 (4)	0.351 (1)	0.056 (1)	0.994 (4)	0.345 (4)	C.3	1.0	0.05	True	8	2.0	5.0	8.0	30.0	LOO	5	10	True	0.0001	False	10	0
824	260703	66359.DatasetPerPubblicazione_ApproccioLigandBased_o3a_lowest_HA	completed	Results	Missing	21	False	0.997 (4)	0.237 (4)	0.351 (1)	0.056 (1)	0.994 (4)	0.345 (4)	C.3	1.0	0.05	True	8	2.0	5.0	8.0	30.0	LOO	5	10	True	0.0001	False	10	0
2604	262713	66592.BEST_DatasetPerPubblicazione_ApproccioLigandBased_o3a_longest	completed	Results	Missing	21	False	0.675 (1)	0.215 (1)	0.998 (6)	0.419 (6)	0.999 (5)	0.344 (5)	N.am	1.0	0.6	True	6	2.6	4.0	0.0	15.0	LOO	5	10	True	0.0	False	10	0
143	259717	65557.DatasetPerPubblicazione_ApproccioLigandBased_o3a_highest_HA	completed	Results	Missing	21	False	0.674 (1)	-0.350 (1)	0.859 (2)	0.352 (2)	0.904 (2)	0.344 (2)	C.3	1.0	0.05	True	8	2.0	5.0	8.0	30.0	LOO	5	10	True	0.0001	False	10	0
149	259723	65554.DatasetPerPubblicazione_ApproccioLigandBased_o3a_most_polar	completed	Results	Missing	21	False	0.674 (1)	-0.350 (1)	0.859 (2)	0.352 (2)	0.904 (2)	0.344 (2)	C.3	1.0	0.05	True	8	2.0	5.0	8.0	30.0	LOO	5	10	True	0.0001	False	10	0
163	259737	65573.DatasetPerPubblicazione_ApproccioLigandBased_o3a_highest_HA	completed	Results	Missing	21	False	0.674 (1)	-0.350 (1)	0.859 (2)	0.352 (2)	0.904 (2)	0.344 (2)	C.3	1.0	0.05	True	8	2.0	5.0	8.0	30.0	LOO	5	10	True	0.0001	False	10	0
164	259738	65570.DatasetPerPubblicazione_ApproccioLigandBased_o3a_most_polar	completed	Results	Missing	21	False	0.674 (1)	-0.350 (1)	0.859 (2)	0.352 (2)	0.904 (2)	0.344 (2)	C.3	1.0	0.05	True	8	2.0	5.0	8.0	30.0	LOO	5	10	True	0.0001	False	10	0
333	259930	65753.DatasetPerPubblicazione_ApproccioLigandBased_o3a_highest_HA	completed	Results	Missing	21	False	0.674 (1)	-0.350 (1)	0.859 (2)	0.352 (2)	0.904 (2)	0.344 (2)	C.3	1.0	0.05	True	8	2.0	5.0	8.0	30.0	LOO	5	10	True	0.0001	False	10	0
340	259937	65750.DatasetPerPubblicazione_ApproccioLigandBased_o3a_most_polar	completed	Results	Missing	21	False	0.674 (1)	-0.350 (1)	0.859 (2)	0.352 (2)	0.904 (2)	0.344 (2)	C.3	1.0	0.05	True	8	2.0	5.0	8.0	30.0	LOO	5	10	True	0.0001	False	10	0
355	259952	65769.DatasetPerPubblicazione_ApproccioLigandBased_o3a_highest_HA	completed	Results	Missing	21	False	0.674 (1)	-0.350 (1)	0.859 (2)	0.352 (2)	0.904 (2)	0.344 (2)	C.3	1.0	0.05	True	8	2.0	5.0	8.0	30.0	LOO	5	10	True	0.0001	False	10	0
357	259954	65766.DatasetPerPubblicazione_ApproccioLigandBased_o3a_most_polar	completed	Results	Missing	21	False	0.674 (1)	-0.350 (1)	0.859 (2)	0.352 (2)	0.904 (2)	0.344 (2)	C.3	1.0	0.05	True	8	2.0	5.0	8.0	30.0	LOO	5	10	True	0.0001	False	10	0
1094	261002	66782.DatasetPerPubblicazione_ApproccioLigandBased_o3a_most_active	completed	Results	Missing	21	False	1.000 (5)	0.472 (5)	1.000 (8)	0.234 (8)	1.000 (6)	0.342 (6)	C.3	1.0	0.05	True	8	2.0	5.0	8.0	30.0	LOO	5	10	True	0.0001	False	10	0
2619	262728	66592.BEST_DatasetPerPubblicazione_ApproccioLigandBased_o3a_longest	completed	Results	Missing	21	False	0.697 (1)	0.238 (1)	0.882 (2)	0.173 (2)	0.985 (3)	0.342 (3)	O.2	1.0	0.95	True	6	2.7	5.5	0.0	15.0	LOO	5	10	True	0.0	False	10	0
1497	261405	67556.DatasetPerPubblicazione_ApproccioLigandBased_o3a_least_polar	completed	Results	Missing	21	False	0.970 (2)	0.071 (2)	1.000 (7)	0.492 (7)	1.000 (7)	0.341 (7)	C.3	1.0	0.05	True	8	2.0	5.0	8.0	30.0	LOO	5	10	True	0.0001	False	10	0
2568	262677	66592.BEST_DatasetPerPubblicazione_ApproccioLigandBased_o3a_longest	completed	Results	Missing	21	False	0.999 (5)	0.430 (5)	0.813 (2)	0.108 (2)	0.983 (3)	0.341 (3)	O.2	1.0	0.7	True	6	2.3	5.5	0.0	15.0	LOO	5	10	True	0.0	False	10	0
1612	261520	67677.DatasetPerPubblicazione_ApproccioLigandBased_shaep_lowest_LogP	completed	Results	Missing	21	False	0.626 (1)	-0.099 (1)	0.357 (1)	-0.607 (1)	0.392 (1)	-0.341 (1)	C.3	1.0	0.05	True	8	2.0	5.0	8.0	30.0	LOO	5	10	True	0.0001	False	10	0
1621	261529	67693.DatasetPerPubblicazione_ApproccioLigandBased_shaep_lowest_LogP	completed	Results	Missing	21	False	0.626 (1)	-0.099 (1)	0.357 (1)	-0.607 (1)	0.392 (1)	-0.341 (1)	C.3	1.0	0.05	True	8	2.0	5.0	8.0	30.0	LOO	5	10	True	0.0001	False	10	0
1868	261795	67662.DatasetPerPubblicazione_ApproccioLigandBased_shaep_least_active	completed	Results	Missing	21	False	0.626 (1)	-0.099 (1)	0.357 (1)	-0.607 (1)	0.392 (1)	-0.341 (1)	C.3	1.0	0.05	True	8	2.0	5.0	8.0	30.0	LOO	5	10	True	0.0001	False	10	0
1934	261862	67678.DatasetPerPubblicazione_ApproccioLigandBased_shaep_least_active	completed	Results	Missing	21	False	0.626 (1)	-0.099 (1)	0.357 (1)	-0.607 (1)	0.392 (1)	-0.341 (1)	C.3	1.0	0.05	True	8	2.0	5.0	8.0	30.0	LOO	5	10	True	0.0001	False	10	0
2581	262690	66592.BEST_DatasetPerPubblicazione_ApproccioLigandBased_o3a_longest	completed	Results	Missing	21	False	0.992 (4)	0.458 (4)	0.729 (1)	0.250 (1)	0.997 (5)	0.339 (5)	N.am	1.0	0.65	True	6	2.7	4.5	0.0	15.0	LOO	5	10	True	0.0	False	10	0
2589	262698	66592.BEST_DatasetPerPubblicazione_ApproccioLigandBased_o3a_longest	completed	Results	Missing	21	False	0.999 (6)	0.367 (6)	0.945 (3)	0.054 (3)	0.978 (3)	0.339 (3)	N.am	1.0	0.8	True	6	2.2	7.5	0.0	15.0	LOO	5	10	True	0.0	False	10	0
2566	262675	66592.BEST_DatasetPerPubblicazione_ApproccioLigandBased_o3a_longest	completed	Results	Missing	21	False	0.991 (4)	0.454 (4)	0.724 (1)	0.244 (1)	0.997 (5)	0.338 (5)	O.2	1.0	0.95	True	6	2.7	4.5	0.0	15.0	LOO	5	10	True	0.0	False	10	0
1073	260981	66582.DatasetPerPubblicazione_ApproccioLigandBased_o3a_lowest_MR	completed	Results	Missing	21	False	0.988 (3)	0.419 (3)	0.926 (3)	-0.059 (3)	0.975 (3)	0.337 (3)	C.3	1.0	0.05	True	8	2.0	5.0	8.0	30.0	LOO	5	10	True	0.0001	False	10	0
2533	262642	66592.BEST_DatasetPerPubblicazione_ApproccioLigandBased_o3a_longest	completed	Results	Missing	21	False	0.999 (5)	0.432 (5)	0.812 (2)	0.105 (2)	0.983 (3)	0.337 (3)	N.am	1.0	0.95	True	6	2.3	5.5	0.0	15.0	LOO	5	10	True	0.0	False	10	0
2618	262727	66592.BEST_DatasetPerPubblicazione_ApproccioLigandBased_o3a_longest	completed	Results	Missing	21	False	0.999 (6)	0.368 (6)	0.946 (3)	0.054 (3)	0.978 (3)	0.337 (3)	O.2	1.0	0.9	True	6	2.2	7.5	0.0	15.0	LOO	5	10	True	0.0	False	10	0
873	260771	66409.DatasetPerPubblicazione_ApproccioLigandBased_o3a_lowest_HD	completed	Results	Missing	21	False	0.955 (2)	0.470 (2)	0.370 (1)	-0.002 (1)	0.996 (5)	0.336 (5)	C.3	1.0	0.05	True	8	2.0	5.0	8.0	30.0	LOO	5	10	True	0.0001	False	10	0
885	260783	66425.DatasetPerPubblicazione_ApproccioLigandBased_o3a_lowest_HD	completed	Results	Missing	21	False	0.994 (4)	0.104 (4)	0.810 (2)	0.293 (2)	0.998 (5)	0.335 (5)	C.3	1.0	0.05	True	8	2.0	5.0	8.0	30.0	LOO	5	10	True	0.0001	False	10	0
1058	260966	66570.DatasetPerPubblicazione_ApproccioLigandBased_o3a_lowest_HD	completed	Results	Missing	21	False	0.930 (2)	0.206 (2)	0.888 (3)	0.106 (3)	0.981 (3)	0.335 (3)	C.3	1.0	0.05	True	8	2.0	5.0	8.0	30.0	LOO	5	10	True	0.0001	False	10	0
1076	260984	66586.DatasetPerPubblicazione_ApproccioLigandBased_o3a_lowest_HD	completed	Results	Missing	21	False	0.930 (2)	0.206 (2)	0.888 (3)	0.106 (3)	0.981 (3)	0.335 (3)	C.3	1.0	0.05	True	8	2.0	5.0	8.0	30.0	LOO	5	10	True	0.0001	False	10	0
2571	262680	66592.BEST_DatasetPerPubblicazione_ApproccioLigandBased_o3a_longest	completed	Results	Missing	21	False	0.974 (3)	0.329 (3)	0.817 (2)	0.018 (2)	1.000 (6)	0.334 (6)	C.3.H3	1.0	0.7	True	6	2.3	4.5	0.0	15.0	LOO	5	10	True	0.0	False	10	0
857	260755	66398.DatasetPerPubblicazione_ApproccioLigandBased_o3a_heaviest	completed	Results	Missing	21	False	0.926 (2)	0.302 (2)	0.933 (4)	0.551 (4)	0.881 (2)	0.333 (2)	C.3	1.0	0.05	True	8	2.0	5.0	8.0	30.0	LOO	5	10	True	0.0001	False	10	0
863	260761	66399.DatasetPerPubblicazione_ApproccioLigandBased_o3a_longest	completed	Results	Missing	21	False	0.926 (2)	0.302 (2)	0.933 (4)	0.551 (4)	0.881 (2)	0.333 (2)	C.3	1.0	0.05	True	8	2.0	5.0	8.0	30.0	LOO	5	10	True	0.0001	False	10	0
864	260762	66404.DatasetPerPubblicazione_ApproccioLigandBased_o3a_highest_MR	completed	Results	Missing	21	False	0.926 (2)	0.302 (2)	0.933 (4)	0.551 (4)	0.881 (2)	0.333 (2)	C.3	1.0	0.05	True	8	2.0	5.0	8.0	30.0	LOO	5	10	True	0.0001	False	10	0
887	260785	66430.DatasetPerPubblicazione_ApproccioLigandBased_o3a_heaviest	completed	Results	Missing	21	False	0.995 (4)	0.240 (4)	0.844 (3)	0.281 (3)	0.972 (3)	0.332 (3)	C.3	1.0	0.05	True	8	2.0	5.0	8.0	30.0	LOO	5	10	True	0.0001	False	10	0
889	260787	66431.DatasetPerPubblicazione_ApproccioLigandBased_o3a_longest	completed	Results	Missing	21	False	0.995 (4)	0.240 (4)	0.844 (3)	0.281 (3)	0.972 (3)	0.332 (3)	C.3	1.0	0.05	True	8	2.0	5.0	8.0	30.0	LOO	5	10	True	0.0001	False	10	0
894	260792	66436.DatasetPerPubblicazione_ApproccioLigandBased_o3a_highest_MR	completed	Results	Missing	21	False	0.995 (4)	0.240 (4)	0.844 (3)	0.281 (3)	0.972 (3)	0.332 (3)	C.3	1.0	0.05	True	8	2.0	5.0	8.0	30.0	LOO	5	10	True	0.0001	False	10	0
900	260798	66446.DatasetPerPubblicazione_ApproccioLigandBased_o3a_heaviest	completed	Results	Missing	21	False	0.995 (4)	0.240 (4)	0.844 (3)	0.281 (3)	0.972 (3)	0.332 (3)	C.3	1.0	0.05	True	8	2.0	5.0	8.0	30.0	LOO	5	10	True	0.0001	False	10	0
905	260803	66447.DatasetPerPubblicazione_ApproccioLigandBased_o3a_longest	completed	Results	Missing	21	False	0.995 (4)	0.240 (4)	0.844 (3)	0.281 (3)	0.972 (3)	0.332 (3)	C.3	1.0	0.05	True	8	2.0	5.0	8.0	30.0	LOO	5	10	True	0.0001	False	10	0
906	260804	66452.DatasetPerPubblicazione_ApproccioLigandBased_o3a_highest_MR	completed	Results	Missing	21	False	0.995 (4)	0.240 (4)	0.844 (3)	0.281 (3)	0.972 (3)	0.332 (3)	C.3	1.0	0.05	True	8	2.0	5.0	8.0	30.0	LOO	5	10	True	0.0001	False	10	0
2552	262661	66592.BEST_DatasetPerPubblicazione_ApproccioLigandBased_o3a_longest	completed	Results	Missing	21	False	0.994 (6)	0.416 (6)	0.939 (3)	0.137 (3)	0.977 (3)	0.331 (3)	O.2	1.0	0.95	True	6	2.6	7.5	0.0	15.0	LOO	5	10	True	0.0	False	10	0
2175	262162	66592.BEST_DatasetPerPubblicazione_ApproccioLigandBased_o3a_longest	completed	Results	Missing	21	False	0.592 (1)	0.256 (1)	0.013 (1)	-0.239 (1)	0.986 (4)	0.329 (4)	C.3.H3	1.0	0.9	True	8	3.1	10.0	39.0	3.0	LOO	5	10	True	0.0	False	10	0
2614	262723	66592.BEST_DatasetPerPubblicazione_ApproccioLigandBased_o3a_longest	completed	Results	Missing	21	False	0.998 (6)	0.438 (6)	0.931 (3)	0.229 (3)	0.972 (3)	0.329 (3)	C.3.H3	1.0	0.75	True	6	2.7	6.5	0.0	15.0	LOO	5	10	True	0.0	False	10	0
1100	261008	66785.DatasetPerPubblicazione_ApproccioLigandBased_o3a_most_flexible	completed	Results	Missing	21	False	0.940 (2)	0.239 (2)	0.392 (1)	0.021 (1)	1.000 (5)	0.328 (5)	C.3	1.0	0.05	True	8	2.0	5.0	8.0	30.0	LOO	5	10	True	0.0001	False	10	0
1358	261266	66793.DatasetPerPubblicazione_ApproccioLigandBased_o3a_highest_HD	completed	Results	Missing	21	False	0.940 (2)	0.239 (2)	0.392 (1)	0.021 (1)	1.000 (5)	0.328 (5)	C.3	1.0	0.05	True	8	2.0	5.0	8.0	30.0	LOO	5	10	True	0.0001	False	10	0
1040	260948	67117.DatasetPerPubblicazione_ApproccioLigandBased_o3a_highest_LogP	completed	Results	Missing	21	False	0.778 (1)	-0.286 (1)	0.334 (1)	-0.629 (1)	0.399 (1)	-0.328 (1)	C.3	1.0	0.05	True	8	2.0	5.0	8.0	30.0	LOO	5	10	True	0.0001	False	10	0
2557	262666	66592.BEST_DatasetPerPubblicazione_ApproccioLigandBased_o3a_longest	completed	Results	Missing	21	False	0.998 (6)	0.438 (6)	0.930 (3)	0.233 (3)	0.973 (3)	0.327 (3)	C.3.H3	1.0	0.9	True	6	2.7	6.5	0.0	15.0	LOO	5	10	True	0.0	False	10	0
2583	262692	66592.BEST_DatasetPerPubblicazione_ApproccioLigandBased_o3a_longest	completed	Results	Missing	21	False	0.999 (6)	0.463 (6)	0.826 (2)	0.130 (2)	0.982 (3)	0.327 (3)	N.am	1.0	0.95	True	6	2.5	6.0	0.0	15.0	LOO	5	10	True	0.0	False	10	0
2592	262701	66592.BEST_DatasetPerPubblicazione_ApproccioLigandBased_o3a_longest	completed	Results	Missing	21	False	0.998 (5)	0.432 (5)	0.821 (2)	0.195 (2)	0.979 (3)	0.327 (3)	N.am	1.0	0.9	True	6	2.4	4.5	0.0	15.0	LOO	5	10	True	0.0	False	10	0
129	259703	65541.DatasetPerPubblicazione_ApproccioLigandBased_o3a_highest_HA	completed	Results	Missing	21	False	0.983 (3)	0.258 (3)	0.998 (5)	0.258 (5)	1.000 (5)	0.326 (5)	C.3	1.0	0.05	True	8	2.0	5.0	8.0	30.0	LOO	5	10	True	0.0001	False	10	0
131	259705	65538.DatasetPerPubblicazione_ApproccioLigandBased_o3a_most_polar	completed	Results	Missing	21	False	0.983 (3)	0.258 (3)	0.998 (5)	0.258 (5)	1.000 (5)	0.326 (5)	C.3	1.0	0.05	True	8	2.0	5.0	8.0	30.0	LOO	5	10	True	0.0001	False	10	0
322	259919	65734.DatasetPerPubblicazione_ApproccioLigandBased_o3a_most_polar	completed	Results	Missing	21	False	0.983 (3)	0.258 (3)	0.998 (5)	0.258 (5)	1.000 (5)	0.326 (5)	C.3	1.0	0.05	True	8	2.0	5.0	8.0	30.0	LOO	5	10	True	0.0001	False	10	0
323	259920	65737.DatasetPerPubblicazione_ApproccioLigandBased_o3a_highest_HA	completed	Results	Missing	21	False	0.983 (3)	0.258 (3)	0.998 (5)	0.258 (5)	1.000 (5)	0.326 (5)	C.3	1.0	0.05	True	8	2.0	5.0	8.0	30.0	LOO	5	10	True	0.0001	False	10	0
1941	261869	67363.DatasetPerPubblicazione_ApproccioLigandBased_o3a_most_rigid	completed	Results	Missing	21	False	0.753 (1)	-0.337 (1)	0.328 (1)	-1.060 (1)	0.988 (3)	-0.326 (3)	C.3	1.0	0.05	True	8	2.0	5.0	8.0	30.0	LOO	5	10	True	0.0001	False	10	0
1942	261870	67369.DatasetPerPubblicazione_ApproccioLigandBased_o3a_lowest_HA	completed	Results	Missing	21	False	0.753 (1)	-0.337 (1)	0.328 (1)	-1.060 (1)	0.988 (3)	-0.326 (3)	C.3	1.0	0.05	True	8	2.0	5.0	8.0	30.0	LOO	5	10	True	0.0001	False	10	0
817	260693	66345.DatasetPerPubblicazione_ApproccioLigandBased_o3a_lowest_HD	completed	Results	Missing	21	False	0.900 (2)	0.337 (2)	0.345 (1)	-0.320 (1)	0.970 (3)	0.326 (3)	C.3	1.0	0.05	True	8	2.0	5.0	8.0	30.0	LOO	5	10	True	0.0001	False	10	0
1975	261912	67411.DatasetPerPubblicazione_ApproccioLigandBased_o3a_most_rigid	completed	Results	Missing	21	False	0.780 (1)	-0.034 (1)	0.802 (2)	0.312 (2)	0.904 (2)	0.325 (2)	C.3	1.0	0.05	True	8	2.0	5.0	8.0	30.0	LOO	5	10	True	0.0001	False	10	0
1981	261922	67417.DatasetPerPubblicazione_ApproccioLigandBased_o3a_lowest_HA	completed	Results	Missing	21	False	0.780 (1)	-0.034 (1)	0.802 (2)	0.312 (2)	0.904 (2)	0.325 (2)	C.3	1.0	0.05	True	8	2.0	5.0	8.0	30.0	LOO	5	10	True	0.0001	False	10	0
2828	266343	69013.DatasetPerPubblicazione_ApproccioLigandBased_PF-00835231_6xhm.pdb	completed	Results	Missing	21	False	0.957 (2)	0.428 (2)	0.349 (1)	-0.612 (1)	0.998 (4)	0.324 (4)	C.3	1.0	0.05	True	8	2.0	5.0	8.0	30.0	LOO	5	10	True	0.0	False	10	0
2829	266344	69014.DatasetPerPubblicazione_ApproccioLigandBased_PF-00835231_6xhm.pdb	completed	Results	Missing	21	False	0.957 (2)	0.428 (2)	0.349 (1)	-0.612 (1)	0.998 (4)	0.324 (4)	C.3	1.0	0.05	True	8	2.0	5.0	8.0	30.0	LOO	5	10	True	0.0	False	10	0
1195	261103	66688.DatasetPerPubblicazione_ApproccioLigandBased_shaep_longest	completed	Results	Missing	21	False	0.737 (1)	0.034 (1)	0.989 (4)	0.549 (4)	0.868 (2)	0.323 (2)	C.3	1.0	0.05	True	8	2.0	5.0	8.0	30.0	LOO	5	10	True	0.0001	False	10	0
1205	261113	66703.DatasetPerPubblicazione_ApproccioLigandBased_shaep_heaviest	completed	Results	Missing	21	False	0.737 (1)	0.034 (1)	0.989 (4)	0.549 (4)	0.868 (2)	0.323 (2)	C.3	1.0	0.05	True	8	2.0	5.0	8.0	30.0	LOO	5	10	True	0.0001	False	10	0
1210	261118	66709.DatasetPerPubblicazione_ApproccioLigandBased_shaep_highest_MR	completed	Results	Missing	21	False	0.737 (1)	0.034 (1)	0.989 (4)	0.549 (4)	0.868 (2)	0.323 (2)	C.3	1.0	0.05	True	8	2.0	5.0	8.0	30.0	LOO	5	10	True	0.0001	False	10	0
1247	261155	66687.DatasetPerPubblicazione_ApproccioLigandBased_shaep_heaviest	completed	Results	Missing	21	False	0.737 (1)	0.034 (1)	0.989 (4)	0.549 (4)	0.868 (2)	0.323 (2)	C.3	1.0	0.05	True	8	2.0	5.0	8.0	30.0	LOO	5	10	True	0.0001	False	10	0
1255	261163	66693.DatasetPerPubblicazione_ApproccioLigandBased_shaep_highest_MR	completed	Results	Missing	21	False	0.737 (1)	0.034 (1)	0.989 (4)	0.549 (4)	0.868 (2)	0.323 (2)	C.3	1.0	0.05	True	8	2.0	5.0	8.0	30.0	LOO	5	10	True	0.0001	False	10	0
1268	261176	66704.DatasetPerPubblicazione_ApproccioLigandBased_shaep_longest	completed	Results	Missing	21	False	0.737 (1)	0.034 (1)	0.989 (4)	0.549 (4)	0.868 (2)	0.323 (2)	C.3	1.0	0.05	True	8	2.0	5.0	8.0	30.0	LOO	5	10	True	0.0001	False	10	0
1697	261618	67427.DatasetPerPubblicazione_ApproccioLigandBased_o3a_most_rigid	completed	Results	Missing	21	False	0.798 (1)	0.093 (1)	0.786 (2)	0.279 (2)	0.902 (2)	0.323 (2)	C.3	1.0	0.05	True	8	2.0	5.0	8.0	30.0	LOO	5	10	True	0.0001	False	10	0
1703	261624	67433.DatasetPerPubblicazione_ApproccioLigandBased_o3a_lowest_HA	completed	Results	Missing	21	False	0.798 (1)	0.093 (1)	0.786 (2)	0.279 (2)	0.902 (2)	0.323 (2)	C.3	1.0	0.05	True	8	2.0	5.0	8.0	30.0	LOO	5	10	True	0.0001	False	10	0
165	259739	65587.DatasetPerPubblicazione_ApproccioLigandBased_shaep_highest_MR	completed	Results	Missing	21	False	0.757 (1)	0.231 (1)	0.393 (1)	0.268 (1)	0.896 (2)	0.320 (2)	C.3	1.0	0.05	True	8	2.0	5.0	8.0	30.0	LOO	5	10	True	0.0001	False	10	0
168	259742	65597.DatasetPerPubblicazione_ApproccioLigandBased_shaep_heaviest	completed	Results	Missing	21	False	0.757 (1)	0.231 (1)	0.393 (1)	0.268 (1)	0.896 (2)	0.320 (2)	C.3	1.0	0.05	True	8	2.0	5.0	8.0	30.0	LOO	5	10	True	0.0001	False	10	0
173	259747	65581.DatasetPerPubblicazione_ApproccioLigandBased_shaep_heaviest	completed	Results	Missing	21	False	0.757 (1)	0.231 (1)	0.393 (1)	0.268 (1)	0.896 (2)	0.320 (2)	C.3	1.0	0.05	True	8	2.0	5.0	8.0	30.0	LOO	5	10	True	0.0001	False	10	0
190	259764	65603.DatasetPerPubblicazione_ApproccioLigandBased_shaep_highest_MR	completed	Results	Missing	21	False	0.757 (1)	0.231 (1)	0.393 (1)	0.268 (1)	0.896 (2)	0.320 (2)	C.3	1.0	0.05	True	8	2.0	5.0	8.0	30.0	LOO	5	10	True	0.0001	False	10	0
356	259953	65783.DatasetPerPubblicazione_ApproccioLigandBased_shaep_highest_MR	completed	Results	Missing	21	False	0.757 (1)	0.231 (1)	0.393 (1)	0.268 (1)	0.896 (2)	0.320 (2)	C.3	1.0	0.05	True	8	2.0	5.0	8.0	30.0	LOO	5	10	True	0.0001	False	10	0
359	259956	65793.DatasetPerPubblicazione_ApproccioLigandBased_shaep_heaviest	completed	Results	Missing	21	False	0.757 (1)	0.231 (1)	0.393 (1)	0.268 (1)	0.896 (2)	0.320 (2)	C.3	1.0	0.05	True	8	2.0	5.0	8.0	30.0	LOO	5	10	True	0.0001	False	10	0
369	259966	65777.DatasetPerPubblicazione_ApproccioLigandBased_shaep_heaviest	completed	Results	Missing	21	False	0.757 (1)	0.231 (1)	0.393 (1)	0.268 (1)	0.896 (2)	0.320 (2)	C.3	1.0	0.05	True	8	2.0	5.0	8.0	30.0	LOO	5	10	True	0.0001	False	10	0
382	259979	65799.DatasetPerPubblicazione_ApproccioLigandBased_shaep_highest_MR	completed	Results	Missing	21	False	0.757 (1)	0.231 (1)	0.393 (1)	0.268 (1)	0.896 (2)	0.320 (2)	C.3	1.0	0.05	True	8	2.0	5.0	8.0	30.0	LOO	5	10	True	0.0001	False	10	0
843	260732	66377.DatasetPerPubblicazione_ApproccioLigandBased_o3a_lowest_HD	completed	Results	Missing	21	False	0.981 (3)	0.218 (3)	0.952 (3)	0.030 (3)	0.996 (4)	0.319 (4)	C.3	1.0	0.05	True	8	2.0	5.0	8.0	30.0	LOO	5	10	True	0.0001	False	10	0
859	260757	66393.DatasetPerPubblicazione_ApproccioLigandBased_o3a_lowest_HD	completed	Results	Missing	21	False	0.981 (3)	0.218 (3)	0.952 (3)	0.030 (3)	0.996 (4)	0.319 (4)	C.3	1.0	0.05	True	8	2.0	5.0	8.0	30.0	LOO	5	10	True	0.0001	False	10	0
1012	260920	66563.DatasetPerPubblicazione_ApproccioLigandBased_o3a_least_polar	completed	Results	Missing	21	False	0.994 (4)	0.362 (4)	0.855 (2)	0.069 (2)	0.998 (5)	0.318 (5)	C.3	1.0	0.05	True	8	2.0	5.0	8.0	30.0	LOO	5	10	True	0.0001	False	10	0
1068	260976	66579.DatasetPerPubblicazione_ApproccioLigandBased_o3a_least_polar	completed	Results	Missing	21	False	0.994 (4)	0.362 (4)	0.855 (2)	0.069 (2)	0.998 (5)	0.318 (5)	C.3	1.0	0.05	True	8	2.0	5.0	8.0	30.0	LOO	5	10	True	0.0001	False	10	0
1154	261062	66627.DatasetPerPubblicazione_ApproccioLigandBased_o3a_least_polar	completed	Results	Missing	21	False	0.994 (4)	0.362 (4)	0.855 (2)	0.069 (2)	0.998 (5)	0.318 (5)	C.3	1.0	0.05	True	8	2.0	5.0	8.0	30.0	LOO	5	10	True	0.0001	False	10	0
1190	261098	66643.DatasetPerPubblicazione_ApproccioLigandBased_o3a_least_polar	completed	Results	Missing	21	False	0.994 (4)	0.362 (4)	0.855 (2)	0.069 (2)	0.998 (5)	0.318 (5)	C.3	1.0	0.05	True	8	2.0	5.0	8.0	30.0	LOO	5	10	True	0.0001	False	10	0
3143	266672	69035.DatasetPerPubblicazione_ApproccioLigandBased_PF-00835231_6xhm.pdb	completed	Results	Missing	21	False	0.744 (1)	0.146 (1)	0.751 (2)	0.258 (2)	0.993 (4)	0.318 (4)	C.3	1.0	0.05	True	8	2.0	5.0	8.0	30.0	LOO	5	10	True	0.0	False	10	0
1357	261265	66790.DatasetPerPubblicazione_ApproccioLigandBased_o3a_lowest_MR	completed	Results	Missing	21	False	0.960 (2)	0.063 (2)	0.378 (1)	0.260 (1)	0.982 (3)	0.318 (3)	C.3	1.0	0.05	True	8	2.0	5.0	8.0	30.0	LOO	5	10	True	0.0001	False	10	0
1443	261351	66783.DatasetPerPubblicazione_ApproccioLigandBased_o3a_heaviest	completed	Results	Missing	21	False	0.951 (2)	-0.387 (2)	0.346 (1)	-0.496 (1)	0.877 (2)	-0.318 (2)	C.3	1.0	0.05	True	8	2.0	5.0	8.0	30.0	LOO	5	10	True	0.0001	False	10	0
1448	261356	66789.DatasetPerPubblicazione_ApproccioLigandBased_o3a_highest_MR	completed	Results	Missing	21	False	0.951 (2)	-0.387 (2)	0.346 (1)	-0.496 (1)	0.877 (2)	-0.318 (2)	C.3	1.0	0.05	True	8	2.0	5.0	8.0	30.0	LOO	5	10	True	0.0001	False	10	0
1404	261312	66930.DatasetPerPubblicazione_ApproccioLigandBased_o3a_most_rigid	completed	Results	Missing	21	False	0.736 (1)	-0.058 (1)	0.959 (3)	0.318 (3)	0.977 (3)	0.316 (3)	C.3	1.0	0.05	True	8	2.0	5.0	8.0	30.0	LOO	5	10	True	0.0001	False	10	0
1408	261316	66936.DatasetPerPubblicazione_ApproccioLigandBased_o3a_lowest_HA	completed	Results	Missing	21	False	0.736 (1)	-0.058 (1)	0.959 (3)	0.318 (3)	0.977 (3)	0.316 (3)	C.3	1.0	0.05	True	8	2.0	5.0	8.0	30.0	LOO	5	10	True	0.0001	False	10	0
890	260788	66433.DatasetPerPubblicazione_ApproccioLigandBased_o3a_most_rigid	completed	Results	Missing	21	False	0.825 (1)	0.161 (1)	0.805 (2)	0.300 (2)	0.860 (2)	0.315 (2)	C.3	1.0	0.05	True	8	2.0	5.0	8.0	30.0	LOO	5	10	True	0.0001	False	10	0
897	260795	66439.DatasetPerPubblicazione_ApproccioLigandBased_o3a_lowest_HA	completed	Results	Missing	21	False	0.825 (1)	0.161 (1)	0.805 (2)	0.300 (2)	0.860 (2)	0.315 (2)	C.3	1.0	0.05	True	8	2.0	5.0	8.0	30.0	LOO	5	10	True	0.0001	False	10	0
1051	260959	66758.DatasetPerPubblicazione_ApproccioLigandBased_o3a_lowest_MR	completed	Results	Missing	21	False	0.999 (4)	-0.966 (4)	0.994 (6)	-0.063 (6)	0.999 (5)	-0.314 (5)	C.3	1.0	0.05	True	8	2.0	5.0	8.0	30.0	LOO	5	10	True	0.0001	False	10	0
1496	261404	67060.DatasetPerPubblicazione_ApproccioLigandBased_shaep_most_polar	completed	Results	Missing	21	False	0.748 (1)	-0.361 (1)	1.000 (8)	-0.379 (8)	0.990 (3)	-0.314 (3)	C.3	1.0	0.05	True	8	2.0	5.0	8.0	30.0	LOO	5	10	True	0.0001	False	10	0
1499	261407	67063.DatasetPerPubblicazione_ApproccioLigandBased_shaep_highest_HA	completed	Results	Missing	21	False	0.748 (1)	-0.361 (1)	1.000 (8)	-0.379 (8)	0.990 (3)	-0.314 (3)	C.3	1.0	0.05	True	8	2.0	5.0	8.0	30.0	LOO	5	10	True	0.0001	False	10	0
1659	261580	67044.DatasetPerPubblicazione_ApproccioLigandBased_shaep_most_polar	completed	Results	Missing	21	False	0.748 (1)	-0.361 (1)	1.000 (8)	-0.379 (8)	0.990 (3)	-0.314 (3)	C.3	1.0	0.05	True	8	2.0	5.0	8.0	30.0	LOO	5	10	True	0.0001	False	10	0
1662	261583	67047.DatasetPerPubblicazione_ApproccioLigandBased_shaep_highest_HA	completed	Results	Missing	21	False	0.748 (1)	-0.361 (1)	1.000 (8)	-0.379 (8)	0.990 (3)	-0.314 (3)	C.3	1.0	0.05	True	8	2.0	5.0	8.0	30.0	LOO	5	10	True	0.0001	False	10	0
121	259695	65532.DatasetPerPubblicazione_ApproccioLigandBased_o3a_most_active	completed	Results	Missing	21	False	0.924 (2)	0.182 (2)	0.370 (1)	0.258 (1)	0.962 (3)	0.314 (3)	C.3	1.0	0.05	True	8	2.0	5.0	8.0	30.0	LOO	5	10	True	0.0001	False	10	0
313	259910	65728.DatasetPerPubblicazione_ApproccioLigandBased_o3a_most_active	completed	Results	Missing	21	False	0.924 (2)	0.182 (2)	0.370 (1)	0.258 (1)	0.962 (3)	0.314 (3)	C.3	1.0	0.05	True	8	2.0	5.0	8.0	30.0	LOO	5	10	True	0.0001	False	10	0
1128	261036	66612.DatasetPerPubblicazione_ApproccioLigandBased_o3a_most_polar	completed	Results	Missing	21	False	0.597 (1)	0.153 (1)	0.372 (1)	0.025 (1)	0.946 (3)	0.314 (3)	C.3	1.0	0.05	True	8	2.0	5.0	8.0	30.0	LOO	5	10	True	0.0001	False	10	0
1137	261045	66615.DatasetPerPubblicazione_ApproccioLigandBased_o3a_highest_HA	completed	Results	Missing	21	False	0.597 (1)	0.153 (1)	0.372 (1)	0.025 (1)	0.946 (3)	0.314 (3)	C.3	1.0	0.05	True	8	2.0	5.0	8.0	30.0	LOO	5	10	True	0.0001	False	10	0
212	259786	65620.DatasetPerPubblicazione_ApproccioLigandBased_shaep_lowest_MR	completed	Results	Missing	21	False	0.997 (4)	0.240 (4)	0.380 (1)	0.073 (1)	0.980 (3)	0.313 (3)	C.3	1.0	0.05	True	8	2.0	5.0	8.0	30.0	LOO	5	10	True	0.0001	False	10	0
230	259804	65637.DatasetPerPubblicazione_ApproccioLigandBased_shaep_lowest_MR	completed	Results	Missing	21	False	0.997 (4)	0.240 (4)	0.380 (1)	0.073 (1)	0.980 (3)	0.313 (3)	C.3	1.0	0.05	True	8	2.0	5.0	8.0	30.0	LOO	5	10	True	0.0001	False	10	0
410	260007	65816.DatasetPerPubblicazione_ApproccioLigandBased_shaep_lowest_MR	completed	Results	Missing	21	False	0.997 (4)	0.240 (4)	0.380 (1)	0.073 (1)	0.980 (3)	0.313 (3)	C.3	1.0	0.05	True	8	2.0	5.0	8.0	30.0	LOO	5	10	True	0.0001	False	10	0
418	260015	65832.DatasetPerPubblicazione_ApproccioLigandBased_shaep_lowest_MR	completed	Results	Missing	21	False	0.997 (4)	0.240 (4)	0.380 (1)	0.073 (1)	0.980 (3)	0.313 (3)	C.3	1.0	0.05	True	8	2.0	5.0	8.0	30.0	LOO	5	10	True	0.0001	False	10	0
823	260702	66354.DatasetPerPubblicazione_ApproccioLigandBased_o3a_least_polar	completed	Results	Missing	21	False	0.957 (3)	0.350 (3)	0.366 (1)	0.181 (1)	0.987 (4)	0.311 (4)	C.3	1.0	0.05	True	8	2.0	5.0	8.0	30.0	LOO	5	10	True	0.0001	False	10	0
899	260797	66442.DatasetPerPubblicazione_ApproccioLigandBased_o3a_highest_LogP	completed	Results	Missing	21	False	0.799 (1)	0.141 (1)	0.989 (5)	0.618 (5)	0.984 (3)	0.311 (3)	C.3	1.0	0.05	True	8	2.0	5.0	8.0	30.0	LOO	5	10	True	0.0001	False	10	0
911	260809	66458.DatasetPerPubblicazione_ApproccioLigandBased_o3a_highest_LogP	completed	Results	Missing	21	False	0.799 (1)	0.141 (1)	0.989 (5)	0.618 (5)	0.984 (3)	0.311 (3)	C.3	1.0	0.05	True	8	2.0	5.0	8.0	30.0	LOO	5	10	True	0.0001	False	10	0
2588	262697	66592.BEST_DatasetPerPubblicazione_ApproccioLigandBased_o3a_longest	completed	Results	Missing	21	False	0.974 (3)	0.404 (3)	0.719 (1)	0.093 (1)	0.974 (3)	0.311 (3)	C.3.H3	1.0	0.8	True	6	2.2	4.0	0.0	15.0	LOO	5	10	True	0.0	False	10	0
1737	261658	67483.DatasetPerPubblicazione_ApproccioLigandBased_shaep_lowest_HD	completed	Results	Missing	21	False	0.922 (2)	-0.134 (2)	0.341 (1)	-0.535 (1)	0.383 (1)	-0.311 (1)	C.3	1.0	0.05	True	8	2.0	5.0	8.0	30.0	LOO	5	10	True	0.0001	False	10	0
1749	261670	67499.DatasetPerPubblicazione_ApproccioLigandBased_shaep_lowest_HD	completed	Results	Missing	21	False	0.922 (2)	-0.134 (2)	0.341 (1)	-0.535 (1)	0.383 (1)	-0.311 (1)	C.3	1.0	0.05	True	8	2.0	5.0	8.0	30.0	LOO	5	10	True	0.0001	False	10	0
2543	262652	66592.BEST_DatasetPerPubblicazione_ApproccioLigandBased_o3a_longest	completed	Results	Missing	21	False	0.997 (5)	0.391 (5)	0.796 (2)	0.105 (2)	0.985 (3)	0.310 (3)	C.3.H3	1.0	0.9	True	6	2.4	7.0	0.0	15.0	LOO	5	10	True	0.0	False	10	0
195	259769	65623.DatasetPerPubblicazione_ApproccioLigandBased_shaep_highest_HD	completed	Results	Missing	21	False	0.999 (6)	0.172 (6)	0.344 (1)	-0.528 (1)	0.382 (1)	-0.308 (1)	C.3	1.0	0.05	True	8	2.0	5.0	8.0	30.0	LOO	5	10	True	0.0001	False	10	0
207	259781	65615.DatasetPerPubblicazione_ApproccioLigandBased_shaep_most_flexible	completed	Results	Missing	21	False	0.999 (6)	0.172 (6)	0.344 (1)	-0.528 (1)	0.382 (1)	-0.308 (1)	C.3	1.0	0.05	True	8	2.0	5.0	8.0	30.0	LOO	5	10	True	0.0001	False	10	0
226	259800	65640.DatasetPerPubblicazione_ApproccioLigandBased_shaep_highest_HD	completed	Results	Missing	21	False	0.999 (6)	0.172 (6)	0.344 (1)	-0.528 (1)	0.382 (1)	-0.308 (1)	C.3	1.0	0.05	True	8	2.0	5.0	8.0	30.0	LOO	5	10	True	0.0001	False	10	0
227	259801	65631.DatasetPerPubblicazione_ApproccioLigandBased_shaep_most_flexible	completed	Results	Missing	21	False	0.999 (6)	0.172 (6)	0.344 (1)	-0.528 (1)	0.382 (1)	-0.308 (1)	C.3	1.0	0.05	True	8	2.0	5.0	8.0	30.0	LOO	5	10	True	0.0001	False	10	0
405	260002	65819.DatasetPerPubblicazione_ApproccioLigandBased_shaep_highest_HD	completed	Results	Missing	21	False	0.999 (6)	0.172 (6)	0.344 (1)	-0.528 (1)	0.382 (1)	-0.308 (1)	C.3	1.0	0.05	True	8	2.0	5.0	8.0	30.0	LOO	5	10	True	0.0001	False	10	0
407	260004	65811.DatasetPerPubblicazione_ApproccioLigandBased_shaep_most_flexible	completed	Results	Missing	21	False	0.999 (6)	0.172 (6)	0.344 (1)	-0.528 (1)	0.382 (1)	-0.308 (1)	C.3	1.0	0.05	True	8	2.0	5.0	8.0	30.0	LOO	5	10	True	0.0001	False	10	0
415	260012	65827.DatasetPerPubblicazione_ApproccioLigandBased_shaep_most_flexible	completed	Results	Missing	21	False	0.999 (6)	0.172 (6)	0.344 (1)	-0.528 (1)	0.382 (1)	-0.308 (1)	C.3	1.0	0.05	True	8	2.0	5.0	8.0	30.0	LOO	5	10	True	0.0001	False	10	0
420	260017	65835.DatasetPerPubblicazione_ApproccioLigandBased_shaep_highest_HD	completed	Results	Missing	21	False	0.999 (6)	0.172 (6)	0.344 (1)	-0.528 (1)	0.382 (1)	-0.308 (1)	C.3	1.0	0.05	True	8	2.0	5.0	8.0	30.0	LOO	5	10	True	0.0001	False	10	0
1577	261485	67621.DatasetPerPubblicazione_ApproccioLigandBased_o3a_most_polar	completed	Results	Missing	21	False	0.988 (3)	-0.009 (3)	1.000 (8)	0.562 (8)	0.998 (4)	0.307 (4)	C.3	1.0	0.05	True	8	2.0	5.0	8.0	30.0	LOO	5	10	True	0.0001	False	10	0
1581	261489	67624.DatasetPerPubblicazione_ApproccioLigandBased_o3a_highest_HA	completed	Results	Missing	21	False	0.988 (3)	-0.009 (3)	1.000 (8)	0.562 (8)	0.998 (4)	0.307 (4)	C.3	1.0	0.05	True	8	2.0	5.0	8.0	30.0	LOO	5	10	True	0.0001	False	10	0
1840	261765	67605.DatasetPerPubblicazione_ApproccioLigandBased_o3a_most_polar	completed	Results	Missing	21	False	0.988 (3)	-0.009 (3)	1.000 (8)	0.562 (8)	0.998 (4)	0.307 (4)	C.3	1.0	0.05	True	8	2.0	5.0	8.0	30.0	LOO	5	10	True	0.0001	False	10	0
1843	261768	67608.DatasetPerPubblicazione_ApproccioLigandBased_o3a_highest_HA	completed	Results	Missing	21	False	0.988 (3)	-0.009 (3)	1.000 (8)	0.562 (8)	0.998 (4)	0.307 (4)	C.3	1.0	0.05	True	8	2.0	5.0	8.0	30.0	LOO	5	10	True	0.0001	False	10	0
1609	261517	66974.DatasetPerPubblicazione_ApproccioLigandBased_o3a_most_active	completed	Results	Missing	21	False	0.961 (2)	-0.038 (2)	0.743 (2)	0.132 (2)	1.000 (8)	0.306 (8)	C.3	1.0	0.05	True	8	2.0	5.0	8.0	30.0	LOO	5	10	True	0.0001	False	10	0
2611	262720	66592.BEST_DatasetPerPubblicazione_ApproccioLigandBased_o3a_longest	completed	Results	Missing	21	False	0.677 (1)	0.207 (1)	0.836 (2)	0.125 (2)	0.999 (5)	0.306 (5)	N.am	1.0	0.95	True	6	2.6	6.5	0.0	15.0	LOO	5	10	True	0.0	False	10	0
895	260793	66435.DatasetPerPubblicazione_ApproccioLigandBased_o3a_most_polar	completed	Results	Missing	21	False	0.953 (2)	0.194 (2)	0.346 (1)	0.130 (1)	0.999 (6)	0.305 (6)	C.3	1.0	0.05	True	8	2.0	5.0	8.0	30.0	LOO	5	10	True	0.0001	False	10	0
898	260796	66438.DatasetPerPubblicazione_ApproccioLigandBased_o3a_highest_HA	completed	Results	Missing	21	False	0.953 (2)	0.194 (2)	0.346 (1)	0.130 (1)	0.999 (6)	0.305 (6)	C.3	1.0	0.05	True	8	2.0	5.0	8.0	30.0	LOO	5	10	True	0.0001	False	10	0
1196	261104	66691.DatasetPerPubblicazione_ApproccioLigandBased_shaep_least_polar	completed	Results	Missing	21	False	0.783 (1)	-0.173 (1)	0.982 (3)	0.523 (3)	0.981 (3)	0.305 (3)	C.3	1.0	0.05	True	8	2.0	5.0	8.0	30.0	LOO	5	10	True	0.0001	False	10	0
1219	261127	66659.DatasetPerPubblicazione_ApproccioLigandBased_shaep_least_polar	completed	Results	Missing	21	False	0.783 (1)	-0.173 (1)	0.982 (3)	0.523 (3)	0.981 (3)	0.305 (3)	C.3	1.0	0.05	True	8	2.0	5.0	8.0	30.0	LOO	5	10	True	0.0001	False	10	0
1234	261142	66675.DatasetPerPubblicazione_ApproccioLigandBased_shaep_least_polar	completed	Results	Missing	21	False	0.783 (1)	-0.173 (1)	0.982 (3)	0.523 (3)	0.981 (3)	0.305 (3)	C.3	1.0	0.05	True	8	2.0	5.0	8.0	30.0	LOO	5	10	True	0.0001	False	10	0
1270	261178	66707.DatasetPerPubblicazione_ApproccioLigandBased_shaep_least_polar	completed	Results	Missing	21	False	0.783 (1)	-0.173 (1)	0.982 (3)	0.523 (3)	0.981 (3)	0.305 (3)	C.3	1.0	0.05	True	8	2.0	5.0	8.0	30.0	LOO	5	10	True	0.0001	False	10	0
903	260801	66449.DatasetPerPubblicazione_ApproccioLigandBased_o3a_most_rigid	completed	Results	Missing	21	False	0.811 (1)	0.169 (1)	0.896 (3)	0.295 (3)	0.852 (2)	0.305 (2)	C.3	1.0	0.05	True	8	2.0	5.0	8.0	30.0	LOO	5	10	True	0.0001	False	10	0
908	260806	66455.DatasetPerPubblicazione_ApproccioLigandBased_o3a_lowest_HA	completed	Results	Missing	21	False	0.811 (1)	0.169 (1)	0.896 (3)	0.295 (3)	0.852 (2)	0.305 (2)	C.3	1.0	0.05	True	8	2.0	5.0	8.0	30.0	LOO	5	10	True	0.0001	False	10	0
1217	261125	66715.DatasetPerPubblicazione_ApproccioLigandBased_shaep_highest_LogP	completed	Results	Missing	21	False	0.752 (1)	-0.105 (1)	0.796 (2)	0.270 (2)	1.000 (6)	0.303 (6)	C.3	1.0	0.05	True	8	2.0	5.0	8.0	30.0	LOO	5	10	True	0.0001	False	10	0
1259	261167	66699.DatasetPerPubblicazione_ApproccioLigandBased_shaep_highest_LogP	completed	Results	Missing	21	False	0.752 (1)	-0.105 (1)	0.796 (2)	0.270 (2)	1.000 (6)	0.303 (6)	C.3	1.0	0.05	True	8	2.0	5.0	8.0	30.0	LOO	5	10	True	0.0001	False	10	0
1585	261493	67630.DatasetPerPubblicazione_ApproccioLigandBased_shaep_least_active	completed	Results	Missing	21	False	0.667 (1)	0.007 (1)	0.387 (1)	0.260 (1)	0.997 (4)	0.303 (4)	C.3	1.0	0.05	True	8	2.0	5.0	8.0	30.0	LOO	5	10	True	0.0001	False	10	0
1594	261502	67645.DatasetPerPubblicazione_ApproccioLigandBased_shaep_lowest_LogP	completed	Results	Missing	21	False	0.667 (1)	0.007 (1)	0.387 (1)	0.260 (1)	0.997 (4)	0.303 (4)	C.3	1.0	0.05	True	8	2.0	5.0	8.0	30.0	LOO	5	10	True	0.0001	False	10	0
1922	261850	67646.DatasetPerPubblicazione_ApproccioLigandBased_shaep_least_active	completed	Results	Missing	21	False	0.667 (1)	0.007 (1)	0.387 (1)	0.260 (1)	0.997 (4)	0.303 (4)	C.3	1.0	0.05	True	8	2.0	5.0	8.0	30.0	LOO	5	10	True	0.0001	False	10	0
1927	261855	67661.DatasetPerPubblicazione_ApproccioLigandBased_shaep_lowest_LogP	completed	Results	Missing	21	False	0.667 (1)	0.007 (1)	0.387 (1)	0.260 (1)	0.997 (4)	0.303 (4)	C.3	1.0	0.05	True	8	2.0	5.0	8.0	30.0	LOO	5	10	True	0.0001	False	10	0
813	260686	66344.DatasetPerPubblicazione_ApproccioLigandBased_o3a_highest_HD	completed	Results	Missing	21	False	0.740 (1)	0.099 (1)	0.920 (3)	0.529 (3)	0.873 (2)	0.303 (2)	C.3	1.0	0.05	True	8	2.0	5.0	8.0	30.0	LOO	5	10	True	0.0001	False	10	0
1847	261774	67617.DatasetPerPubblicazione_ApproccioLigandBased_o3a_longest	completed	Results	Missing	21	False	0.942 (2)	-0.550 (2)	0.362 (1)	-0.356 (1)	0.393 (1)	-0.303 (1)	C.3	1.0	0.05	True	8	2.0	5.0	8.0	30.0	LOO	5	10	True	0.0001	False	10	0
3147	266676	69040.DatasetPerPubblicazione_ApproccioLigandBased_PF-00835231_6xhm.pdb	completed	Results	Missing	21	False	0.971 (2)	-0.222 (2)	0.338 (1)	-0.384 (1)	0.994 (3)	-0.302 (3)	C.3	1.0	0.05	True	8	2.0	5.0	8.0	30.0	LOO	5	10	True	0.0	False	10	0
3148	266677	69039.DatasetPerPubblicazione_ApproccioLigandBased_PF-00835231_6xhm.pdb	completed	Results	Missing	21	False	0.971 (2)	-0.222 (2)	0.338 (1)	-0.384 (1)	0.994 (3)	-0.302 (3)	C.3	1.0	0.05	True	8	2.0	5.0	8.0	30.0	LOO	5	10	True	0.0	False	10	0
2826	266341	69009.DatasetPerPubblicazione_ApproccioLigandBased_PF-00835231_6xhm.pdb	completed	Results	Missing	21	False	0.749 (1)	0.233 (1)	0.996 (4)	0.365 (4)	0.893 (2)	0.302 (2)	C.3	1.0	0.05	True	8	2.0	5.0	8.0	30.0	LOO	5	10	True	0.0	False	10	0
1047	260955	66946.DatasetPerPubblicazione_ApproccioLigandBased_o3a_most_rigid	completed	Results	Missing	21	False	0.685 (1)	-0.028 (1)	0.991 (4)	0.408 (4)	0.861 (2)	0.301 (2)	C.3	1.0	0.05	True	8	2.0	5.0	8.0	30.0	LOO	5	10	True	0.0001	False	10	0
1060	260968	66952.DatasetPerPubblicazione_ApproccioLigandBased_o3a_lowest_HA	completed	Results	Missing	21	False	0.685 (1)	-0.028 (1)	0.991 (4)	0.408 (4)	0.861 (2)	0.301 (2)	C.3	1.0	0.05	True	8	2.0	5.0	8.0	30.0	LOO	5	10	True	0.0001	False	10	0
1592	261500	66962.DatasetPerPubblicazione_ApproccioLigandBased_o3a_most_rigid	completed	Results	Missing	21	False	0.685 (1)	-0.028 (1)	0.991 (4)	0.408 (4)	0.861 (2)	0.301 (2)	C.3	1.0	0.05	True	8	2.0	5.0	8.0	30.0	LOO	5	10	True	0.0001	False	10	0
1600	261508	66968.DatasetPerPubblicazione_ApproccioLigandBased_o3a_lowest_HA	completed	Results	Missing	21	False	0.685 (1)	-0.028 (1)	0.991 (4)	0.408 (4)	0.861 (2)	0.301 (2)	C.3	1.0	0.05	True	8	2.0	5.0	8.0	30.0	LOO	5	10	True	0.0001	False	10	0
2808	266309	68989.DatasetPerPubblicazione_ApproccioLigandBased_PF-00835231_6xhm.pdb	completed	Results	Missing	21	False	0.958 (2)	0.303 (2)	0.370 (1)	0.243 (1)	0.888 (2)	0.301 (2)	C.3	1.0	0.05	True	8	2.0	5.0	8.0	30.0	LOO	5	10	True	0.0	False	10	0
427	260034	65892.DatasetPerPubblicazione_ApproccioLigandBased_o3a_longest	completed	Results	Missing	21	False	0.729 (1)	-0.242 (1)	0.920 (3)	-0.379 (3)	0.862 (2)	-0.300 (2)	C.3	1.0	0.05	True	8	2.0	5.0	8.0	30.0	LOO	5	10	True	0.0001	False	10	0
459	260160	65903.DatasetPerPubblicazione_ApproccioLigandBased_o3a_highest_LogP	completed	Results	Missing	21	False	0.729 (1)	-0.242 (1)	0.920 (3)	-0.379 (3)	0.862 (2)	-0.300 (2)	C.3	1.0	0.05	True	8	2.0	5.0	8.0	30.0	LOO	5	10	True	0.0001	False	10	0
647	260468	66093.DatasetPerPubblicazione_ApproccioLigandBased_o3a_longest	completed	Results	Missing	21	False	0.729 (1)	-0.242 (1)	0.920 (3)	-0.379 (3)	0.862 (2)	-0.300 (2)	C.3	1.0	0.05	True	8	2.0	5.0	8.0	30.0	LOO	5	10	True	0.0001	False	10	0
656	260477	66104.DatasetPerPubblicazione_ApproccioLigandBased_o3a_highest_LogP	completed	Results	Missing	21	False	0.729 (1)	-0.242 (1)	0.920 (3)	-0.379 (3)	0.862 (2)	-0.300 (2)	C.3	1.0	0.05	True	8	2.0	5.0	8.0	30.0	LOO	5	10	True	0.0001	False	10	0
1908	261836	67601.DatasetPerPubblicazione_ApproccioLigandBased_o3a_longest	completed	Results	Missing	21	False	0.724 (1)	-0.536 (1)	0.367 (1)	-0.276 (1)	0.397 (1)	-0.300 (1)	C.3	1.0	0.05	True	8	2.0	5.0	8.0	30.0	LOO	5	10	True	0.0001	False	10	0
1145	261053	66815.DatasetPerPubblicazione_ApproccioLigandBased_o3a_heaviest	completed	Results	Missing	21	False	0.739 (1)	0.082 (1)	0.974 (3)	0.397 (3)	1.000 (5)	0.298 (5)	C.3	1.0	0.05	True	8	2.0	5.0	8.0	30.0	LOO	5	10	True	0.0001	False	10	0
1159	261067	66821.DatasetPerPubblicazione_ApproccioLigandBased_o3a_highest_MR	completed	Results	Missing	21	False	0.739 (1)	0.082 (1)	0.974 (3)	0.397 (3)	1.000 (5)	0.298 (5)	C.3	1.0	0.05	True	8	2.0	5.0	8.0	30.0	LOO	5	10	True	0.0001	False	10	0
1173	261081	66831.DatasetPerPubblicazione_ApproccioLigandBased_o3a_heaviest	completed	Results	Missing	21	False	0.739 (1)	0.082 (1)	0.974 (3)	0.397 (3)	1.000 (5)	0.298 (5)	C.3	1.0	0.05	True	8	2.0	5.0	8.0	30.0	LOO	5	10	True	0.0001	False	10	0
1191	261099	66837.DatasetPerPubblicazione_ApproccioLigandBased_o3a_highest_MR	completed	Results	Missing	21	False	0.739 (1)	0.082 (1)	0.974 (3)	0.397 (3)	1.000 (5)	0.298 (5)	C.3	1.0	0.05	True	8	2.0	5.0	8.0	30.0	LOO	5	10	True	0.0001	False	10	0
1842	261767	67331.DatasetPerPubblicazione_ApproccioLigandBased_o3a_most_rigid	completed	Results	Missing	21	False	0.729 (1)	0.233 (1)	0.880 (2)	0.302 (2)	0.903 (2)	0.297 (2)	C.3	1.0	0.05	True	8	2.0	5.0	8.0	30.0	LOO	5	10	True	0.0001	False	10	0
1856	261783	67337.DatasetPerPubblicazione_ApproccioLigandBased_o3a_lowest_HA	completed	Results	Missing	21	False	0.729 (1)	0.233 (1)	0.880 (2)	0.302 (2)	0.903 (2)	0.297 (2)	C.3	1.0	0.05	True	8	2.0	5.0	8.0	30.0	LOO	5	10	True	0.0001	False	10	0
1429	261337	66762.DatasetPerPubblicazione_ApproccioLigandBased_o3a_lowest_HD	completed	Results	Missing	21	False	0.735 (1)	-0.011 (1)	0.990 (4)	0.298 (4)	0.999 (4)	0.296 (4)	C.3	1.0	0.05	True	8	2.0	5.0	8.0	30.0	LOO	5	10	True	0.0001	False	10	0
108	259682	65516.DatasetPerPubblicazione_ApproccioLigandBased_o3a_most_active	completed	Results	Missing	21	False	0.696 (1)	-0.517 (1)	0.335 (1)	-0.618 (1)	0.374 (1)	-0.296 (1)	C.3	1.0	0.05	True	8	2.0	5.0	8.0	30.0	LOO	5	10	True	0.0001	False	10	0
301	259897	65712.DatasetPerPubblicazione_ApproccioLigandBased_o3a_most_active	completed	Results	Missing	21	False	0.696 (1)	-0.517 (1)	0.335 (1)	-0.618 (1)	0.374 (1)	-0.296 (1)	C.3	1.0	0.05	True	8	2.0	5.0	8.0	30.0	LOO	5	10	True	0.0001	False	10	0
150	259724	65560.DatasetPerPubblicazione_ApproccioLigandBased_o3a_lowest_HD	completed	Results	Missing	21	False	0.833 (1)	0.213 (1)	0.359 (1)	0.102 (1)	0.901 (2)	0.295 (2)	C.3	1.0	0.05	True	8	2.0	5.0	8.0	30.0	LOO	5	10	True	0.0001	False	10	0
342	259939	65756.DatasetPerPubblicazione_ApproccioLigandBased_o3a_lowest_HD	completed	Results	Missing	21	False	0.833 (1)	0.213 (1)	0.359 (1)	0.102 (1)	0.901 (2)	0.295 (2)	C.3	1.0	0.05	True	8	2.0	5.0	8.0	30.0	LOO	5	10	True	0.0001	False	10	0
435	260046	65878.DatasetPerPubblicazione_ApproccioLigandBased_o3a_most_rigid	completed	Results	Missing	21	False	0.616 (1)	-0.348 (1)	0.858 (2)	-0.420 (2)	0.392 (1)	-0.295 (1)	C.3	1.0	0.05	True	8	2.0	5.0	8.0	30.0	LOO	5	10	True	0.0001	False	10	0
436	260047	65884.DatasetPerPubblicazione_ApproccioLigandBased_o3a_lowest_HA	completed	Results	Missing	21	False	0.616 (1)	-0.348 (1)	0.858 (2)	-0.420 (2)	0.392 (1)	-0.295 (1)	C.3	1.0	0.05	True	8	2.0	5.0	8.0	30.0	LOO	5	10	True	0.0001	False	10	0
617	260360	66079.DatasetPerPubblicazione_ApproccioLigandBased_o3a_most_rigid	completed	Results	Missing	21	False	0.616 (1)	-0.348 (1)	0.858 (2)	-0.420 (2)	0.392 (1)	-0.295 (1)	C.3	1.0	0.05	True	8	2.0	5.0	8.0	30.0	LOO	5	10	True	0.0001	False	10	0
619	260362	66085.DatasetPerPubblicazione_ApproccioLigandBased_o3a_lowest_HA	completed	Results	Missing	21	False	0.616 (1)	-0.348 (1)	0.858 (2)	-0.420 (2)	0.392 (1)	-0.295 (1)	C.3	1.0	0.05	True	8	2.0	5.0	8.0	30.0	LOO	5	10	True	0.0001	False	10	0
1431	261339	67511.DatasetPerPubblicazione_ApproccioLigandBased_o3a_lowest_MR	completed	Results	Missing	21	False	0.995 (3)	0.401 (3)	0.357 (1)	-0.127 (1)	1.000 (7)	0.294 (7)	C.3	1.0	0.05	True	8	2.0	5.0	8.0	30.0	LOO	5	10	True	0.0001	False	10	0
1179	261087	66669.DatasetPerPubblicazione_ApproccioLigandBased_shaep_least_active	completed	Results	Missing	21	False	0.693 (1)	-0.178 (1)	1.000 (8)	-0.198 (8)	0.876 (2)	-0.294 (2)	C.3	1.0	0.05	True	8	2.0	5.0	8.0	30.0	LOO	5	10	True	0.0001	False	10	0
1192	261100	66685.DatasetPerPubblicazione_ApproccioLigandBased_shaep_least_active	completed	Results	Missing	21	False	0.693 (1)	-0.178 (1)	1.000 (8)	-0.198 (8)	0.876 (2)	-0.294 (2)	C.3	1.0	0.05	True	8	2.0	5.0	8.0	30.0	LOO	5	10	True	0.0001	False	10	0
1202	261110	66700.DatasetPerPubblicazione_ApproccioLigandBased_shaep_lowest_LogP	completed	Results	Missing	21	False	0.693 (1)	-0.178 (1)	1.000 (8)	-0.198 (8)	0.876 (2)	-0.294 (2)	C.3	1.0	0.05	True	8	2.0	5.0	8.0	30.0	LOO	5	10	True	0.0001	False	10	0
1211	261119	66653.DatasetPerPubblicazione_ApproccioLigandBased_shaep_least_active	completed	Results	Missing	21	False	0.693 (1)	-0.178 (1)	1.000 (8)	-0.198 (8)	0.876 (2)	-0.294 (2)	C.3	1.0	0.05	True	8	2.0	5.0	8.0	30.0	LOO	5	10	True	0.0001	False	10	0
1228	261136	66668.DatasetPerPubblicazione_ApproccioLigandBased_shaep_lowest_LogP	completed	Results	Missing	21	False	0.693 (1)	-0.178 (1)	1.000 (8)	-0.198 (8)	0.876 (2)	-0.294 (2)	C.3	1.0	0.05	True	8	2.0	5.0	8.0	30.0	LOO	5	10	True	0.0001	False	10	0
1243	261151	66684.DatasetPerPubblicazione_ApproccioLigandBased_shaep_lowest_LogP	completed	Results	Missing	21	False	0.693 (1)	-0.178 (1)	1.000 (8)	-0.198 (8)	0.876 (2)	-0.294 (2)	C.3	1.0	0.05	True	8	2.0	5.0	8.0	30.0	LOO	5	10	True	0.0001	False	10	0
1263	261171	66701.DatasetPerPubblicazione_ApproccioLigandBased_shaep_least_active	completed	Results	Missing	21	False	0.693 (1)	-0.178 (1)	1.000 (8)	-0.198 (8)	0.876 (2)	-0.294 (2)	C.3	1.0	0.05	True	8	2.0	5.0	8.0	30.0	LOO	5	10	True	0.0001	False	10	0
1279	261187	66716.DatasetPerPubblicazione_ApproccioLigandBased_shaep_lowest_LogP	completed	Results	Missing	21	False	0.693 (1)	-0.178 (1)	1.000 (8)	-0.198 (8)	0.876 (2)	-0.294 (2)	C.3	1.0	0.05	True	8	2.0	5.0	8.0	30.0	LOO	5	10	True	0.0001	False	10	0
1611	261519	67183.DatasetPerPubblicazione_ApproccioLigandBased_o3a_lowest_HD	completed	Results	Missing	21	False	0.648 (1)	-0.524 (1)	0.362 (1)	-0.202 (1)	0.405 (1)	-0.294 (1)	C.3	1.0	0.05	True	8	2.0	5.0	8.0	30.0	LOO	5	10	True	0.0001	False	10	0
532	260259	65978.DatasetPerPubblicazione_ApproccioLigandBased_o3a_lowest_MR	completed	Results	Missing	21	False	0.993 (4)	0.327 (4)	0.356 (1)	0.064 (1)	0.998 (4)	0.292 (4)	C.3	1.0	0.05	True	8	2.0	5.0	8.0	30.0	LOO	5	10	True	0.0001	False	10	0
738	260582	66179.DatasetPerPubblicazione_ApproccioLigandBased_o3a_lowest_MR	completed	Results	Missing	21	False	0.993 (4)	0.327 (4)	0.356 (1)	0.064 (1)	0.998 (4)	0.292 (4)	C.3	1.0	0.05	True	8	2.0	5.0	8.0	30.0	LOO	5	10	True	0.0001	False	10	0
918	260816	66465.DatasetPerPubblicazione_ApproccioLigandBased_shaep_most_rigid	completed	Results	Missing	21	False	0.954 (2)	0.263 (2)	1.000 (8)	0.393 (8)	0.992 (4)	0.292 (4)	C.3	1.0	0.05	True	8	2.0	5.0	8.0	30.0	LOO	5	10	True	0.0001	False	10	0
922	260820	66471.DatasetPerPubblicazione_ApproccioLigandBased_shaep_lowest_HA	completed	Results	Missing	21	False	0.954 (2)	0.263 (2)	1.000 (8)	0.393 (8)	0.992 (4)	0.292 (4)	C.3	1.0	0.05	True	8	2.0	5.0	8.0	30.0	LOO	5	10	True	0.0001	False	10	0
946	260844	66481.DatasetPerPubblicazione_ApproccioLigandBased_shaep_most_rigid	completed	Results	Missing	21	False	0.954 (2)	0.263 (2)	1.000 (8)	0.393 (8)	0.992 (4)	0.292 (4)	C.3	1.0	0.05	True	8	2.0	5.0	8.0	30.0	LOO	5	10	True	0.0001	False	10	0
953	260851	66487.DatasetPerPubblicazione_ApproccioLigandBased_shaep_lowest_HA	completed	Results	Missing	21	False	0.954 (2)	0.263 (2)	1.000 (8)	0.393 (8)	0.992 (4)	0.292 (4)	C.3	1.0	0.05	True	8	2.0	5.0	8.0	30.0	LOO	5	10	True	0.0001	False	10	0
1246	261154	66686.DatasetPerPubblicazione_ApproccioLigandBased_shaep_most_active	completed	Results	Missing	21	False	0.809 (1)	0.018 (1)	0.356 (1)	0.093 (1)	0.999 (6)	0.291 (6)	C.3	1.0	0.05	True	8	2.0	5.0	8.0	30.0	LOO	5	10	True	0.0001	False	10	0
1262	261170	66702.DatasetPerPubblicazione_ApproccioLigandBased_shaep_most_active	completed	Results	Missing	21	False	0.809 (1)	0.018 (1)	0.356 (1)	0.093 (1)	0.999 (6)	0.291 (6)	C.3	1.0	0.05	True	8	2.0	5.0	8.0	30.0	LOO	5	10	True	0.0001	False	10	0
921	260819	66473.DatasetPerPubblicazione_ApproccioLigandBased_shaep_lowest_HD	completed	Results	Missing	21	False	0.949 (2)	0.183 (2)	0.379 (1)	0.237 (1)	0.907 (2)	0.291 (2)	C.3	1.0	0.05	True	8	2.0	5.0	8.0	30.0	LOO	5	10	True	0.0001	False	10	0
941	260839	66489.DatasetPerPubblicazione_ApproccioLigandBased_shaep_lowest_HD	completed	Results	Missing	21	False	0.949 (2)	0.183 (2)	0.379 (1)	0.237 (1)	0.907 (2)	0.291 (2)	C.3	1.0	0.05	True	8	2.0	5.0	8.0	30.0	LOO	5	10	True	0.0001	False	10	0
1365	261273	66817.DatasetPerPubblicazione_ApproccioLigandBased_o3a_most_flexible	completed	Results	Missing	21	False	0.948 (2)	0.503 (2)	0.797 (2)	-0.026 (2)	1.000 (8)	0.290 (8)	C.3	1.0	0.05	True	8	2.0	5.0	8.0	30.0	LOO	5	10	True	0.0001	False	10	0
1368	261276	66825.DatasetPerPubblicazione_ApproccioLigandBased_o3a_highest_HD	completed	Results	Missing	21	False	0.948 (2)	0.503 (2)	0.797 (2)	-0.026 (2)	1.000 (8)	0.290 (8)	C.3	1.0	0.05	True	8	2.0	5.0	8.0	30.0	LOO	5	10	True	0.0001	False	10	0
1371	261279	66833.DatasetPerPubblicazione_ApproccioLigandBased_o3a_most_flexible	completed	Results	Missing	21	False	0.948 (2)	0.503 (2)	0.797 (2)	-0.026 (2)	1.000 (8)	0.290 (8)	C.3	1.0	0.05	True	8	2.0	5.0	8.0	30.0	LOO	5	10	True	0.0001	False	10	0
1495	261403	66841.DatasetPerPubblicazione_ApproccioLigandBased_o3a_highest_HD	completed	Results	Missing	21	False	0.948 (2)	0.503 (2)	0.797 (2)	-0.026 (2)	1.000 (8)	0.290 (8)	C.3	1.0	0.05	True	8	2.0	5.0	8.0	30.0	LOO	5	10	True	0.0001	False	10	0
552	260279	65994.DatasetPerPubblicazione_ApproccioLigandBased_o3a_lowest_MR	completed	Results	Missing	21	False	0.993 (4)	0.330 (4)	0.356 (1)	0.060 (1)	0.997 (4)	0.289 (4)	C.3	1.0	0.05	True	8	2.0	5.0	8.0	30.0	LOO	5	10	True	0.0001	False	10	0
760	260614	66195.DatasetPerPubblicazione_ApproccioLigandBased_o3a_lowest_MR	completed	Results	Missing	21	False	0.993 (4)	0.330 (4)	0.356 (1)	0.060 (1)	0.997 (4)	0.289 (4)	C.3	1.0	0.05	True	8	2.0	5.0	8.0	30.0	LOO	5	10	True	0.0001	False	10	0
2825	266340	69008.DatasetPerPubblicazione_ApproccioLigandBased_PF-00835231_6xhm.pdb	completed	Results	Missing	21	False	0.956 (2)	0.227 (2)	0.775 (2)	0.128 (2)	0.992 (4)	0.289 (4)	C.3	1.0	0.05	True	8	2.0	5.0	8.0	30.0	LOO	5	10	True	0.0	False	10	0
186	259760	65585.DatasetPerPubblicazione_ApproccioLigandBased_shaep_least_polar	completed	Results	Missing	21	False	0.675 (1)	-0.239 (1)	0.809 (2)	0.354 (2)	0.879 (2)	0.289 (2)	C.3	1.0	0.05	True	8	2.0	5.0	8.0	30.0	LOO	5	10	True	0.0001	False	10	0
192	259766	65601.DatasetPerPubblicazione_ApproccioLigandBased_shaep_least_polar	completed	Results	Missing	21	False	0.675 (1)	-0.239 (1)	0.809 (2)	0.354 (2)	0.879 (2)	0.289 (2)	C.3	1.0	0.05	True	8	2.0	5.0	8.0	30.0	LOO	5	10	True	0.0001	False	10	0
379	259976	65781.DatasetPerPubblicazione_ApproccioLigandBased_shaep_least_polar	completed	Results	Missing	21	False	0.675 (1)	-0.239 (1)	0.809 (2)	0.354 (2)	0.879 (2)	0.289 (2)	C.3	1.0	0.05	True	8	2.0	5.0	8.0	30.0	LOO	5	10	True	0.0001	False	10	0
390	259987	65797.DatasetPerPubblicazione_ApproccioLigandBased_shaep_least_polar	completed	Results	Missing	21	False	0.675 (1)	-0.239 (1)	0.809 (2)	0.354 (2)	0.879 (2)	0.289 (2)	C.3	1.0	0.05	True	8	2.0	5.0	8.0	30.0	LOO	5	10	True	0.0001	False	10	0
528	260255	65970.DatasetPerPubblicazione_ApproccioLigandBased_o3a_most_active	completed	Results	Missing	21	False	0.750 (1)	0.138 (1)	0.378 (1)	0.214 (1)	0.888 (2)	0.289 (2)	C.3	1.0	0.05	True	8	2.0	5.0	8.0	30.0	LOO	5	10	True	0.0001	False	10	0
556	260283	65986.DatasetPerPubblicazione_ApproccioLigandBased_o3a_most_active	completed	Results	Missing	21	False	0.750 (1)	0.138 (1)	0.378 (1)	0.214 (1)	0.888 (2)	0.289 (2)	C.3	1.0	0.05	True	8	2.0	5.0	8.0	30.0	LOO	5	10	True	0.0001	False	10	0
707	260551	66187.DatasetPerPubblicazione_ApproccioLigandBased_o3a_most_active	completed	Results	Missing	21	False	0.750 (1)	0.138 (1)	0.378 (1)	0.214 (1)	0.888 (2)	0.289 (2)	C.3	1.0	0.05	True	8	2.0	5.0	8.0	30.0	LOO	5	10	True	0.0001	False	10	0
722	260566	66171.DatasetPerPubblicazione_ApproccioLigandBased_o3a_most_active	completed	Results	Missing	21	False	0.750 (1)	0.138 (1)	0.378 (1)	0.214 (1)	0.888 (2)	0.289 (2)	C.3	1.0	0.05	True	8	2.0	5.0	8.0	30.0	LOO	5	10	True	0.0001	False	10	0
1530	261438	67570.DatasetPerPubblicazione_ApproccioLigandBased_o3a_most_flexible	completed	Results	Missing	21	False	0.964 (2)	0.224 (2)	0.827 (2)	0.326 (2)	0.975 (3)	0.287 (3)	C.3	1.0	0.05	True	8	2.0	5.0	8.0	30.0	LOO	5	10	True	0.0001	False	10	0
1824	261749	67578.DatasetPerPubblicazione_ApproccioLigandBased_o3a_highest_HD	completed	Results	Missing	21	False	0.964 (2)	0.224 (2)	0.827 (2)	0.326 (2)	0.975 (3)	0.287 (3)	C.3	1.0	0.05	True	8	2.0	5.0	8.0	30.0	LOO	5	10	True	0.0001	False	10	0
[truncated: 1,640 more rows]
